# Supplementary material for: Reconstructing the three-dimensional architecture of extrachromosomal DNA with ec3D
Source: Nat Commun. 2025 Dec 20;17:894. doi: 10.1038/s41467-025-67614-7 (PMC12830899; doi:10.1038/s41467-025-67614-7)
Supplement: Supplementary file 16 — Source Data [file 41467_2025_67614_MOESM16_ESM.zip]

Archive with 12 entries (12 files):
- Source data Supplementary Figure 18.xlsx
- Source data Supplementary Figure 22.xlsx
- Source data Supplementary Figure 25-27.xlsx
- Source data Figure 2d-f, Supplementary Figure 2 - 6, 10.xlsx
- Source data Figure 2g.xlsx
- Source data Figure 3e.xlsx
- Source data Figure 4d.xlsx
- Source data Figure 5a, Supplementary Figure 20.xlsx
- Source data Supplementary Figure 11b-c.xlsx
- Source data Supplementary Figure 13.xlsx
- Source data Supplementary Figure 14.xlsx
- Source data Supplementary Figure 17.xlsx
