# Supplementary material for: Reconstructing the three-dimensional architecture of extrachromosomal DNA with ec3D
Source: Nat Commun. 2025 Dec 20;17:894. doi: 10.1038/s41467-025-67614-7 (PMC12830899; doi:10.1038/s41467-025-67614-7)
Supplement: Supplementary file 16 — Source Data [file 41467_2025_67614_MOESM16_ESM.zip › Source data Supplementary Figure 18.xlsx]

## Sheet: Sheet1
LPIN1	MIR3681HG
908.487	4.92651
207.886	1.75021
251.868	2.78736
206.946	0.842691
87.6076	2.13914
66.1838	1.68538
67.4154	0
68.3877	0
87.5104	0
93.7009	0.907515
23.8547	1.71779
62.8454	0.648224
51.2098	0
71.564	1.03716
89.7143	0
90.1032	0
96.8447	0
62.5537	0
197.838	0.064822
109.55	2.91701
103.165	0.518579
153.24	0.097234
96.6504	1.13439
126.987	0
198.778	0
140.017	0
90.1033	0
126.598	0
160.825	0
216.507	0
178.845	0
163.32	1.23163
348	0.972336
401.446	0.907514
124.492	3.82452
110.295	12.6404
134.571	2.13914
221.401	0
3332.36	1.03716
6.51466	0
16.0436	0.453757
6.80636	0.032411
1922.86	0.777869
22.3313	2.78736
20.808	1.62056
36.4951	0
23.012	1.10198
14.7795	0.777869
16.6594	0
2896.49	0
4026.61	0
1.29645	0
3.04665	1.49091
36.333	0
2912.86	0
251.414	0
182.475	0
204.807	0
199.329	0.713046
670.751	0.129645
195.213	0
165.135	0
180.952	0
160.695	2.46325
207.821	0.583402
733.046	0.25929
2315.52	0.518579
1.81503	1.68538
0.972336	0
0	0
2.72254	0
7157.86	0.064822
852.189	1.75021
5.05615	0
3035.12	0
3648.34	1.81503
5859.24	0
2671.66	0
0	0
0	0
1.58815	0
14.8119	0
0.745458	0
16.8214	0
5.15339	0
0	0
0	0
0	0
0	0
0	0
14.0017	0
9.98267	0
0.324112	0
0	0
0	0
0	0
0	0
13.2238	0
7.06565	0
0	1.23163
4.47275	1.23163
3.30594	0
4.21346	0
3.43559	0
1.55574	0
0.842691	0
0.648224	0
3.04666	0
1.55574	0
1.10198	0
0.194467	0
4.14864	0
17.34	0
15.7843	0
6.61189	0.324112
24.3084	0.777869
25.1187	0
34.2911	0
4.47275	0
6.80636	0
2.39843	0
7.06565	0
0	0
0	0
0	2.00949
0	0.972336
2.39843	0
1.81503	0
1.75021	0
0.583402	0
0	1.03716
1.29645	2.72254
3.04665	0.453757
1.62056	0
0.583402	0.972336
1.10198	4.14864
2.52808	1.68538
34.6152	0
1.81503	0.648224
6.83877	0
4.95892	0
6.48225	0
6.22296	2.46325
13.0293	0.907514
3.50041	0
18.7661	0
32.6381	0
26.2855	0
17.7938	0
2.85219	0
4.73204	0
5.7692	0
6.87118	0
0.388934	0
4.66722	0
7.58423	0
159.236	0
205.941	0
271.704	0
259.063	0
223.411	0
119.533	0
	0
	1.62056
	0.25929
	0
	0
	2.0095
	5.7692
	2.0095
	4.27828
	4.47275
	6.02849
	3.37077
	0.907514
	0.777869
	0
	1.03716
	0
	5.83402
	27.3227
	93.7982
	84.7554
	73.9625
	162.834
	375.938
	358.079
	330.595
	291.636
	263.05
	80.8337
	1.55574
	3.1763
	2.72254
	0
	0
	0
	0
	0
	0
	0
	0
	0
	0.226879
	4.60239
	0
	0
	0
	0
	0
	0
	0.518579
	0
	0
	0
	0
	0
	0
	0
	0
	0
	0.194467
	0.291701
	0
	0
	0
	0
	0
	0.583402
	2.07432
	0
	0
	2.52807
	5.63956
	0.194467
	0
	0
	0.064822
	2.39843
	0.064822
	2.39843
	0
	0
	0
	0
	0
	0
	0
	0
	0
	0
	0
	2.33361
	0
	0
	1.1668
	0.713046
	0
	2.26878
	2.39843
	1.87985
	1.94467
	0
	0
	0.097234
	0.421346
	0
	0
	0
	0.194467
	1.42609
	0
	0.907514
	0
	0
	1.49091
	0
	0
	0
	0
	0.25929
	0.25929
	0
	0
	0
	0
	0
	0
	0
	0
	0
	0
	0
	0
	0
	0
	0
	0
	0
	0
	0
	0
	0
	0
	0
	0
	0
	0
	0
	0
	0
	0
	0
	0
	0
	0
	0
	0
	0
	0
	0
	0
	0
	0
	0
	0
	0
	0
	0
	0
	0
	0
	0
	0
	0
	0
	0
	0
	0
	1.03716
	0
	0
	0
	0
	0
	0
	0.583402
	2.26878
	0
	0
	0
	1.55574
	0.356523
	0.162056
	0
	0
	0
	0
	0
	0
	0
	0
	0
	0
	0
	0
	0
	0
	0
	0
	0
	0
	0
	0
	0
	0.486168
	0
	0
	0
	0
	0
	0.162056
	1.39368
	0
	0
	0.518579
	0
	0
	0
	0
	0
	0
	0
	0
	0
	0
	0
	0
	0.648224
	0.25929
	0
	0
	0
	0
	0
	0
	1.29645
	0.453757
	0
	0
	0
	0
	0
	0
	0
	0
	0.842691
	2.26878
	0
	0
	0
	0.129645
	1.55574
	0
	0
	0
	0
	0
	0
	0
	0
	0
	0
	0
	0
	0
	0
	0
	0
	0
	0
	0
	0
	0
	0
	0
	0
	0
	0
	0
	0
	0
	0
	0
	0
	0
	0
	0
	0
	0
	0
	0
	0
	0
	0
	0
	0
	0
	0
	0
	0
	0
	0
	0
	1.55574
	1.49091
	1.23163
	8.42692
	20.2894
	2.46325
	4.11623
	6.3526
	2.07432
	14.7795
	3.63006
	2.17155
	4.21346
	4.99132
	11.668
	0.550991
	1.49091
	4.27828
	0.453757
	1.87985
	11.4412
	0
	12.5432
	7.29253
	9.78819
	11.1495
	19.3171
	18.7337
	11.7977
	14.1313
	20.6135
	1.94467
	3.24112
	1.71779
	0.097234
	1.23163
	1.03716
	0
	2.5929
	4.79686
	12.4459
	5.05615
	0.518579
	1.1668
	3.43559
	1.16681
	4.53757
	0.972336
	0
	0.486168
	0
	0
	0
	1.62056
	0.648224
	0
	0.907514
	0
	0.972336
	0
	0.648224
	0.842691
	0
	0
	0
	0
	0
	0.518579
	0.842691
	0
	0
	0.842691
	0
	2.07432
	1.10198
	0
	0
	0
	0
	0
	0
	0
	0
	0
	0
	0
	0.518579
	0
	0
	0
	0
	0
	0
	0
	0
	0
	0
	0
	0
	0
	0
	0
	0
	0
	0
	0
	0
	0
	0
	0
	0
	0
	0
	0
	0
	0
	0
	0
	0.356523
	0.162056
	0
	0
	0
	0
	0
	0
	0
	0
	0
	0
	0
	0
	0
	0
	2.07432
	0
	0
	0
	0
	0
	0
	0
	1.81503
	1748.1
	5441.27
	2824.38
	923.818
	330.854
	292.058
	861.167
	2589.69
	1427.29
	708.575
	977.944
	1122.24
	1287.8
	1060.33
	1236.94
	1457.4
	1998.28
	1702.04
	1195.68
	715.9
	411.558
	446.076
	533.651
	502.374
	564.053
	516.019
	727.146
	549.047
	756.252
	741.245
	598.117
	581.879
	448.507
	788.339
	994.15
	879.965
	818.481
	849.499
	891.569
	759.784
	707.149
	749.478
	957.234
	1271.69
	1146.29
	1062.57
	343.462
	172.882
	190.773
	225.842
	285.738
	245.904
	307.777
	348.551
	307.194
	279.612
	437.811
	193.365
	520.687
	512.94
	516.117
	684.428
	268.786
	296.952
	232.583
	185.814
	108.221
	6.61189
	10.1771
	12.1218
	11.4736
	7.13048
	3.04665
	10.6309
	7.71387
	8.3621
	5.89884
	15.3629
	24.0491
	12.8997
	8.29728
	9.33443
	21.1321
	27.744
	12.4459
	18.6689
	10.8254
	10.0475
	6.15813
	5.44509
	12.2514
	5.7692
	4.27828
	7.38976
	12.5107
	4.53757
	3.11148
	3.24112
	5.70438
	2.39843
	3.37077
	5.05615
	3.37077
	86.1815
	26.3503
	60.3497
	40.7733
	9.91784
	2.46325
	3.37077
	3.63006
	6.74154
	6.28778
	4.86168
	3.50041
	9.65854
	20.9377
	11.2791
	12.057
	2.26878
	12.3811
	2.23637
	6.41742
	3.69488
	5.50991
	10.6957
	2.78737
	0
	1.23163
	0.777869
	1.23163
	4.66722
	3.43559
	0
	1.42609
	1.55574
	1.81503
	0.713046
	6.48225
	2.33361
	2.46325
	5.31544
	6.54707
	5.1858
	7.26011
	4.34311
	0.907514
	13.872
	16.8538
	4.66722
	8.10281
	9.46408
	9.5289
	16.8538
	22.3637
	32.6057
	26.3179
	21.3266
	35.2634
	368.97
	330.303
