# Supplementary material for: Reconstructing the three-dimensional architecture of extrachromosomal DNA with ec3D
Source: Nat Commun. 2025 Dec 20;17:894. doi: 10.1038/s41467-025-67614-7 (PMC12830899; doi:10.1038/s41467-025-67614-7)
Supplement: Supplementary file 16 — Source Data [file 41467_2025_67614_MOESM16_ESM.zip › Source data Supplementary Figure 22.xlsx]

## Sheet: Significant interactions MYCN e
bin1	bin2	interaction	p_value	q_value
0	5	1872.64	0.001536	0.046048
0	6	1822.66	1e-05	0.000704
0	136	909.676	0.000839	0.02988
0	137	907.168	0.000873	0.030467
0	138	1233.64	1e-06	6.1e-05
0	139	1218.66	1e-06	8.5e-05
0	140	1477.4	0	0
0	141	1553.11	0	0
0	142	2467	0	0
0	143	4403.53	0	0
0	144	15035.4	0	0
1	3	4285.2	0.000666	0.025098
1	5	2399.32	1.4e-05	0.000923
1	6	1982.03	0.00019	0.009183
1	7	1619.26	0.001498	0.045339
1	118	916.422	0.000729	0.026906
1	119	890.678	0.001219	0.038813
1	123	874.058	0.001663	0.048732
1	124	933.537	0.000518	0.020323
1	134	902.293	0.000963	0.032548
1	136	884.525	0.001371	0.042332
1	137	965.9	0.000268	0.011861
1	138	1174.35	3e-06	0.000216
1	139	1183.25	2e-06	0.00018
1	140	1360.6	0	3e-06
1	141	1495.73	0	0
1	142	1997.05	0	0
1	143	2942.37	0	0
1	144	4003.43	0	0
2	5	2945.18	0.000163	0.008131
2	6	2180.68	0.000975	0.03284
2	118	959.086	0.000304	0.012943
2	122	874.558	0.001663	0.048732
2	124	918.429	0.000701	0.026127
2	136	897.616	0.001063	0.034882
2	137	976.075	0.000213	0.009972
2	138	1108.11	1.2e-05	0.000794
2	139	1147.57	5e-06	0.00037
2	140	1315.26	0	9e-06
2	141	1358.67	0	3e-06
2	142	1774.75	0	0
2	143	2240.56	0	0
2	144	2364.1	0	0
3	118	909.226	0.000839	0.02988
3	119	914.587	0.000759	0.027709
3	123	880.433	0.001481	0.044947
3	124	1004.63	0.000118	0.006017
3	136	881.382	0.001453	0.044214
3	137	973.679	0.000227	0.010387
3	138	1073.38	2.6e-05	0.001561
3	139	1073.77	2.6e-05	0.001561
3	140	1127.71	8e-06	0.000537
3	141	1277.02	0	2.2e-05
3	142	1644.35	0	0
3	143	1890.22	0	0
3	144	2058.26	0	0
4	118	1038.99	5.6e-05	0.003106
4	119	972.27	0.000232	0.010515
4	120	904.319	0.000926	0.031593
4	122	887.018	0.001293	0.040778
4	123	938.812	0.000468	0.018927
4	124	997.779	0.000137	0.006887
4	137	895.856	0.001106	0.035961
4	138	1090.35	1.8e-05	0.001116
4	139	961.13	0.000291	0.01257
4	140	1109.44	1.1e-05	0.000781
4	141	1143.4	5e-06	0.000395
4	142	1467.02	0	0
4	143	1689.26	0	0
4	144	1689.48	0	0
5	110	909.688	0.000839	0.02988
5	118	1186.5	2e-06	0.000169
5	119	1036.95	5.9e-05	0.003228
5	120	907.31	0.000873	0.030467
5	122	931.298	0.000539	0.021085
5	123	985.607	0.000176	0.008596
5	124	1050.97	4.3e-05	0.002463
5	137	924.424	0.000621	0.023754
5	138	1179.63	2e-06	0.000195
5	139	1079.2	2.3e-05	0.00138
5	140	1115.19	1e-05	0.000699
5	141	1136.6	6e-06	0.000448
5	142	1448.21	0	0
5	143	1766.36	0	0
5	144	1657.16	0	0
6	110	1138.83	6e-06	0.000437
6	117	936.941	0.000487	0.019487
6	118	1904.24	0	0
6	119	1345.98	0	5e-06
6	120	1129.16	7e-06	0.000517
6	121	912.249	0.00079	0.028637
6	122	1020.95	8.3e-05	0.004413
6	123	1202.34	1e-06	0.000123
6	124	1306.24	0	1.1e-05
6	125	921.071	0.00066	0.024957
6	128	875.198	0.001631	0.048237
6	137	942.199	0.000431	0.01751
6	138	1413.4	0	1e-06
6	139	1065.14	3.1e-05	0.001815
6	140	1101.53	1.4e-05	0.000919
6	141	1156.03	4e-06	0.000314
6	142	1424.34	0	1e-06
6	143	1732.89	0	0
6	144	1572.87	0	0
7	110	1113.45	1e-05	0.000722
7	117	955.475	0.00033	0.013834
7	118	2055.81	0	0
7	119	1364.71	0	3e-06
7	120	1090.34	1.8e-05	0.001116
7	121	908.56	0.000855	0.030376
7	122	1014.59	9.5e-05	0.004999
7	123	1086.85	1.9e-05	0.001193
7	124	1264.68	0	3e-05
7	137	883.74	0.001397	0.042908
7	138	1292.36	0	1.6e-05
7	139	978.105	0.000204	0.009692
7	140	920.622	0.000673	0.02519
7	141	986.62	0.000173	0.008495
7	142	1223.39	1e-06	7.7e-05
7	143	1429.17	0	1e-06
7	144	1359.96	0	3e-06
8	110	1072.67	2.6e-05	0.001588
8	117	886.352	0.001318	0.041206
8	118	1647.07	0	0
8	119	1178.89	2e-06	0.000198
8	120	977.259	0.000209	0.009809
8	121	873.961	0.001695	0.048747
8	122	1049.57	4.4e-05	0.002495
8	123	1151.71	4e-06	0.00034
8	124	1209.74	1e-06	0.000105
8	138	1162.45	3e-06	0.000282
8	140	895.826	0.001106	0.035961
8	142	1091.77	1.7e-05	0.001111
8	143	1249.85	0	4.2e-05
8	144	1101.62	1.4e-05	0.000919
9	118	999.002	0.000131	0.006631
9	143	882.797	0.001425	0.04362
10	24	877.721	0.001569	0.046811
10	118	906.253	0.00089	0.030667
11	23	873.689	0.001695	0.048747
11	24	936.205	0.000487	0.019487
12	24	953.758	0.000344	0.01436
12	25	946.694	0.000397	0.016453
12	26	886.906	0.001318	0.041206
12	27	929.071	0.000562	0.021874
12	29	881.833	0.001453	0.044214
13	23	874.397	0.001663	0.048732
13	24	916.075	0.000729	0.026906
13	25	894.756	0.001128	0.036559
13	26	920.917	0.000673	0.02519
13	27	910.683	0.000822	0.029697
14	23	944.663	0.000414	0.01694
14	24	978.771	0.000204	0.009692
14	25	873.656	0.001695	0.048747
14	26	987.355	0.000169	0.008397
14	29	878.904	0.001539	0.046048
15	23	913.903	0.000774	0.02817
15	24	1029.53	6.8e-05	0.003666
15	25	952.781	0.000351	0.014601
15	26	961.173	0.000291	0.01257
15	27	925.54	0.000609	0.023366
15	29	955.248	0.00033	0.013834
16	23	1122.29	8e-06	0.000599
16	24	1035.01	6e-05	0.003283
16	25	1031.83	6.6e-05	0.003527
16	26	1013.94	9.7e-05	0.005057
16	27	905.896	0.000908	0.031178
17	23	1151.48	4e-06	0.00034
17	24	1095.59	1.6e-05	0.001021
17	25	1012.7	9.9e-05	0.005142
17	26	966.757	0.000263	0.011716
17	27	966.5	0.000263	0.011716
17	29	898.157	0.001042	0.034439
18	23	1386.03	0	2e-06
18	24	1258.1	0	3.4e-05
18	25	1085.77	2e-05	0.001213
18	26	1110.74	1.1e-05	0.000768
18	27	963.312	0.00028	0.012313
18	28	935.57	0.000497	0.019608
18	29	985.682	0.000176	0.008596
19	23	1859.72	0	0
19	24	1517.51	0	0
19	25	1425.15	0	1e-06
19	26	1139.54	6e-06	0.00043
19	27	1218.76	1e-06	8.5e-05
19	28	1026.19	7.3e-05	0.003893
19	29	1003.98	0.00012	0.006117
19	31	886.531	0.001318	0.041206
19	32	898.936	0.001042	0.034439
19	33	876.08	0.0016	0.047586
20	23	2075.64	0	0
20	24	1828.8	0	0
20	25	1533.03	0	0
20	26	1343.52	0	5e-06
20	27	1191.27	2e-06	0.000154
20	28	957.598	0.000317	0.013381
20	29	1046.84	4.7e-05	0.002633
20	32	887.532	0.001293	0.040778
21	23	3817.01	0	0
21	24	2526.67	0	0
21	25	1985.63	0	0
21	26	1615.34	0	0
21	27	1389.11	0	2e-06
21	28	1098.94	1.5e-05	0.00096
21	29	1187.75	2e-06	0.000167
21	30	1010.11	0.000103	0.005315
21	31	926.662	0.000597	0.023069
21	33	898.677	0.001042	0.034439
22	23	8540.2	0	0
22	24	3731.06	0	0
22	25	2191.22	0	0
22	26	1722.14	0	0
22	27	1376.13	0	2e-06
22	28	1158.01	4e-06	0.000304
22	29	1199.42	1e-06	0.000131
22	30	975.643	0.000218	0.010049
22	33	897.812	0.001063	0.034882
26	39	892.199	0.001173	0.037553
28	38	884.432	0.001371	0.042332
29	37	962.461	0.000285	0.012519
29	38	906.351	0.00089	0.030667
29	39	981.134	0.000192	0.009224
30	37	1047.98	4.6e-05	0.002589
30	38	975.95	0.000218	0.010049
30	39	984.881	0.00018	0.008739
30	40	909.025	0.000839	0.02988
31	37	1099.35	1.4e-05	0.000944
31	38	965.715	0.000268	0.011861
31	39	1013.8	9.7e-05	0.005057
31	40	972.936	0.000232	0.010515
32	37	1324.56	0	8e-06
32	38	1151.24	4e-06	0.00034
32	39	1090.54	1.8e-05	0.001116
32	40	945.704	0.000405	0.016661
32	41	887.089	0.001293	0.040778
33	37	1679.09	0	0
33	38	1312.73	0	1e-05
33	39	1265.83	0	2.9e-05
33	40	1135.6	6e-06	0.000456
33	41	975.502	0.000218	0.010049
33	42	915.259	0.000744	0.027353
34	37	2342.19	0	0
34	38	1618.84	0	0
34	39	1645.37	0	0
34	40	1353.75	0	4e-06
34	41	1161.31	3e-06	0.000286
34	42	1087.28	1.9e-05	0.001178
34	43	1070.17	2.8e-05	0.001641
34	44	903.911	0.000945	0.032015
34	45	878.816	0.001539	0.046048
34	46	907.511	0.000873	0.030467
35	37	3568.51	0	0
35	38	2272.22	0	0
35	39	1935.82	0	0
35	40	1495.15	0	0
35	41	1157.29	4e-06	0.000309
35	42	1144.83	5e-06	0.000394
35	43	1039.64	5.5e-05	0.003055
35	44	914.258	0.000759	0.027709
35	45	916.181	0.000729	0.026906
35	46	893.252	0.00115	0.036939
36	37	5753.23	0	0
36	38	3316.18	0	0
36	39	2332.6	0	0
36	40	1641.82	0	0
36	41	1303.89	0	1.2e-05
36	42	1351.38	0	4e-06
36	43	1169.11	3e-06	0.000241
36	44	1070.44	2.8e-05	0.001641
36	46	1062.69	3.3e-05	0.001908
37	43	1134.11	6e-06	0.000463
37	44	922.057	0.000647	0.02455
37	45	986.192	0.000173	0.008495
37	46	891.027	0.001196	0.038178
38	43	1390.93	0	2e-06
38	44	1137.02	6e-06	0.000444
38	45	1051.52	4.2e-05	0.002422
38	46	961.183	0.000291	0.01257
38	47	884.147	0.001371	0.042332
39	43	1578.04	0	0
39	44	1267.9	0	2.8e-05
39	45	1143.59	5e-06	0.000395
39	46	1100.84	1.4e-05	0.000929
39	47	1011.99	0.000101	0.005228
39	48	885.166	0.001344	0.04189
40	43	1852.5	0	0
40	44	1371.26	0	3e-06
40	45	1189.57	2e-06	0.00016
40	46	1136.43	6e-06	0.000448
40	47	1062.6	3.3e-05	0.001908
40	48	957.731	0.000317	0.013381
41	43	2466.28	0	0
41	44	1711.76	0	0
41	45	1389.59	0	2e-06
41	46	1238.09	1e-06	5.4e-05
41	47	1088.81	1.8e-05	0.001161
41	48	970.913	0.000242	0.01087
41	49	901.725	0.000983	0.032984
42	43	4987.17	0	0
42	44	2631.01	0	0
42	45	1883.68	0	0
42	46	1625.97	0	0
42	47	1317.69	0	9e-06
42	48	1193.08	2e-06	0.000148
42	49	1032.24	6.4e-05	0.003469
42	50	970.112	0.000242	0.01087
47	115	577.415	0.001142	0.036793
48	118	699.447	0.000207	0.009782
49	116	601.729	0.0002	0.009585
49	117	578.738	0.001066	0.034882
49	118	691.091	0.000301	0.012896
49	119	747.816	1.9e-05	0.001178
50	116	645.55	5e-06	0.000395
50	117	703.829	0	3e-06
50	118	951.39	0	0
50	119	925.527	0	0
50	120	692.457	0.000288	0.012567
51	117	681.358	0	1.9e-05
51	118	799.643	0	0
51	119	763.537	0	0
52	118	616.418	6.2e-05	0.003346
52	119	605.58	0.000147	0.007384
52	120	589.187	0.000489	0.01949
56	103	748.443	0.001688	0.048747
59	103	804.638	0.000427	0.017399
60	100	818.647	0.00103	0.034345
61	102	814.484	0.001137	0.036761
61	103	888.798	0.000299	0.012829
62	101	821.901	0.001622	0.048099
62	102	936.201	4.4e-05	0.002495
62	103	1264.27	0	0
62	104	1170.18	0	1.4e-05
62	118	662.121	0.001666	0.048732
63	104	1669.01	0	0
63	140	981.687	0	0
63	141	1781.91	0	0
64	140	758.323	3e-05	0.001751
64	141	823.799	1e-06	0.000135
65	140	664.374	0.001388	0.042751
82	83	9079.49	0.000493	0.019559
104	141	903.212	0.000227	0.010387
104	142	1194.02	0	4e-06
105	142	1492.3	0	0
105	143	1042.9	4e-06	0.000321
106	142	1042.94	4e-06	0.000333
107	142	880.442	0.00094	0.031969
109	142	862.386	0.000864	0.030467
109	143	877.233	0.001009	0.033775
110	118	1739.85	2e-06	0.00019
110	143	885.709	0.000474	0.019107
111	115	2148.72	0.001683	0.048747
118	143	895.56	0.000564	0.021886
119	138	986.294	0.001675	0.048747
119	143	914.8	0.000887	0.030667
123	138	1148.96	0.000402	0.016576
124	134	1267.87	0.000865	0.030467
124	135	1173.8	0.000498	0.019608
124	136	1092.95	0.000646	0.02455
124	137	1129.27	0.000887	0.030667
124	138	1297.41	3.2e-05	0.001886
124	143	990.008	0.001529	0.046048
125	136	1152.63	0.000924	0.031593
125	137	1094.08	0.000604	0.02327
