# Supplementary material for: Reconstructing the three-dimensional architecture of extrachromosomal DNA with ec3D
Source: Nat Commun. 2025 Dec 20;17:894. doi: 10.1038/s41467-025-67614-7 (PMC12830899; doi:10.1038/s41467-025-67614-7)
Supplement: Supplementary file 16 — Source Data [file 41467_2025_67614_MOESM16_ESM.zip › Source data Supplementary Figure 25-27.xlsx]

## Sheet: GBM39 circ-SI
bin1	bin2	interaction	p_value	q_value
0	86	81.9284	0.000117	0.015102
0	90	106.204	5e-06	0.001124
0	91	130.781	0	4e-06
0	92	205.108	0	0
0	93	169.325	0	0
0	94	151.222	0	0
0	95	127.376	0	0
0	96	118.228	0	1e-05
0	97	101.881	1e-06	0.000337
0	98	93.6477	6e-06	0.001327
0	100	83.2157	4e-05	0.006655
0	101	76.1334	0.000243	0.025364
0	102	75.5133	0.000446	0.04113
0	114	73.4588	0.000135	0.01663
0	123	80.3153	1.5e-05	0.002961
0	124	75.6271	7.9e-05	0.011154
0	125	71.3556	0.000419	0.039117
0	159	76.276	0.00053	0.047386
0	163	81.0638	0.000381	0.036518
0	165	80.3739	0.000157	0.01851
0	166	94.6179	1e-05	0.002235
0	168	123.595	0	9e-06
0	169	105.075	0	0.00015
0	170	84.5054	0.000276	0.028307
1	81	91.8178	0.000103	0.013723
1	83	91.7653	2.4e-05	0.004405
1	85	82.8433	0.000267	0.027699
1	87	83.416	6.5e-05	0.009779
1	89	102.853	1e-06	0.000375
1	90	139.83	0	4e-06
1	91	256.49	0	0
1	92	357.566	0	0
1	93	217.279	0	0
1	94	182.357	0	0
1	95	161.756	0	0
1	96	146.838	0	0
1	97	116.335	0	1.6e-05
1	98	93.1818	1e-05	0.002239
1	114	76.8904	0.00035	0.034056
1	122	69.6807	0.000351	0.034056
1	123	90.7392	1e-06	0.000343
1	124	93.1294	0	5.6e-05
1	125	84.1948	4e-06	0.001002
1	166	76.423	0.000483	0.043702
1	167	95.234	8e-06	0.001819
1	168	104.558	1e-06	0.000248
1	169	118.841	0	3.4e-05
1	170	91.2881	2.4e-05	0.004405
2	83	89.8457	7.9e-05	0.01115
2	84	79.641	0.000548	0.048043
2	85	91.4919	9.8e-05	0.013263
2	86	86.2604	9.8e-05	0.013263
2	87	86.6932	9.3e-05	0.012793
2	88	111.274	0	3e-06
2	89	114.266	2e-06	0.000485
2	90	159.345	0	0
2	91	254.475	0	0
2	92	312.414	0	0
2	93	218.565	0	0
2	94	186.265	0	0
2	95	127.508	0	3.2e-05
2	96	127.83	0	8e-06
2	97	118.573	0	1e-06
2	98	124.186	0	2e-06
2	99	82.6252	0.000192	0.021208
2	101	86.6649	1.2e-05	0.002533
2	102	77.0248	0.000224	0.023827
2	114	107.63	0	1.1e-05
2	116	78.6961	2.6e-05	0.004752
2	122	75.4719	0.000129	0.016203
2	123	92.3523	0	5.3e-05
2	124	98.9033	0	3.2e-05
2	125	69.6781	0.000501	0.045164
2	126	84.9309	4e-06	0.001002
2	167	80.3307	0.000157	0.01851
2	168	108.905	0	6.8e-05
2	169	88.9601	5.9e-05	0.009067
3	76	106.996	0.000107	0.01399
3	80	85.1416	0.000553	0.048043
3	81	92.344	0.00022	0.023654
3	84	96.9014	1.2e-05	0.002553
3	85	80.9287	0.000429	0.039904
3	87	86.4826	9.8e-05	0.013263
3	88	109.18	0	5.3e-05
3	89	113.988	0	2e-06
3	90	154.083	0	0
3	91	235.528	0	0
3	92	288.503	0	0
3	93	188.627	0	0
3	94	175.492	0	0
3	95	145.836	0	0
3	96	134.838	0	7e-06
3	97	107.569	2e-06	0.000603
3	98	93.3454	5e-06	0.001271
3	102	75.0007	0.000316	0.031385
3	123	88.225	2e-06	0.000584
3	124	80.3874	1e-05	0.002162
3	168	87.0631	1.9e-05	0.003715
3	169	82.016	0.000261	0.027067
4	78	96.9016	0.000537	0.047769
4	79	89.316	0.000154	0.018373
4	80	98.0232	0.000389	0.03725
4	81	98.0697	2.9e-05	0.005098
4	83	90.3462	5.1e-05	0.008158
4	84	105.951	3e-06	0.000799
4	85	86.4419	0.000168	0.019329
4	86	96.1879	6e-06	0.001413
4	87	108.435	1e-06	0.000362
4	88	103.696	1e-06	0.000317
4	89	121.349	0	2e-06
4	90	168.248	0	0
4	91	278.558	0	0
4	92	355.763	0	0
4	93	208.903	0	0
4	94	156.4	0	0
4	95	137.523	0	1e-06
4	96	121.126	0	0
4	97	94.903	0.000123	0.015616
4	98	85.5713	0.000348	0.034056
4	99	80.491	0.000192	0.021208
5	83	96.3165	9.3e-05	0.012839
5	84	95.7917	1.4e-05	0.002808
5	86	108.988	0	0.000149
5	87	108.163	0	6.8e-05
5	88	94.1409	4.7e-05	0.00759
5	89	123.991	0	2e-06
5	90	150.058	0	0
5	91	224.778	0	0
5	92	230.069	0	0
5	93	157.521	0	0
5	94	129.118	0	3.1e-05
5	95	113.881	1e-06	0.00027
5	96	96.0408	3.2e-05	0.005562
6	84	100.559	3.9e-05	0.006486
6	85	84.2235	0.000235	0.024625
6	87	93.5101	2.8e-05	0.004942
6	88	102.958	1e-06	0.000327
6	89	123.25	0	9e-06
6	90	134.643	0	0
6	91	177.349	0	0
6	92	145.142	0	0
6	93	102.008	2.7e-05	0.004921
6	94	97.1695	5e-06	0.001316
6	95	88.009	0.00053	0.047386
6	96	89.5936	0.000222	0.023745
7	84	89.2757	0.000231	0.024392
7	86	93.0103	2.3e-05	0.004397
7	87	97.7607	2.4e-05	0.004405
7	88	90.7486	6.1e-05	0.009193
7	89	123.857	0	1e-06
7	90	115.081	0	7e-05
7	91	104.97	1e-06	0.000248
7	92	128.121	0	0
7	93	117.939	0	0
7	94	105.462	1.4e-05	0.002828
7	95	101.398	2e-06	0.000485
7	102	76.1861	0.000536	0.047769
8	86	104.795	1.6e-05	0.003055
8	87	89.8433	6.7e-05	0.00982
8	88	94.519	5e-05	0.007952
8	89	102.628	2e-06	0.000615
8	90	107.826	0	8.7e-05
8	91	113.405	0	0.000116
8	92	110.609	0	5.3e-05
8	93	107.293	0	8.7e-05
8	94	99.7378	0	0.000143
8	96	86.631	0.000107	0.01399
8	102	92.1578	7.5e-05	0.010776
9	88	89.5145	6.7e-05	0.00982
9	89	95.4936	3.9e-05	0.006486
9	90	104.066	1e-06	0.00038
9	91	110.656	0	4e-05
9	92	96.4508	2.9e-05	0.005069
9	93	94.9124	1.2e-05	0.00253
9	94	94.0502	1e-05	0.002235
10	87	94.4626	7.4e-05	0.010746
10	88	97.8988	7.5e-05	0.010776
10	89	90.779	5.1e-05	0.008158
10	90	109.981	1e-06	0.000331
10	91	102.771	2e-06	0.000615
10	92	104.709	1e-06	0.000198
10	93	95.8935	3.7e-05	0.006268
10	94	85.572	0.000127	0.016053
10	102	77.2716	0.000408	0.038798
11	90	85.9372	0.000183	0.020541
11	91	122.565	0	1.4e-05
11	92	99.303	5e-06	0.001316
11	93	84.588	0.000156	0.018499
12	90	94.0596	0.000144	0.017484
12	91	88.2159	8.6e-05	0.012066
12	92	107.422	2e-06	0.0005
12	93	90.7983	6.1e-05	0.009193
12	94	91.5172	2.4e-05	0.004405
13	88	84.9446	0.000481	0.043702
13	89	106.253	9.3e-05	0.012793
13	91	89.4498	0.000412	0.038808
13	92	89.8443	6.7e-05	0.00982
13	93	90.0668	0.00013	0.016263
14	89	96.6896	2.9e-05	0.005069
14	91	127.094	0	9e-06
14	92	98.9683	6e-05	0.009193
14	93	93.156	2.3e-05	0.004397
15	84	109.721	0.000255	0.026535
15	90	117.766	0	5.1e-05
15	91	113.268	2.5e-05	0.004551
15	92	145.602	0	0
15	93	94.3769	0.000144	0.017484
16	91	96.1296	2.9e-05	0.005069
17	90	98.5488	0.000445	0.04113
25	85	121.432	0.000187	0.020874
50	60	301.821	0.000194	0.021309
50	68	240.835	0.000289	0.029389
60	155	80.5988	0.000192	0.021208
62	63	1923.1	0.000307	0.030939
88	189	79.1391	0.000106	0.013909
90	249	89.3699	1.4e-05	0.002895
91	247	84.7438	6.6e-05	0.00982
91	250	91.4947	8e-06	0.001819
92	169	111.482	1e-06	0.000351
92	243	76.7088	0.000296	0.029937
92	244	75.1425	0.000316	0.031385
92	246	86.2742	6.9e-05	0.010041
92	247	97.5185	7e-06	0.001578
92	248	104.769	0	7.2e-05
92	249	110.053	1e-06	0.000331
92	250	114.317	2e-06	0.000436
93	168	84.7594	0.000481	0.043702
93	235	66.8637	0.000411	0.038798
93	241	88.4229	1.6e-05	0.003136
93	243	73.6925	0.000542	0.047935
93	244	78.4966	0.00017	0.019361
93	245	90.8071	3e-06	0.000879
93	248	89.7899	5.3e-05	0.008323
93	249	96.5804	2e-06	0.000584
93	250	125.298	0	1.2e-05
94	123	176.048	0.000204	0.022135
94	240	74.7088	0.000172	0.019437
94	242	77.4174	0.000344	0.033825
94	245	77.9366	0.000224	0.023827
94	246	87.5606	9e-06	0.001968
94	247	81.5068	0.000161	0.018847
94	248	94.252	8e-06	0.001821
94	249	101.157	2e-06	0.000615
94	250	108.332	0	2.4e-05
95	122	194.501	0.000109	0.014188
95	123	212.761	9e-06	0.002065
95	124	226.573	1e-06	0.000339
95	160	116.558	0.00035	0.034056
95	247	85.5209	1.7e-05	0.003202
95	248	98.3265	1e-06	0.000362
95	250	104.449	1e-06	0.000324
96	121	192.139	0.000561	0.048626
96	122	197.107	6.8e-05	0.010008
96	123	312.737	0	0
96	124	313.527	0	0
96	125	191.662	4.5e-05	0.007419
96	246	79.3399	0.000106	0.013909
96	247	88.7106	9e-06	0.001968
96	248	81.7788	5.6e-05	0.008718
96	249	100.23	1e-06	0.00023
96	250	95.4131	6e-06	0.00143
97	121	210.443	9.8e-05	0.013263
97	122	244.07	7e-06	0.001701
97	123	391.475	0	0
97	124	393.473	0	0
97	125	189.198	9.4e-05	0.01292
97	160	112.614	0.000234	0.024613
97	239	66.3744	0.000411	0.038798
97	248	78.1093	0.00017	0.019361
97	249	75.9899	0.000316	0.031385
97	250	81.7276	0.000161	0.018847
98	121	200.601	0.000353	0.034056
98	122	245.553	4e-06	0.001011
98	123	267.166	1e-06	0.000307
98	124	241.764	1e-06	0.000255
98	161	114.412	0.000172	0.019437
98	246	75.4818	0.000578	0.04985
98	248	79.8244	0.000106	0.013909
98	249	97.7755	0	0.000176
98	250	75.5375	0.000316	0.031385
99	122	218.159	7.7e-05	0.010929
99	123	237.923	8e-06	0.001924
99	163	122.208	0.000165	0.019158
102	248	76.1821	9.2e-05	0.012771
102	249	95.3161	3e-06	0.000879
108	239	79.5626	3.8e-05	0.006486
115	242	75.7321	7.9e-05	0.011154
118	249	72.0529	0.000308	0.030939
119	249	68.2736	0.000475	0.043426
123	249	75.6307	0.000135	0.01663
124	246	72.3364	0.000322	0.03185
124	247	73.027	0.000147	0.017718
124	249	74.1217	0.00018	0.020207
124	250	71.1606	0.000419	0.039117
126	161	174.066	4.3e-05	0.00706
126	249	73.5698	0.000147	0.017718
127	156	169.307	0.000402	0.038322
127	159	200.856	1.5e-05	0.002934
127	160	207.555	9e-06	0.001968
127	245	79.0091	4.6e-05	0.007435
128	154	175.53	0.000545	0.048043
128	155	184.914	0.000276	0.028307
128	159	173.632	0.000119	0.015269
128	160	196.561	2.2e-05	0.004198
128	233	70.3118	0.000574	0.049612
130	155	213.472	0.000103	0.013723
130	156	182.526	0.000286	0.029197
159	234	88.6471	0.000194	0.021309
159	247	84.2005	0.00018	0.020207
161	241	89.1821	0.000165	0.019137
162	244	79.0693	0.000548	0.048043
162	248	89.7701	1e-05	0.002235
163	241	92.5924	0.00022	0.023654
163	244	83.7937	0.000352	0.034056
163	247	83.1691	0.000209	0.022624
163	249	76.0108	0.000483	0.043702
163	250	101.753	3.4e-05	0.005878
165	246	84.6066	0.000276	0.028307
165	249	84.8502	0.000163	0.019021
165	250	83.1316	0.000202	0.021997
166	245	86.13	0.000143	0.017484
167	234	114.088	0.00051	0.04587
167	239	92.8671	0.000539	0.047814
167	244	85.1293	0.000553	0.048043
167	247	95.7607	3.9e-05	0.006486
167	248	94.2128	2.1e-05	0.004037
167	249	85.1426	0.00012	0.015312
167	250	94.5392	4.7e-05	0.00759
168	232	117.875	0.00033	0.032566
168	233	162.373	0	0.000145
168	234	129.248	3.3e-05	0.005681
168	236	113.858	0.000142	0.017484
168	242	104.691	0.000132	0.016375
168	244	109.108	5.3e-05	0.008327
168	245	88.2925	0.000288	0.029343
168	247	109.435	0	0.0001
168	248	93.6775	6.3e-05	0.00956
168	249	82.2777	0.000449	0.041162
168	250	120.155	0	2e-06
169	185	256.13	0.000107	0.01399
169	231	125.678	0.000168	0.019329
169	232	124.974	3.5e-05	0.005989
169	233	185.403	0	6e-06
169	234	140.405	1.1e-05	0.002412
169	236	115.289	0.000448	0.041162
169	242	111.601	4.3e-05	0.007019
169	243	101.444	0.000225	0.023827
169	246	85.1319	0.000553	0.048043
169	247	104.186	1.6e-05	0.003055
169	250	100.888	4e-06	0.001021
170	232	133.141	5.8e-05	0.008932
170	233	164.811	0	1.6e-05
170	245	89.1719	0.000154	0.018373
170	247	86.1443	0.000446	0.04113
170	250	90.9219	0.00013	0.016263
171	233	126.298	0.000147	0.017718
171	249	104.315	1.6e-05	0.003055
180	233	121.048	0.000358	0.034442
188	233	135.431	0.000417	0.039117
189	234	163.624	1.3e-05	0.002777
190	218	194.721	5.8e-05	0.008932
190	227	160.387	0.000196	0.021377
190	231	155.595	0.000116	0.01495
190	233	155.468	7e-05	0.010151

## Sheet: GBM39 spatial-SI
bin1	bin2	interaction	p_value	q_value
0	80	116.617	0.001359	0.042673
0	81	100.961	0.000111	0.005909
0	82	101.532	1e-05	0.000828
0	83	116.346	5e-06	0.000427
0	84	133.553	0	5e-06
0	85	117.342	0	0
0	86	132.554	0	0
0	87	133.994	0	0
0	88	141.046	0	0
0	89	160.434	0	0
0	90	180.455	0	0
0	91	243.02	0	0
0	92	334.326	0	0
0	93	314.441	0	0
0	94	295.848	0	0
0	95	263.875	0	0
0	96	226.393	0	0
0	97	197.427	0	0
0	98	150.931	0	3e-06
0	99	139.927	1e-06	6.5e-05
0	100	129.499	5e-06	0.000419
0	101	147.656	1.8e-05	0.001333
0	102	128.779	1.4e-05	0.00107
0	103	125.856	0.000125	0.006555
0	104	118.34	0.000428	0.017485
0	105	106.662	0.001082	0.035407
0	120	123.214	0.001025	0.033954
0	121	122.728	0.000352	0.014897
0	122	162.972	0.000196	0.009549
0	123	160.808	9.7e-05	0.005348
0	124	162.919	0.000276	0.012257
0	125	132.263	0.000533	0.020659
0	126	123.598	0.001078	0.035339
0	164	121.311	0.001531	0.047052
0	166	152.543	0.000273	0.01218
0	167	140.537	0.000176	0.008668
0	168	178.025	7.6e-05	0.004398
0	169	181.778	0.000127	0.00663
0	170	139.744	1.1e-05	0.000874
0	171	130.074	2.2e-05	0.001622
0	172	118.822	1e-06	0.000114
0	173	114.285	2e-06	0.000207
0	174	116.222	0	4.6e-05
0	175	114.957	1e-06	0.000142
0	176	112.955	1.8e-05	0.001319
0	177	86.6924	3.3e-05	0.002243
0	178	88.9264	0.000958	0.032631
0	179	75.3564	0.0007	0.025468
0	180	86.6446	0.000416	0.017101
0	181	81.1515	0.000527	0.020545
0	182	83.776	6.2e-05	0.003734
0	183	93.1778	0.000165	0.008255
0	184	85.3777	3.3e-05	0.00222
0	185	89.6702	4.2e-05	0.002733
0	209	69.8422	0.000956	0.032608
0	210	77.3763	0.000316	0.013662
0	211	90.2213	0.000449	0.018112
0	246	352.954	0.00049	0.01939
0	247	446.154	1e-05	0.00082
0	248	624.33	0	1e-06
0	249	850.989	0	0
0	250	1338.41	0	0
1	79	138.163	0.001131	0.036773
1	80	144.89	0.000624	0.023287
1	81	126.951	0.0002	0.009659
1	82	122.502	3e-06	0.000249
1	83	154.733	0	4e-06
1	84	138.148	0	7e-06
1	85	134.584	0	0
1	86	126.992	0	0
1	87	152.263	0	0
1	88	170.518	0	0
1	89	192.037	0	0
1	90	232.521	0	0
1	91	388.325	0	0
1	92	547.572	0	0
1	93	374.479	0	0
1	94	348.9	0	0
1	95	330.263	0	0
1	96	277.711	0	0
1	97	208.279	0	0
1	98	191.495	0	1e-06
1	99	160.849	0	2.9e-05
1	100	136.702	5e-06	0.00046
1	101	124.737	9e-06	0.000762
1	102	145.223	1.4e-05	0.001051
1	103	117.624	8.9e-05	0.004967
1	104	114.516	0.000286	0.012627
1	105	113.743	0.00084	0.029497
1	120	126.645	0.000907	0.031417
1	121	153.635	0.000478	0.019046
1	122	151.467	0.000195	0.009495
1	123	188.855	0.00017	0.008463
1	124	176.55	0.000219	0.010273
1	125	149.76	0.000988	0.033146
1	167	129.508	0.000727	0.026258
1	168	177.495	0.000836	0.029388
1	169	204.807	0.000559	0.021344
1	170	148.985	0.000939	0.032148
1	171	113.932	0.000134	0.006934
1	172	119.528	0.000238	0.010953
1	173	96.0593	1.8e-05	0.001355
1	174	93.756	2.7e-05	0.001903
1	175	103.885	1.3e-05	0.001002
1	176	77.8265	8.3e-05	0.004693
1	177	80.9378	0.000197	0.00955
1	178	78.6872	0.000873	0.030496
1	183	78.1096	0.001259	0.040102
1	184	68.0177	0.000206	0.009905
1	185	86.8026	0.000438	0.017809
1	186	74.3586	0.001608	0.048942
1	247	318.717	0.000596	0.022458
1	248	380.075	1e-05	0.000828
1	249	514.008	0	2e-06
1	250	644.748	0	0
2	79	157.961	0.001399	0.043644
2	80	168.65	0.000292	0.012868
2	81	145.566	7.6e-05	0.004398
2	82	155.114	8e-06	0.000702
2	83	155.556	0	1e-06
2	84	168.785	0	0
2	85	163.009	0	0
2	86	148.067	0	0
2	87	168.833	0	0
2	88	186.526	0	0
2	89	212.347	0	0
2	90	280.489	0	0
2	91	376.39	0	0
2	92	523.377	0	0
2	93	467.191	0	0
2	94	353.23	0	0
2	95	303.879	0	0
2	96	263.881	0	0
2	97	194.818	0	0
2	98	144.062	0	3e-06
2	99	165.129	0	2.3e-05
2	100	121.212	5e-06	0.000431
2	101	137.959	1.5e-05	0.001107
2	102	120.703	1.3e-05	0.000988
2	103	115.191	0.000134	0.006934
2	104	94.6981	0.000249	0.011305
2	105	103.675	0.0008	0.028344
2	121	131.062	0.00058	0.021952
2	122	136.6	0.000383	0.015941
2	123	144.98	0.000259	0.011656
2	124	168.271	0.000525	0.020501
2	125	128.932	0.001072	0.03518
2	172	85.6592	0.000963	0.032707
2	173	74.6496	0.001252	0.039987
2	174	86.4451	0.00016	0.008007
2	175	82.4174	0.000317	0.013662
2	176	78.2087	0.000426	0.017464
2	177	72.6995	0.000669	0.024696
2	184	47.085	0.001531	0.047052
2	248	301.123	0.000574	0.021812
2	249	303.748	1.3e-05	0.001028
2	250	379.677	0	2e-06
3	80	144.71	0.000457	0.018407
3	81	148.657	3.3e-05	0.002236
3	82	161.025	3e-06	0.000313
3	83	155.557	0	6e-06
3	84	167.968	0	0
3	85	156.789	0	0
3	86	173.283	0	0
3	87	180.446	0	0
3	88	177.473	0	0
3	89	214.889	0	0
3	90	267.886	0	0
3	91	376.19	0	0
3	92	480.142	0	0
3	93	380.422	0	0
3	94	320.323	0	0
3	95	262.606	0	0
3	96	207.225	0	0
3	97	169.267	0	0
3	98	147.924	0	1e-06
3	99	130.682	1e-06	0.000102
3	100	130.97	7e-06	0.000592
3	101	115.329	1.7e-05	0.001273
3	102	100.741	3.1e-05	0.002149
3	103	116.983	0.000174	0.008598
3	104	98.1942	0.000399	0.016454
3	105	108.603	0.000931	0.031923
3	122	111.23	0.000614	0.022975
3	123	153.143	0.000665	0.024606
3	124	141.694	0.000971	0.032884
3	175	69.0514	0.001213	0.039009
3	249	226.722	0.000672	0.024783
3	250	301.601	1.3e-05	0.000988
4	79	162.931	0.001391	0.043522
4	80	169.808	0.000825	0.029056
4	81	142.723	7.6e-05	0.004375
4	82	174.809	2e-06	0.000204
4	83	186.655	0	3e-06
4	84	174.684	0	0
4	85	142.564	0	0
4	86	172.307	0	0
4	87	152.891	0	0
4	88	203.302	0	0
4	89	227.036	0	0
4	90	293.802	0	0
4	91	457.862	0	0
4	92	494.831	0	0
4	93	358.339	0	0
4	94	345.965	0	0
4	95	235.999	0	0
4	96	206.373	0	0
4	97	154.882	0	0
4	98	157.752	0	4e-06
4	99	146.401	1e-06	7.9e-05
4	100	120.641	2.9e-05	0.002013
4	101	108.244	2.5e-05	0.001756
4	102	94.1626	4.7e-05	0.003003
4	103	84.1113	0.000391	0.016189
4	104	89.8208	0.000489	0.019363
4	105	96.9132	0.001558	0.047722
4	123	124.209	0.001262	0.040106
4	250	236.748	0.00061	0.0229
5	79	196.055	0.001607	0.048942
5	80	160.765	0.001011	0.033686
5	81	164.003	0.000229	0.010628
5	82	152.503	1.4e-05	0.001075
5	83	176.943	0	5e-06
5	84	149.495	0	0
5	85	172.066	0	0
5	86	172.568	0	0
5	87	174.313	0	0
5	88	192.916	0	0
5	89	209.243	0	0
5	90	267.539	0	0
5	91	366.352	0	0
5	92	409.064	0	0
5	93	253.284	0	0
5	94	229.188	0	0
5	95	188.335	0	0
5	96	181.544	0	0
5	97	134.184	0	1e-06
5	98	143.78	0	1.3e-05
5	99	100.418	2e-06	0.000189
5	100	137.595	2.7e-05	0.001873
5	101	88.4066	8.4e-05	0.00474
5	102	102.904	7.1e-05	0.004173
5	103	93.2757	0.000558	0.021337
5	104	107.108	0.00094	0.032154
6	80	122.006	0.00156	0.047739
6	81	170.01	0.000342	0.014545
6	82	160.673	8.9e-05	0.004987
6	83	149.979	1e-06	9.6e-05
6	84	190.237	0	2e-06
6	85	166.046	0	0
6	86	167.028	0	0
6	87	171.912	0	0
6	88	170.804	0	0
6	89	208.024	0	0
6	90	266.326	0	0
6	91	286.77	0	0
6	92	282.418	0	0
6	93	277.887	0	0
6	94	202.673	0	0
6	95	170.924	0	0
6	96	173.545	0	0
6	97	111.095	0	1.1e-05
6	98	114.485	1e-06	0.000108
6	99	84.8364	5e-06	0.000418
6	100	125.763	4.9e-05	0.003108
6	101	88.1118	6.6e-05	0.003928
6	102	123.547	0.000214	0.010108
6	103	83.2447	0.000747	0.026717
6	104	89.1613	0.001103	0.035907
7	81	154.051	0.0013	0.041149
7	82	139.283	0.000462	0.018556
7	83	157.074	4.3e-05	0.002785
7	84	146.261	2e-06	0.000239
7	85	151.303	0	3e-06
7	86	155.657	0	0
7	87	174.394	0	0
7	88	156.164	0	0
7	89	185.189	0	0
7	90	209.196	0	0
7	91	224.918	0	0
7	92	209.786	0	0
7	93	218.132	0	0
7	94	202.497	0	0
7	95	174.008	0	0
7	96	156.251	0	0
7	97	111.038	0	2e-05
7	98	109.396	2e-06	0.000233
7	99	108.709	1e-05	0.000792
7	100	109.11	4.1e-05	0.002696
7	101	103.732	4.5e-05	0.002893
7	102	120.507	7.4e-05	0.004322
7	103	106.085	0.000904	0.031361
7	104	100.867	0.000697	0.025416
8	82	147.015	0.000745	0.026701
8	83	139.212	9e-05	0.004994
8	84	150.005	2.7e-05	0.001904
8	85	146.253	1e-06	6e-05
8	86	146.311	0	0
8	87	159.09	0	0
8	88	175.086	0	0
8	89	197.34	0	0
8	90	178.388	0	0
8	91	203.207	0	0
8	92	203.519	0	0
8	93	194.219	0	0
8	94	190.521	0	0
8	95	141.376	0	0
8	96	136.933	0	0
8	97	133.24	0	5.3e-05
8	98	115.678	9e-06	0.000762
8	99	111.276	4.2e-05	0.002746
8	100	102.896	0.000154	0.007751
8	101	95.9659	8e-05	0.004567
8	102	113.413	0.00013	0.006739
8	103	82.9938	0.000825	0.029056
8	104	110.982	0.001578	0.048176
9	83	122.477	0.000899	0.031221
9	84	147.576	0.000366	0.015304
9	85	142.094	6e-05	0.003636
9	86	152.164	0	5.2e-05
9	87	154.377	0	4e-06
9	88	164.639	0	0
9	89	165.893	0	0
9	90	167.244	0	0
9	91	190.132	0	0
9	92	186.774	0	0
9	93	183.044	0	0
9	94	151.427	0	0
9	95	149.335	0	0
9	96	132.651	0	0
9	97	120.323	0	2e-06
9	98	114.869	6e-06	0.000563
9	99	99.9969	4.5e-05	0.002893
9	100	127.235	0.000203	0.009737
9	101	96.696	0.000104	0.005672
9	102	101.674	8e-05	0.004567
9	103	85.3314	0.000537	0.020808
9	104	87.7886	0.00059	0.022261
10	85	144.002	0.000527	0.020545
10	86	145.579	4.1e-05	0.002705
10	87	141.973	9e-06	0.000727
10	88	167.389	0	1.1e-05
10	89	169.062	0	0
10	90	195.883	0	0
10	91	175.652	0	0
10	92	188.903	0	0
10	93	185.415	0	0
10	94	155.843	0	0
10	95	126.056	0	0
10	96	115.779	0	0
10	97	106.512	0	4e-06
10	98	119.11	1e-06	7.9e-05
10	99	105.96	5.9e-05	0.003615
10	100	90.4099	0.000363	0.015245
10	101	100.266	0.000272	0.01217
10	102	101.995	0.000207	0.009939
10	103	105.125	0.000701	0.025483
10	104	89.2407	0.000794	0.028212
11	86	157.259	0.000244	0.011134
11	87	160.4	0.000213	0.010108
11	88	180.902	1.2e-05	0.000937
11	89	155.785	0	2.6e-05
11	90	180.986	0	3e-06
11	91	193.941	0	1e-06
11	92	164.196	0	0
11	93	168.622	0	0
11	94	156.858	0	1e-06
11	95	125.383	0	0
11	96	119.845	0	1e-06
11	97	82.406	1e-06	7.7e-05
11	98	105.292	5e-06	0.000442
11	99	102.774	2.9e-05	0.002016
11	100	114.65	0.000911	0.031508
11	101	92.4878	0.000912	0.031508
11	102	107.102	0.000931	0.031923
12	86	134.877	0.00036	0.015126
12	87	128.24	0.000391	0.016189
12	88	166.882	8.6e-05	0.004825
12	89	169.627	5e-06	0.00045
12	90	183.718	0	2.3e-05
12	91	189.844	0	9e-06
12	92	178.749	0	7e-06
12	93	176.628	0	0
12	94	153.383	0	1e-06
12	95	122.971	1e-06	9.9e-05
12	96	106.134	0	5.6e-05
12	97	119.336	1e-06	8.4e-05
12	98	87.841	3.1e-05	0.002149
12	99	92.3358	9.7e-05	0.005348
12	100	98.9121	0.000519	0.020309
13	87	146.687	0.001261	0.040106
13	88	170.688	0.000299	0.013105
13	89	189.178	8.3e-05	0.004693
13	90	172.282	8e-06	0.000644
13	91	202.815	1e-06	6e-05
13	92	210.176	0	4.7e-05
13	93	170.787	1e-06	6.4e-05
13	94	145.839	0	9e-06
13	95	131.762	0	2.6e-05
13	96	115.931	1.1e-05	0.00092
13	97	101.429	6e-06	0.000558
13	98	103.268	9e-06	0.000748
13	99	91.0691	0.000131	0.006818
13	100	85.6508	0.000474	0.018923
13	101	79.882	0.000491	0.019407
14	88	154.632	0.000214	0.010108
14	89	151.547	6.3e-05	0.003802
14	90	190.042	2.2e-05	0.001622
14	91	246.154	3e-06	0.000289
14	92	268.936	0	5.7e-05
14	93	202.542	1e-06	0.000104
14	94	152.031	2e-06	0.000242
14	95	141.952	1e-06	6e-05
14	96	99.5627	2e-06	0.000191
14	97	116.253	6.8e-05	0.004071
14	98	95.0794	4.4e-05	0.002866
14	99	92.4269	4.5e-05	0.002893
14	100	83.3652	0.000649	0.024104
14	101	89.1843	0.000503	0.019792
14	102	79.6345	0.000722	0.026117
15	89	192.461	0.000149	0.007558
15	90	158.021	7.3e-05	0.004265
15	91	215.447	5.1e-05	0.003209
15	92	252.816	1.8e-05	0.001357
15	93	169.751	8e-06	0.000677
15	94	166.798	2.1e-05	0.001531
15	95	134.244	5.7e-05	0.003479
15	96	132.98	2.2e-05	0.001581
15	97	102.077	6.2e-05	0.003741
15	98	103.71	0.000831	0.029223
15	99	82.6368	0.000517	0.020244
15	100	85.1094	0.000717	0.025989
15	101	96.2109	0.001544	0.04736
15	102	76.3633	0.001572	0.048015
16	90	186.778	0.00058	0.021952
16	91	214.106	0.000447	0.01809
16	92	185.981	0.000477	0.019033
16	93	171.008	0.000307	0.013378
16	94	148.873	0.000201	0.00966
16	95	125.263	0.000428	0.017485
16	96	113.743	0.00093	0.031923
16	97	103.297	0.000512	0.020074
16	98	107.264	0.000962	0.032701
38	250	80.0598	0.000316	0.013662
39	249	74.8822	0.00122	0.039137
39	250	79.2017	2.2e-05	0.001611
40	250	75.261	6.6e-05	0.00393
41	250	80.8015	0.000154	0.007751
42	249	83.7827	0.000967	0.032805
42	250	80.0246	4e-05	0.002662
43	249	83.5062	0.00055	0.021187
43	250	72.4728	1.9e-05	0.001416
44	250	79.1661	0.000251	0.011343
45	250	83.3202	0.001344	0.04238
46	250	106.606	0.000567	0.021574
47	250	81.4276	0.000813	0.028707
48	249	87.3261	0.000676	0.024856
48	250	92.67	5.3e-05	0.003292
49	249	97.2486	0.000644	0.023956
49	250	81.7958	5e-05	0.003155
50	249	86.4405	0.000498	0.019645
50	250	95.2627	4.8e-05	0.003041
51	81	178.787	0.001589	0.048444
51	249	77.8359	0.00098	0.033074
51	250	73.2884	0.000119	0.006289
52	250	86.4681	0.000785	0.027951
60	249	90.0073	0.000682	0.024998
60	250	78.904	0.000106	0.005752
61	248	72.5073	0.000905	0.031364
61	249	80.1332	0.001197	0.038504
61	250	75.7938	0.000221	0.010342
62	245	62.1347	0.001259	0.040102
62	247	88.1898	0.000284	0.012606
62	248	69.2382	0.000855	0.029922
62	249	75.6297	0.00014	0.007203
62	250	61.5642	0.000233	0.010785
63	245	81.7142	0.000844	0.029597
63	246	73.6404	0.0006	0.022605
63	247	79.2183	0.000169	0.008404
63	248	73.3578	2e-05	0.001475
63	249	76.9221	8.4e-05	0.004727
63	250	91.3811	1e-05	0.000796
64	245	85.3197	0.000664	0.024589
64	246	67.7016	0.000106	0.005728
64	247	76.5868	1.1e-05	0.000911
64	248	86.7702	1e-06	0.000155
64	249	94.5779	0	9e-06
64	250	98.2646	1e-06	8.1e-05
65	245	75.7244	0.00019	0.009304
65	246	76.0028	0.000148	0.007532
65	247	81.1274	2e-06	0.000177
65	248	73.812	0	1.3e-05
65	249	62.5149	0	1e-06
65	250	68.0618	0	0
66	72	382.296	0.000308	0.013424
66	73	322.864	0.000324	0.013917
66	243	72.2357	0.000791	0.028126
66	245	61.2891	0.001248	0.039914
66	246	75.1944	0.000123	0.006484
66	247	81.2542	1.5e-05	0.001141
66	248	77.2877	0	8e-06
66	249	82.4568	0	0
66	250	75.3392	0	0
67	72	405.284	0.000558	0.021337
67	73	340.216	0.000926	0.031854
67	242	73.1953	0.000738	0.026507
67	243	88.0923	0.000231	0.010707
67	244	68.0184	0.000197	0.00955
67	245	65.0348	0.000367	0.015335
67	246	100.631	0.00029	0.012795
67	247	79.8613	2e-06	0.000171
67	248	84.1069	0	1.5e-05
67	249	89.7143	0	0
67	250	84.2647	0	0
68	72	469.548	2.2e-05	0.001575
68	73	426.91	1.1e-05	0.000907
68	74	374.828	0.000432	0.017587
68	75	378.586	0.001455	0.045079
68	77	330.7	0.000342	0.014545
68	242	73.3908	0.001089	0.035525
68	243	77.7403	0.000242	0.011076
68	244	80.3246	0.000285	0.012627
68	245	71.8141	9.7e-05	0.005351
68	246	69.4502	0.000403	0.016591
68	247	78.3231	7.4e-05	0.0043
68	248	91.5662	0	2.2e-05
68	249	93.9802	0	1e-06
68	250	65.9094	0	0
69	72	699.063	0	0
69	73	612.794	0	0
69	74	521.485	0	2.7e-05
69	75	436.097	1.4e-05	0.00106
69	76	466.094	8.1e-05	0.004611
69	77	447.886	3e-06	0.000265
69	78	370.539	0.00048	0.019089
69	79	355.842	0.000687	0.025128
69	243	72.4375	0.000159	0.007963
69	244	72.9743	0.000122	0.006421
69	245	67.2814	6.2e-05	0.003761
69	246	66.0071	4.4e-05	0.002872
69	247	74.6699	4.4e-05	0.002866
69	248	77.988	6e-06	0.000545
69	249	66.2953	0	0
69	250	86.295	0	0
70	72	1031.91	0	0
70	73	822.177	0	0
70	74	646.465	0	0
70	75	518.03	3e-06	0.000263
70	76	440.208	6e-05	0.003659
70	77	405.336	1.3e-05	0.001036
70	242	60.0027	0.001621	0.049203
70	243	79.2554	0.000473	0.018895
70	244	69.128	0.000128	0.006697
70	245	70.6397	4.8e-05	0.003041
70	246	88.5047	5.3e-05	0.003257
70	247	67.2807	6e-06	0.000559
70	248	80.5879	9e-06	0.000725
70	249	76.9312	1e-06	8.8e-05
70	250	78.6811	0	0
71	72	1639.35	0	0
71	73	955.301	0	0
71	74	857.372	0	0
71	75	624.621	0	4e-06
71	76	543.56	0	1.3e-05
71	77	462.461	0	9e-06
71	78	398.976	0.000213	0.010108
71	79	347.359	0.000343	0.014564
71	243	73.8804	0.000242	0.011074
71	244	82.1607	0.000192	0.009403
71	245	71.7407	1.9e-05	0.001421
71	246	93.0626	1.4e-05	0.001049
71	247	90.4927	2e-06	0.000189
71	248	84.0867	0	2e-05
71	249	73.7627	0	2.1e-05
71	250	79.0329	0	2e-06
72	248	75.1851	0.00046	0.018502
72	249	61.7677	0.000108	0.005838
72	250	82.4715	0	5.8e-05
73	249	72.2287	0.00043	0.017524
73	250	96.5608	0.00013	0.006739
74	250	87.285	5e-05	0.003155
76	250	100.043	0.000988	0.033146
86	249	110.196	0.00143	0.044388
86	250	105.702	0.000984	0.033146
87	249	113.007	0.001135	0.036813
87	250	128.787	0.000314	0.013592
88	247	102.971	0.001284	0.040737
88	248	113.988	0.001007	0.03358
88	249	99.5335	0.000227	0.010581
88	250	122.37	7.4e-05	0.004321
89	244	96.4246	0.001518	0.046741
89	246	100.153	0.001313	0.041538
89	247	99.4498	0.000546	0.021093
89	248	104.307	0.000116	0.006149
89	249	123.791	7e-05	0.004144
89	250	138.173	1e-05	0.000828
90	243	101.868	0.000896	0.031159
90	244	98.0339	0.000695	0.025344
90	245	123.154	0.000437	0.017802
90	246	107.74	0.000565	0.021524
90	247	109.443	0.00011	0.005898
90	248	136.277	3.2e-05	0.00216
90	249	147.894	3e-06	0.000265
90	250	146.271	2e-06	0.000171
91	240	85.6441	0.001048	0.034535
91	241	82.364	0.001399	0.043644
91	242	98.8119	0.000466	0.018657
91	243	99.2205	0.000466	0.018657
91	244	91.6747	0.000179	0.008779
91	245	87.8245	0.000197	0.00955
91	246	115.171	6.5e-05	0.003902
91	247	129.456	3.7e-05	0.002462
91	248	126.855	4e-06	0.000365
91	249	147.265	0	5.7e-05
91	250	188.99	0	3e-06
92	239	123.912	0.001079	0.035339
92	240	99.2839	0.000629	0.023425
92	241	114.55	0.000218	0.010248
92	242	114.795	0.000268	0.012012
92	243	132.119	5.2e-05	0.003227
92	244	132.752	8.2e-05	0.004667
92	245	125.795	5e-05	0.003155
92	246	147.301	2.6e-05	0.001868
92	247	147.955	2e-06	0.000237
92	248	171.542	1e-06	0.000115
92	249	190.115	0	5e-06
92	250	254.766	0	1e-06
93	235	91.2023	0.001623	0.049203
93	236	111.625	0.000734	0.026385
93	237	99.1751	0.001499	0.046256
93	238	103.344	0.001193	0.038419
93	239	102.869	0.000762	0.027216
93	240	108.405	0.0004	0.016475
93	241	116.543	0.000155	0.007807
93	242	124.215	3.3e-05	0.002236
93	243	134.036	3.3e-05	0.002243
93	244	122.934	7e-06	0.000615
93	245	115.9	3.1e-05	0.00216
93	246	150.357	6e-06	0.000563
93	247	176.29	1e-06	0.000114
93	248	204.026	0	7e-06
93	249	222.271	0	2e-06
93	250	248.603	0	0
94	235	111.381	0.000676	0.024856
94	236	98.7717	0.000538	0.020813
94	237	119.426	0.000263	0.011832
94	238	107.512	0.000978	0.033069
94	239	94.9889	0.000306	0.013378
94	240	104.204	0.000328	0.01406
94	241	115.967	0.000124	0.006505
94	242	121.307	2.7e-05	0.001878
94	243	118.879	3e-06	0.000325
94	244	144.584	5e-06	0.000456
94	245	138.325	3e-06	0.000313
94	246	147.377	5e-06	0.000417
94	247	161.081	0	3.7e-05
94	248	186.858	0	5e-06
94	249	192.291	0	0
94	250	227.989	0	0
95	234	124.749	0.001151	0.03732
95	235	98.8563	0.000552	0.021241
95	236	77.1284	0.000251	0.011366
95	237	104.453	0.000215	0.010108
95	238	101.571	0.000198	0.009575
95	239	114.973	0.000286	0.012627
95	240	121.634	0.000151	0.00761
95	241	125.049	0.000128	0.006687
95	242	131.46	2.5e-05	0.001806
95	243	124.054	4e-06	0.000348
95	244	125.456	0	5.1e-05
95	245	132.116	4e-06	0.000333
95	246	133.889	0	4.8e-05
95	247	149.631	0	3.7e-05
95	248	156.078	0	2e-06
95	249	207.358	0	0
95	250	211.124	0	0
96	234	87.8075	0.001021	0.033932
96	235	92.236	0.000334	0.014268
96	236	95.5525	0.000241	0.011055
96	237	122.941	0.000111	0.005933
96	238	111.445	0.000215	0.010108
96	239	98.0351	5.6e-05	0.003451
96	240	125.911	0.000174	0.008598
96	241	108.732	7e-05	0.004144
96	242	101.708	3.3e-05	0.00222
96	243	124.215	5e-06	0.00045
96	244	121.514	1e-06	6.5e-05
96	245	106.028	0	5.6e-05
96	246	136.644	1e-06	6.4e-05
96	247	156.744	0	4e-06
96	248	158.499	0	4e-06
96	249	162.114	0	0
96	250	193.435	0	0
97	235	102.57	0.000364	0.01526
97	236	92.1302	0.000183	0.008975
97	237	109.657	0.000132	0.006859
97	238	105.448	0.000144	0.007368
97	239	96.3172	7.6e-05	0.004384
97	240	116.784	3.8e-05	0.002535
97	241	101.112	0.000109	0.005858
97	242	95.1874	2e-05	0.001486
97	243	142.194	9e-06	0.000788
97	244	110.795	1e-06	0.000108
97	245	124.513	1e-06	0.000111
97	246	121.103	0	1e-05
97	247	143.319	0	1e-05
97	248	134.136	0	1e-06
97	249	153.36	0	1e-06
97	250	166.708	0	0
98	121	318.66	0.001235	0.039564
98	122	330.744	0.000734	0.026385
98	236	92.0793	0.000248	0.01126
98	237	82.5505	0.000129	0.006719
98	238	88.0771	0.000231	0.010707
98	239	95.4385	6.6e-05	0.003928
98	240	94.9276	7.3e-05	0.004265
98	241	98.5781	3.2e-05	0.00219
98	242	80.0749	4.3e-05	0.002807
98	243	101.177	8e-06	0.000702
98	244	116.854	3e-06	0.000257
98	245	107.363	3e-06	0.000265
98	246	134.647	0	3.1e-05
98	247	129.752	0	2e-06
98	248	140.232	0	3e-06
98	249	144.493	0	0
98	250	153.812	0	1e-06
99	121	302.917	0.000275	0.012218
99	122	294.818	0.000257	0.011623
99	123	306.214	0.000734	0.026385
99	237	107.435	0.000237	0.010953
99	238	81.0583	0.000307	0.013378
99	239	100.381	0.000138	0.007115
99	240	96.4815	8.6e-05	0.004799
99	241	91.8222	8.3e-05	0.004677
99	242	91.1867	1.5e-05	0.001153
99	243	117.407	2.6e-05	0.001868
99	244	98.4439	3e-06	0.000281
99	245	105.161	9e-06	0.000788
99	246	112.652	1e-06	0.000102
99	247	113.906	0	1.2e-05
99	248	128.232	0	1e-06
99	249	141.758	0	2e-06
99	250	150.134	0	0
100	120	276.676	0.001414	0.044001
100	121	300.948	0.000108	0.005828
100	122	280.213	9.2e-05	0.005077
100	123	315.581	0.00039	0.016189
100	238	96.3102	0.000601	0.022605
100	239	91.3748	0.000209	0.009959
100	240	78.8739	0.000212	0.010091
100	241	93.1886	0.000111	0.005933
100	242	94.1504	4.7e-05	0.003031
100	243	90.2474	1e-05	0.000828
100	244	99.6107	1.1e-05	0.000909
100	245	118.231	1.2e-05	0.000969
100	246	96.7482	4e-06	0.000373
100	247	122.579	1e-06	6.3e-05
100	248	119.119	0	1e-05
100	249	119.228	0	1e-06
100	250	127.658	0	5e-06
101	239	76.8963	0.000531	0.020604
101	240	96.7791	0.000396	0.016364
101	241	92.1104	0.00031	0.013469
101	242	83.3219	7.5e-05	0.004361
101	243	108.666	3.7e-05	0.002445
101	244	98.3665	4e-06	0.000393
101	245	111.319	3.9e-05	0.00255
101	246	96.5531	5e-06	0.000418
101	247	103.526	2e-06	0.000234
101	248	116.44	0	4.2e-05
101	249	111.859	0	6e-06
101	250	128.526	0	1e-06
102	240	95.137	0.00027	0.012104
102	241	88.9161	0.000141	0.007206
102	242	101.568	5e-05	0.003155
102	243	99.6524	1.1e-05	0.000896
102	244	98.8127	2e-06	0.000233
102	245	125.479	2e-06	0.000214
102	246	105.425	2e-06	0.000231
102	247	110.674	0	4.3e-05
102	248	130.144	0	2.3e-05
102	249	122.185	0	4e-06
102	250	130.065	0	1e-06
103	241	77.6683	0.000334	0.014268
103	242	82.9721	9e-05	0.005017
103	243	86.7627	3.7e-05	0.002445
103	244	92.5086	4e-06	0.000365
103	245	83.9875	9e-06	0.000775
103	246	98.2282	1e-06	8.3e-05
103	247	88.1091	2e-06	0.000207
103	248	93.12	0	4.6e-05
103	249	119.637	0	3.5e-05
103	250	115.919	0	1.1e-05
104	242	94.4104	0.000349	0.014766
104	243	88.7606	0.000103	0.005626
104	244	101.434	2.2e-05	0.001611
104	245	87.6941	2e-05	0.00149
104	246	117.486	5e-06	0.000442
104	247	107.203	1e-06	0.000103
104	248	127.044	2e-06	0.000245
104	249	122.58	1e-06	6.3e-05
104	250	116.267	1e-06	6.4e-05
105	243	96.8107	0.000135	0.006941
105	244	92.2345	1.8e-05	0.001351
105	245	98.5135	2.8e-05	0.001949
105	246	101.789	3e-06	0.000266
105	247	101.751	2e-06	0.00016
105	248	105.883	0	3.7e-05
105	249	112.904	1e-06	0.000137
105	250	113.46	0	5.5e-05
106	244	91.5172	6.9e-05	0.0041
106	245	107.256	7.2e-05	0.004249
106	246	103.529	1.5e-05	0.001164
106	247	94.326	4e-06	0.000378
106	248	105.444	2e-06	0.000241
106	249	89.7592	1e-06	7.7e-05
106	250	114.222	4e-06	0.000375
107	245	104.378	0.000307	0.013378
107	246	115.802	5.3e-05	0.003257
107	247	102.324	2.7e-05	0.001879
107	248	117.911	7e-06	0.000625
107	249	104.735	5e-06	0.000477
107	250	121.593	2e-06	0.000206
108	246	89.1005	0.000168	0.008356
108	247	105.751	5.3e-05	0.003257
108	248	122.942	2.4e-05	0.001746
108	249	105.805	7e-06	0.000625
108	250	100.703	6e-06	0.000563
109	247	108.318	0.000147	0.007481
109	248	101.573	5e-05	0.003155
109	249	104.714	2.9e-05	0.002022
109	250	110.55	1.3e-05	0.001038
110	248	112.186	0.000141	0.007206
110	249	104.686	5e-05	0.003155
110	250	113.052	3.7e-05	0.002445
111	249	99.2592	2.8e-05	0.001927
111	250	108.618	1.2e-05	0.00094
112	250	108.711	7.6e-05	0.004375
120	249	115.926	0.00162	0.049203
121	248	123.988	0.001025	0.033954
121	249	106.818	0.000667	0.024663
121	250	102.351	0.000484	0.019199
122	247	92.1138	0.000687	0.025128
122	248	120.137	0.000492	0.019407
122	249	113.17	0.000212	0.010091
122	250	123.766	0.000232	0.010714
123	246	133.91	0.000998	0.03338
123	247	109.584	0.000795	0.028212
123	248	127.534	0.000163	0.008121
123	249	154.786	0.000103	0.005626
123	250	130.522	8.4e-05	0.004727
124	246	105.146	0.000994	0.033313
124	247	120.775	0.000354	0.014909
124	248	130.739	0.000443	0.017968
124	249	147.515	7.7e-05	0.004413
124	250	126.566	0.000109	0.005863
125	247	117.701	0.000651	0.024153
125	248	117.806	0.000374	0.015595
125	249	141.132	0.000443	0.017968
125	250	131.374	0.000178	0.008748
126	248	123.591	0.000919	0.031711
126	249	124.009	0.000507	0.019924
126	250	110.287	0.001155	0.037381
127	160	285.003	0.001355	0.04263
127	249	116.125	0.001257	0.040102
127	250	134.289	0.001337	0.042209
128	156	264.839	0.000999	0.03338
128	158	253.862	0.001156	0.037381
128	159	276.292	0.001477	0.045696
128	160	289.703	0.000775	0.027629
129	158	240.486	0.00144	0.044644
137	141	696.237	0.001238	0.039645
142	146	652.011	0.001496	0.046201
148	239	92.2779	0.001378	0.043205
148	240	72.6291	0.001544	0.04736
148	242	85.0906	0.001373	0.043074
149	237	103.301	0.000557	0.021337
149	239	76.7752	0.00102	0.033932
149	240	83.7885	0.000146	0.007435
149	241	99.1261	0.001097	0.035753
149	242	72.6916	0.000294	0.012953
149	243	99.401	0.000647	0.024057
150	237	89.3904	0.001089	0.035525
150	238	89.4139	0.001294	0.041007
150	240	97.7541	0.00055	0.021187
150	241	85.2398	0.000587	0.022185
150	242	104.668	0.000454	0.018299
150	243	90.0042	0.000713	0.025861
150	244	84.3183	0.000613	0.022963
151	242	94.7296	0.000448	0.018098
151	244	104.794	0.001063	0.034967
152	240	62.5323	0.000557	0.021337
152	242	101.315	0.000273	0.01217
152	243	77.3558	0.000181	0.008882
152	244	84.4856	0.000296	0.013007
152	245	85.1972	0.001407	0.043835
153	244	91.1882	0.00039	0.016189
154	242	106.468	0.00122	0.039137
154	244	106.394	0.00055	0.021187
154	245	97.3155	0.001065	0.034977
155	242	102.646	0.000972	0.032884
155	243	119.002	0.000803	0.028416
155	244	101.354	0.000925	0.031844
155	245	102.454	0.00096	0.032674
155	246	98.8076	0.00024	0.011026
155	247	106.399	0.000689	0.025154
155	248	111.014	0.00119	0.038369
156	243	114.32	0.000576	0.021853
156	244	112.347	0.000113	0.006006
156	245	110.039	0.001564	0.047832
156	246	130.039	0.000224	0.01047
156	247	115.144	7e-05	0.00416
156	248	110.239	0.000482	0.019138
156	249	98.7451	0.000713	0.025861
157	244	91.5259	0.000317	0.013662
157	245	109.303	0.000803	0.028416
157	246	99.6498	0.00127	0.040326
157	247	128.259	0.00031	0.013469
157	248	111.832	0.00024	0.011026
157	249	112.284	0.001036	0.03425
158	244	97.3656	0.001637	0.049538
158	245	141.499	0.001029	0.034049
158	246	127.31	0.000318	0.013679
158	247	97.9321	0.000925	0.031844
158	248	102.284	0.000353	0.014906
158	249	116.371	0.000208	0.009959
158	250	113.564	0.001634	0.049472
159	244	115.953	0.000624	0.023287
159	245	106.017	0.001424	0.044231
159	246	111.836	9.7e-05	0.005351
159	247	106.585	5e-05	0.003155
159	248	120.409	0.000346	0.014654
159	249	125.97	0.000101	0.005513
159	250	113.124	0.000118	0.00623
160	244	118.76	0.000403	0.016591
160	245	95.3938	0.000947	0.032364
160	246	144.545	0.000272	0.012161
160	247	117.946	2.3e-05	0.001667
160	248	112.415	2.4e-05	0.001697
160	249	121.786	0.000156	0.007819
160	250	133.99	8.2e-05	0.004667
161	244	106.042	0.001348	0.042455
161	245	113.09	0.001182	0.038138
161	246	130.893	0.000337	0.014365
161	247	130.218	0.000211	0.010047
161	248	127.147	3.5e-05	0.002314
161	249	121.038	2.9e-05	0.002017
161	250	118.739	0.000365	0.015304
162	244	131.351	0.001044	0.03445
162	245	113.03	0.000995	0.033313
162	246	134.535	9.3e-05	0.005166
162	247	143.669	5.6e-05	0.003451
162	248	121.471	6.3e-05	0.003805
162	249	125.295	7e-06	0.000626
162	250	129.366	1.4e-05	0.001105
163	244	122.931	0.000889	0.030961
163	246	120.553	0.000222	0.010379
163	247	126.071	4.7e-05	0.003008
163	248	116.842	5.6e-05	0.003451
163	249	133.065	6e-05	0.003649
163	250	157.964	1.7e-05	0.001249
164	244	123.749	0.000723	0.026117
164	245	144.883	0.001482	0.045814
164	246	147.443	0.000512	0.020074
164	247	127.192	0.000174	0.008598
164	248	135.91	7.3e-05	0.004283
164	249	125.807	9.8e-05	0.005388
164	250	121.238	0.0002	0.009659
165	233	154.441	0.001622	0.049203
165	234	156.032	0.001357	0.042659
165	235	162.819	0.000987	0.033146
165	246	157.905	0.000948	0.032377
165	247	163.759	0.000883	0.030779
165	248	145.642	0.000557	0.021337
165	249	120.121	0.000266	0.011958
165	250	123.112	0.000568	0.021615
166	232	166.89	0.000749	0.026766
166	233	185.92	0.000426	0.017454
166	234	160.806	0.000332	0.014201
166	235	182.093	0.00038	0.015845
166	236	172.274	0.000883	0.030779
166	237	153.153	0.00139	0.043522
166	246	134.444	0.000679	0.024904
166	247	145.22	0.000732	0.026385
166	248	124.11	0.001044	0.03445
166	249	135.533	0.000677	0.024856
166	250	138.484	0.00053	0.020604
167	231	154.559	0.00074	0.026524
167	232	185.472	0.000109	0.005858
167	233	200.974	5e-05	0.003155
167	234	193.856	4.2e-05	0.002733
167	235	182.631	5.3e-05	0.003288
167	236	189.719	0.000248	0.01126
167	237	176.155	0.000218	0.010248
167	247	143.908	0.000618	0.023096
167	248	145.449	0.000979	0.033074
167	249	121.048	0.001504	0.046358
167	250	123.525	0.001399	0.043644
168	230	182.62	0.001004	0.033517
168	231	196.2	0.000243	0.011096
168	232	220.836	2.2e-05	0.001599
168	233	264.524	1.3e-05	0.000994
168	234	246.7	1.3e-05	0.001031
168	235	236.163	2.5e-05	0.00179
168	236	181.524	0.000125	0.006555
168	237	207.478	0.000228	0.01059
168	238	156.1	0.001133	0.036796
169	229	178.018	0.001085	0.035465
169	230	193.63	0.000602	0.022613
169	231	219.487	9.8e-05	0.005376
169	232	246.209	1e-05	0.000828
169	233	335.394	7e-06	0.000615
169	234	275.508	1.2e-05	0.000969
169	235	220.69	3.3e-05	0.002233
169	236	221.796	0.000144	0.007368
169	237	183.848	0.000322	0.013849
170	229	174.497	0.001055	0.034745
170	230	167.678	0.000295	0.01296
170	231	218.371	0.000149	0.007562
170	232	278.252	1.1e-05	0.000877
170	233	298.144	1.6e-05	0.001204
170	234	235.701	3.2e-05	0.002176
170	235	208.903	0.000109	0.005858
170	236	165.918	0.000355	0.014971
170	237	173.062	0.000856	0.029942
171	230	166.597	0.000808	0.028553
171	231	184.629	0.000247	0.01126
171	232	204.862	7.7e-05	0.004398
171	233	243.676	7.7e-05	0.004419
171	234	177.992	0.0002	0.009659
171	235	176.701	0.000528	0.020545
171	236	179.312	0.001329	0.042
172	232	178.673	0.000464	0.018614
172	233	184.493	0.001025	0.033954
172	234	169.099	0.001415	0.044001
173	232	168.905	0.000988	0.033146
173	233	188.242	0.00116	0.037482

## Sheet: GBM39 differential interactions
bin1	bin2	interaction	p_value	q_value
5	68	195.011	0.000569	0.038458
95	167	150.425	0.000323	0.02505
97	160	209.833	0.000197	0.016994
189	232	247.156	0.000541	0.037002
190	233	283.919	6.3e-05	0.006671

## Sheet: RCMB56 circ-SI
bin1	bin2	interaction	p_value	q_value
8	90	24.4214	0.000244	0.037107
8	356	14.3954	9.5e-05	0.018227
14	110	24.3995	4.7e-05	0.010539
14	347	14.2709	0.000234	0.036008
16	281	16.3043	5.2e-05	0.011441
23	25	460.547	0.000101	0.019177
23	26	261.553	4.2e-05	0.009666
24	438	15.0459	0.000189	0.031021
24	575	21.3537	0.000338	0.046956
24	577	23.6501	0.000148	0.025705
26	440	15.0568	0.000189	0.031021
26	580	23.5371	0.000328	0.045892
28	584	26.1607	2.4e-05	0.006213
29	426	14.8198	0.000254	0.03791
29	585	27.5916	1.3e-05	0.003683
30	74	37.132	0.0001	0.019047
31	73	44.9699	2e-05	0.005413
31	74	37.7048	0.000173	0.02875
31	95	33.4562	3.6e-05	0.008635
31	107	27.5927	0.00017	0.028523
31	406	17.9731	4.8e-05	0.010668
31	546	19.1541	0.00014	0.024683
32	74	41.3447	6.2e-05	0.013212
32	108	29.355	6.3e-05	0.013265
32	156	22.6187	7.1e-05	0.014486
32	242	14.7802	0.000231	0.035834
32	293	14.1184	0.000162	0.02745
32	300	16.9645	0.000177	0.029357
32	406	17.0004	1.4e-05	0.003936
32	538	18.0438	0.000129	0.022965
32	569	21.5101	0.000102	0.019304
34	405	14.5691	0.000122	0.022116
34	410	14.5249	0.000335	0.046734
35	540	18.7866	0.000357	0.048734
38	302	20.4502	2e-06	0.000603
38	379	16.9426	7e-05	0.014392
38	425	18.0615	1.5e-05	0.004185
38	426	15.5753	5.7e-05	0.01233
38	575	24.9567	1.1e-05	0.003305
38	584	30.9122	1e-06	0.000442
39	584	28.9913	3e-06	0.001165
39	585	26.4647	1.6e-05	0.004385
40	292	16.099	5.3e-05	0.011571
40	583	23.1257	7.8e-05	0.015627
46	419	17.5571	7.9e-05	0.015921
53	101	34.5498	0.000328	0.045942
55	107	39.5582	3.2e-05	0.007796
55	108	35.4312	0.000117	0.021442
55	109	34.5638	0.000167	0.028076
56	97	38.3375	0.000134	0.023817
56	106	44.9719	2e-06	0.000817
56	107	55.0458	0	9.3e-05
56	108	52.8478	0	7.5e-05
57	94	42.7781	0.000156	0.026719
57	95	40.6039	4.5e-05	0.010255
57	96	68.6306	0	2e-06
57	105	41.7518	2.3e-05	0.005991
57	106	46.9113	5e-06	0.001657
57	107	102.455	0	0
57	108	91.43	0	0
57	109	54.3019	0	3.5e-05
57	110	37.0747	5.3e-05	0.011616
57	405	15.0257	3.2e-05	0.007825
57	583	19.7754	0.000314	0.044357
57	585	22.2654	5.7e-05	0.012388
58	95	46.7698	4.1e-05	0.009538
58	96	44.3803	9e-06	0.002656
58	105	35.6237	0.000359	0.048795
58	106	48.1283	1e-06	0.000563
58	107	98.2872	0	0
58	108	59.7757	0	2e-06
58	109	41.0306	3.6e-05	0.008635
58	382	14.0123	0.000317	0.044654
59	94	39.1864	0.000263	0.038834
59	107	44.8842	7e-06	0.002248
64	302	15.4326	0.000111	0.020558
68	426	19.3716	5e-06	0.001822
72	406	14.8069	0.0003	0.04277
73	292	21.1473	1e-06	0.000315
73	298	15.7798	0.000156	0.026736
73	299	17.9136	4.2e-05	0.009687
73	305	17.4691	2.1e-05	0.005575
73	405	21.4637	0	5.2e-05
73	406	14.1167	0.000234	0.036008
73	407	14.3763	0.0003	0.04277
73	508	16.9028	0.000334	0.046686
73	537	30.4742	0	2e-06
73	546	20.0328	3.8e-05	0.008945
73	570	21.2109	8.2e-05	0.016366
74	95	54.0479	0.000211	0.033978
74	292	17.5989	8.7e-05	0.017102
74	293	16.0211	8.6e-05	0.016955
74	297	15.7027	0.000107	0.019979
74	406	22.1048	0	1.8e-05
74	407	17.1543	1.2e-05	0.003627
74	408	18.0107	7e-06	0.002248
74	537	19.3935	6e-05	0.012888
75	281	23.6697	1e-06	0.000433
75	303	16.7849	4.1e-05	0.009488
75	405	17.6179	5.3e-05	0.011616
75	406	14.0946	0.000104	0.019596
75	499	15.673	0.00025	0.037802
75	548	18.6592	0.000168	0.028187
76	298	15.8757	0.000199	0.032383
76	405	16.6863	4.9e-05	0.010794
77	405	13.1593	0.000339	0.047078
77	408	13.0646	0.000294	0.042211
81	412	13.2232	0.000294	0.042211
84	599	19.8378	0.00014	0.024683
85	310	16.6253	6e-05	0.012891
86	316	16.0415	4.6e-05	0.010375
89	412	15.6369	0.000119	0.021663
89	537	16.6622	8.2e-05	0.016366
90	583	18.2183	0.000258	0.038373
91	422	13.3693	0.000294	0.042211
92	381	14.3563	0.000125	0.022474
93	450	15.2306	0.000155	0.02668
96	581	18.6467	0.000229	0.035739
96	584	20.6897	0.000125	0.022474
96	585	19.2283	4.8e-05	0.010754
97	581	19.6739	3.8e-05	0.008973
97	584	22.0629	3.8e-05	0.008945
98	581	19.0444	0.000156	0.026736
99	585	19.1209	0.000155	0.02668
99	587	20.1757	0.000125	0.022474
100	583	19.0185	0.000156	0.026736
102	578	17.8908	0.000162	0.02745
103	421	14.4886	0.000296	0.042347
103	582	19.9489	5.2e-05	0.011513
103	583	17.3855	0.000225	0.035516
103	584	18.0534	0.000204	0.033223
104	300	15.3025	0.000333	0.046607
104	580	16.5989	0.000359	0.048804
104	583	18.2869	0.000113	0.020903
104	585	21.5397	2.4e-05	0.006287
105	580	24.0385	1.3e-05	0.003768
105	584	23.8571	2e-06	0.00078
106	425	13.8874	0.000125	0.022501
106	579	17.831	0.000346	0.047759
106	580	16.3613	0.000347	0.047759
106	582	19.5813	3.1e-05	0.007732
106	584	26.8764	2e-06	0.000741
106	585	22.2424	5e-06	0.001638
106	586	21.0473	1e-05	0.002954
107	400	14.7216	9.5e-05	0.018227
107	540	17.1369	0.000157	0.026782
107	577	17.8899	0.000363	0.049208
107	579	19.9107	0.000229	0.035727
107	580	18.9604	0.000168	0.028187
107	581	17.674	0.000155	0.02668
107	582	25.6594	7e-06	0.002165
107	583	23.7314	1e-06	0.000407
107	584	49.5141	0	0
107	585	44.1614	0	0
107	586	26.2672	0	8.4e-05
107	587	19.2215	4.8e-05	0.010713
108	386	15.376	0.000175	0.029087
108	417	15.8198	6.6e-05	0.01378
108	426	17.2996	1.8e-05	0.00491
108	555	16.4495	0.00023	0.035781
108	579	23.778	3e-06	0.001038
108	580	29.6103	0	0.000107
108	581	24.3541	2e-06	0.000644
108	582	18.9696	6.8e-05	0.01404
108	583	23.6173	2.5e-05	0.00639
108	584	50.5478	0	0
108	585	39.1775	0	0
108	586	25.56	4e-06	0.001398
108	588	19.611	4.8e-05	0.010713
109	425	13.9785	0.000291	0.042047
109	579	23.3323	4e-06	0.001432
109	582	20.4981	3.8e-05	0.008945
109	583	26.9557	0	3e-05
109	584	34.3311	0	9e-06
109	585	19.8441	3.1e-05	0.007732
109	586	18.3606	0.00025	0.037802
109	588	18.2306	0.000113	0.020903
110	402	14.5881	0.000276	0.040081
110	415	20.2225	1e-06	0.000292
110	522	18.0025	1.6e-05	0.004456
110	577	18.0801	0.000152	0.026271
110	579	21.7992	2.3e-05	0.005994
110	581	19.4649	6.9e-05	0.01419
110	582	20.9927	0.000119	0.021639
110	584	21.7245	5e-06	0.001731
110	585	21.6778	9e-05	0.017493
110	586	18.1072	7.2e-05	0.014703
110	587	18.3466	0.00025	0.037802
111	496	15.5412	0.000305	0.043336
111	579	17.1488	0.000297	0.04247
111	580	18.6856	0.000206	0.033424
111	581	17.4179	0.000363	0.049208
111	583	23.5266	1.6e-05	0.004366
111	587	17.5898	0.000162	0.02745
112	311	17.0042	0.000166	0.028071
112	388	20.1927	1e-06	0.00049
112	577	22.6795	1.8e-05	0.004772
113	310	16.5898	0.000294	0.042211
113	416	15.9989	0.000267	0.03907
114	281	16.2505	0.000347	0.047759
114	296	17.2952	9e-05	0.017562
114	306	16.306	0.000182	0.029985
114	309	17.1656	3.3e-05	0.007944
114	311	16.5535	0.000294	0.042211
114	388	15.2892	0.000319	0.044869
114	393	14.9256	0.000302	0.043003
114	581	19.3127	7.3e-05	0.014861
115	281	29.1317	0	0.000204
115	289	19.1318	7.3e-05	0.014861
115	294	17.8571	0.000345	0.047648
115	297	21.5493	2e-06	0.000906
115	298	23.0056	4e-06	0.001398
115	307	16.9072	0.000182	0.029985
115	308	15.8378	0.000213	0.034152
115	391	19.0661	3e-06	0.001168
116	281	24.3394	0	0.000179
116	291	18.2373	0.00012	0.021769
116	292	25.6299	2e-06	0.000758
116	293	19.9989	4.1e-05	0.009538
116	295	26.4548	0	0.000177
116	296	19.4281	0.0001	0.019104
116	297	31.9432	0	2e-06
116	298	26.1156	0	1.3e-05
116	303	16.8283	0.000256	0.038167
116	304	20.5586	6e-06	0.002074
116	305	18.431	9.8e-05	0.018876
116	306	17.5842	0.000267	0.039068
116	313	17.2664	0.000137	0.024223
116	324	17.2646	0.000157	0.026782
116	390	21.7934	2e-06	0.00068
116	615	19.0834	0.000195	0.031883
117	249	19.3828	0.000358	0.048795
117	284	18.2919	6.8e-05	0.01404
117	285	28.1842	0	3.5e-05
117	287	22.8507	6e-06	0.002099
117	291	27.1282	0	7.6e-05
117	292	40.8479	0	0
117	293	31.2177	0	1.4e-05
117	294	24.081	1e-06	0.000265
117	295	17.4897	0.000272	0.039647
117	296	17.3397	0.000345	0.047648
117	297	31.1973	0	6e-06
117	298	27.6247	0	4.1e-05
117	299	21.5194	2e-06	0.000906
117	303	25.6741	0	8.8e-05
117	304	37.377	0	0
117	305	38.586	0	0
117	306	20.5863	2e-05	0.005352
117	327	17.4733	9e-06	0.002673
117	389	21.9066	1e-06	0.000411
117	390	23.0127	1e-06	0.00031
117	391	16.4553	0.00014	0.024591
118	281	20.7911	0.000124	0.022453
118	289	18.4035	0.000177	0.029433
118	291	19.3174	6.5e-05	0.013562
118	292	28.7741	0	3.7e-05
118	293	28.0926	0	1.8e-05
118	294	19.9133	0.000141	0.024765
118	295	21.6941	8e-06	0.002462
118	296	21.7736	1.3e-05	0.003686
118	297	32.7436	0	2e-06
118	301	20.0235	3.9e-05	0.00929
118	304	21.0737	6e-06	0.001956
118	305	22.6714	1e-06	0.000504
118	306	16.0221	0.000207	0.033528
118	310	16.9867	0.000182	0.029985
118	328	14.1318	0.000231	0.035834
118	330	15.0917	0.000358	0.048795
119	293	18.7988	0.000152	0.026271
119	295	24.2456	4e-06	0.00145
119	313	16.2303	0.00023	0.035781
119	393	15.2966	0.000319	0.044869
120	281	17.0845	0.000225	0.035516
120	305	18.3996	0.000238	0.036458
120	307	17.5585	0.00011	0.020558
120	311	17.4031	4.5e-05	0.010143
121	296	17.0335	0.000257	0.038266
121	298	18.3174	9.2e-05	0.017756
121	303	17.024	9e-05	0.017562
121	305	20.4685	4.7e-05	0.010612
122	292	18.1072	0.000146	0.025568
123	292	22.2784	3.1e-05	0.007672
123	311	16.1634	0.000207	0.033528
124	316	17.8162	7.8e-05	0.015627
126	396	13.6567	0.000348	0.047759
127	355	16.2538	4.1e-05	0.009488
128	356	15.5849	0.000111	0.020663
128	398	14.2624	0.000122	0.022116
128	517	14.2147	0.000342	0.047383
129	302	18.1075	0.00014	0.024631
130	309	17.954	0.000345	0.047648
130	347	16.1242	0.000102	0.019304
133	320	21.6837	3e-06	0.001131
134	341	16.3398	5.6e-05	0.012148
134	395	16.0386	1.9e-05	0.005189
134	576	17.9994	0.000166	0.028071
135	287	17.281	0.000225	0.035535
135	390	14.2086	0.000296	0.042347
136	318	16.1043	0.000212	0.03401
136	352	16.3409	7.7e-05	0.015547
136	373	14.8075	0.000342	0.047403
137	315	19.7715	6e-05	0.012888
138	305	21.1253	5e-06	0.001731
138	589	17.3473	0.000267	0.039068
142	304	18.4412	0.000113	0.020903
142	325	20.6906	3.9e-05	0.00929
142	385	18.0994	6e-06	0.001987
143	281	20.2685	0.000289	0.041754
143	295	19.0927	4.8e-05	0.010754
143	296	20.7087	0.000125	0.022474
143	308	17.4471	0.000162	0.02745
143	310	16.2351	0.000347	0.047759
143	316	19.5473	6.5e-05	0.013562
144	281	21.8766	5.6e-05	0.012229
144	289	20.3014	8.8e-05	0.017306
144	292	18.1	0.000258	0.038373
144	293	19.9725	0.000102	0.019304
144	294	18.8577	0.000252	0.037841
144	297	21.5332	6.5e-05	0.013621
144	307	19.8384	0.00024	0.036671
144	311	25.9985	0	6.9e-05
144	382	15.4984	0.000111	0.020558
145	282	19.5859	0.000228	0.035714
145	287	19.0378	0.000195	0.031883
145	290	19.1861	0.000177	0.029433
145	292	24.5786	2e-06	0.00068
145	293	23.6181	6e-06	0.002065
145	294	18.2571	0.000209	0.033808
145	295	25.1582	2e-06	0.000626
145	298	23.3748	1.7e-05	0.00475
145	306	17.2143	0.000225	0.035516
145	309	20.4948	6.3e-05	0.013265
145	315	20.3386	3.2e-05	0.007784
145	376	15.9757	0.000217	0.03469
145	391	14.4806	0.000256	0.038125
145	400	14.3359	0.000296	0.042347
146	274	18.8739	0.000228	0.035714
146	279	23.6081	9e-06	0.002738
146	282	20.0973	8.9e-05	0.017415
146	283	19.5978	0.000228	0.035714
146	287	21.0375	5.6e-05	0.012152
146	290	22.2615	4.3e-05	0.009796
146	291	24.8021	5e-06	0.001664
146	293	28.8461	0	3.5e-05
146	294	20.1748	6.1e-05	0.012952
146	295	29.4361	0	2.7e-05
146	296	28.8234	0	8e-05
146	297	21.5413	4.4e-05	0.009971
146	299	19.7318	0.000237	0.036351
146	301	21.2358	3.8e-05	0.009078
146	308	17.3821	0.000242	0.036826
146	309	21.4555	6.4e-05	0.013378
146	582	16.0703	0.000169	0.028331
147	279	21.5007	0.0001	0.019104
147	281	23.2946	7e-06	0.002289
147	282	21.5416	1.1e-05	0.003336
147	286	20.2994	0.00026	0.038506
147	287	22.3927	2.2e-05	0.00579
147	288	19.4489	0.000221	0.035091
147	289	35.7517	0	1e-06
147	290	28.7219	0	5e-05
147	291	34.0362	0	6e-06
147	292	26.2818	1e-06	0.000444
147	293	36.1541	0	1e-06
147	294	29.0045	0	1.6e-05
147	295	21.5213	2.9e-05	0.007243
147	296	31.2381	0	6e-06
147	297	27.0979	0	0.000161
147	298	23.9948	1.1e-05	0.003193
147	300	20.0784	0.000125	0.022474
147	301	22.2413	3.8e-05	0.008945
147	302	20.4408	7.8e-05	0.015627
147	303	22.3005	1.2e-05	0.003618
147	305	28.2238	0	9.4e-05
147	306	20.3355	0.000166	0.028071
147	307	24.293	3e-06	0.000972
147	391	14.293	0.000254	0.03791
148	246	24.0419	4e-05	0.009437
148	248	27.6805	1e-05	0.002965
148	249	22.8206	0.000235	0.036104
148	279	19.8707	0.000264	0.038834
148	283	21.9078	1.1e-05	0.003336
148	284	21.7537	4.4e-05	0.009977
148	285	35.1942	0	1e-06
148	286	33.5009	0	4.1e-05
148	288	42.0831	0	0
148	289	30.7361	0	4.1e-05
148	290	28.4405	0	0.000126
148	291	40.328	0	0
148	292	44.5304	0	0
148	293	54.0508	0	0
148	294	54.1267	0	0
148	295	34.1245	0	0
148	296	42.3883	0	0
148	297	56.7227	0	0
148	298	46.1994	0	0
148	299	27.2431	1e-06	0.000255
148	300	30.2242	0	3e-06
148	301	23.832	1.7e-05	0.00475
148	305	34.4165	0	0
148	306	24.3024	4e-06	0.001445
148	307	19.5229	0.000307	0.043607
148	308	19.5071	0.000102	0.019304
148	389	15.0303	0.000211	0.03401
148	390	19.6335	5e-06	0.001822
148	391	16.8787	4.5e-05	0.010269
149	246	24.4094	4.4e-05	0.009971
149	247	28.3066	3e-06	0.000966
149	248	44.5314	0	0
149	249	34.1895	0	5e-05
149	254	22.6626	0.000348	0.047815
149	259	21.5501	0.000212	0.034066
149	261	20.3652	0.000213	0.034152
149	264	19.3318	0.000314	0.044357
149	278	20.1747	0.000101	0.019213
149	282	18.2274	0.000347	0.047759
149	284	31.8262	0	1e-06
149	285	59.1838	0	0
149	286	53.6322	0	0
149	287	35.4344	0	1.2e-05
149	288	26.1963	6e-06	0.00194
149	289	41.608	0	0
149	290	42.8526	0	0
149	291	71.2079	0	0
149	292	93.4007	0	0
149	293	67.0962	0	0
149	294	65.5355	0	0
149	295	42.6945	0	0
149	296	49.3578	0	0
149	297	68.0307	0	0
149	298	51.1204	0	0
149	299	20.9907	6.2e-05	0.013235
149	301	22.0923	4e-06	0.001496
149	302	26.9192	2e-06	0.000832
149	303	25.6086	5e-06	0.00166
149	304	23.5463	9e-06	0.002802
149	305	37.1016	0	0
149	306	25.1746	0	0.000107
149	307	18.385	0.000312	0.044233
149	327	17.3804	0.000272	0.039647
149	389	19.1083	0	0.000115
149	390	18.9094	1.3e-05	0.003829
149	391	15.5494	0.000217	0.03469
149	401	14.1617	0.000342	0.047383
150	244	24.2802	8.4e-05	0.016549
150	245	25.5454	3e-05	0.007507
150	246	26.3177	1.3e-05	0.003683
150	247	43.7255	0	0
150	248	29.5405	1e-06	0.00053
150	249	26.5681	2.3e-05	0.005974
150	252	26.4106	2.7e-05	0.006774
150	258	24.0204	4.9e-05	0.010831
150	277	21.3805	7e-05	0.014328
150	280	22.0102	1.4e-05	0.004016
150	281	20.2723	0.000136	0.024085
150	283	19.8042	0.000171	0.028634
150	284	35.1159	0	0
150	285	41.6622	0	0
150	286	39.7479	0	0
150	287	31.8885	0	1.8e-05
150	288	41.1049	0	0
150	289	35.4546	0	9e-06
150	290	47.1343	0	0
150	291	60.7594	0	0
150	292	42.6942	0	0
150	293	46.2697	0	0
150	294	31.0663	0	4.4e-05
150	295	44.0683	0	0
150	296	49.8395	0	0
150	297	50.7923	0	0
150	298	34.8027	0	1e-06
150	299	28.6851	0	5.5e-05
150	300	23.0331	7e-06	0.002248
150	302	23.4062	2e-06	0.000725
150	303	28.0325	1e-06	0.000249
150	304	30.8219	0	7.3e-05
150	305	21.4917	3.8e-05	0.009078
150	306	19.5279	0.000112	0.0208
150	390	17.1432	3e-06	0.001092
151	242	22.9003	0.000303	0.043086
151	246	24.8462	5.8e-05	0.012403
151	247	21.9729	0.000313	0.044337
151	248	31.2961	0	0.000167
151	252	22.7922	0.000235	0.036104
151	270	19.4863	0.000229	0.035719
151	277	18.5129	0.000293	0.042211
151	279	20.009	4.9e-05	0.010854
151	282	19.9298	0.000264	0.038834
151	284	28.6578	0	8.6e-05
151	286	32.6687	0	1e-06
151	288	28.1246	0	0.000144
151	289	26.8776	7e-06	0.00226
151	290	36.9787	0	5e-06
151	291	29.9221	0	5.8e-05
151	292	39.4766	0	0
151	293	39.5832	0	0
151	294	31.6912	0	5e-06
151	295	35.9638	0	3e-06
151	296	26.9578	1e-06	0.000444
151	297	33.3515	0	5e-06
151	298	31.3403	0	3e-06
151	299	23.6262	6e-06	0.002065
151	300	18.7748	0.000209	0.033808
151	301	22.7348	1.5e-05	0.004174
151	302	18.9699	0.000335	0.046734
151	303	25.4864	0	0.000162
151	306	19.9207	0.000155	0.02668
151	307	21.728	2.6e-05	0.006652
151	391	14.0014	0.000105	0.019741
152	241	22.5112	0.000305	0.043293
152	246	24.9163	8.4e-05	0.016549
152	247	26.5829	1.6e-05	0.004385
152	281	23.7991	1.1e-05	0.00327
152	282	18.3401	0.000274	0.039827
152	283	22.2808	3.5e-05	0.008456
152	284	31.9494	0	5.6e-05
152	285	20.0087	8.3e-05	0.016513
152	286	23.7018	7e-06	0.002289
152	287	24.9575	1e-06	0.000372
152	288	30.2783	0	2.7e-05
152	289	39.0743	0	0
152	290	41.0815	0	0
152	291	41.9063	0	0
152	292	41.1715	0	0
152	293	31.5052	0	2e-05
152	294	30.7724	0	3.2e-05
152	295	24.5741	2e-06	0.000899
152	296	41.7929	0	0
152	297	34.7834	0	2e-06
152	298	28.6002	0	0.000149
152	299	21.3552	1.9e-05	0.005186
152	300	18.6484	0.000258	0.038373
152	301	21.735	2.4e-05	0.006099
152	304	22.1125	4e-06	0.001496
152	306	21.4923	7.3e-05	0.014861
152	308	20.2167	5.4e-05	0.011852
152	310	20.0163	7.7e-05	0.015627
152	417	14.9275	0.000335	0.046734
153	245	23.0824	0.000229	0.035719
153	246	23.3869	0.000251	0.037817
153	247	22.993	0.000273	0.039727
153	248	26.4106	1.6e-05	0.004385
153	249	25.9799	2.4e-05	0.006285
153	250	22.5829	0.000158	0.026884
153	252	24.2518	7.8e-05	0.015627
153	255	22.0946	0.000283	0.041073
153	256	24.5229	4.2e-05	0.009683
153	276	20.1118	0.000172	0.028732
153	280	21.5229	7e-05	0.014328
153	281	24.0714	2e-06	0.000726
153	282	23.7439	1.1e-05	0.00327
153	283	21.9479	3e-05	0.007489
153	284	29.1877	0	0.000113
153	285	27.883	2e-06	0.000691
153	286	27.5689	0	0.000177
153	287	37.0231	0	0
153	288	31.3903	0	1e-06
153	289	35.0537	0	1e-06
153	290	23.0653	1.3e-05	0.003857
153	291	28.8584	2e-06	0.000751
153	292	28.9687	2e-06	0.000614
153	293	40.4364	0	0
153	294	30.4328	0	4.1e-05
153	295	29.303	0	6.3e-05
153	296	25.8238	1e-06	0.000448
153	297	28.1451	1e-06	0.000299
153	298	29.7539	0	5.7e-05
153	299	22.5964	2.6e-05	0.00667
153	300	21.1252	1.9e-05	0.005186
153	301	23.9822	6e-06	0.002065
153	302	23.1234	5e-06	0.001758
153	303	18.4353	0.000252	0.037841
153	304	21.1455	4.4e-05	0.009971
154	243	22.498	0.000305	0.043293
154	245	24.9965	9.3e-05	0.017903
154	247	24.5524	0.000143	0.025012
154	248	34.857	0	7.6e-05
154	249	24.5713	5.8e-05	0.012403
154	250	23.6294	8.9e-05	0.01742
154	252	23.8642	7.8e-05	0.015627
154	258	21.2221	0.000102	0.019304
154	259	24.1187	0.000112	0.020788
154	269	20.9179	0.000157	0.026736
154	280	18.9521	0.000293	0.042211
154	283	25.9473	2e-06	0.000864
154	284	30.4609	0	1.4e-05
154	285	40.0408	0	0
154	286	36.2575	0	2e-06
154	287	34.5767	0	1e-06
154	288	34.9569	0	1e-06
154	289	38.4433	0	0
154	290	34.8461	0	1e-06
154	291	41.9994	0	0
154	292	41.3333	0	0
154	293	38.1293	0	1e-06
154	294	37.8958	0	0
154	295	32.2537	0	1e-05
154	296	32.986	0	8e-06
154	297	32.1265	0	2e-06
154	298	21.6985	8.2e-05	0.016366
154	299	25.0343	2e-06	0.000849
154	300	21.5299	5.3e-05	0.011569
154	301	25.5497	1e-06	0.00033
154	305	28.8518	0	0.000129
155	236	26.7203	9.2e-05	0.017749
155	240	22.0998	0.000291	0.042047
155	241	24.8644	0.000272	0.039656
155	244	33.3497	0	0.000112
155	245	38.8396	0	1e-06
155	246	34.0851	0	7.9e-05
155	247	34.649	0	0.000128
155	248	34.8833	0	0.000162
155	249	34.6757	0	7.6e-05
155	250	39.0727	0	1e-06
155	251	22.6064	0.000168	0.028272
155	257	32.61	1e-06	0.000274
155	259	30.5523	0	5.2e-05
155	260	23.7742	0.000199	0.032383
155	268	24.2658	1.4e-05	0.004016
155	270	19.8147	0.000314	0.044357
155	272	20.3375	0.000264	0.038847
155	277	24.3275	1.5e-05	0.004309
155	282	33.0118	0	6e-06
155	283	27.0273	0	7.6e-05
155	284	32.4643	0	6e-06
155	285	46.0196	0	0
155	286	56.6615	0	0
155	287	33.6922	0	1.5e-05
155	288	32.3595	0	5e-06
155	289	33.6375	0	1e-06
155	290	47.5367	0	0
155	291	46.5422	0	0
155	292	45.1091	0	0
155	293	47.9091	0	0
155	294	45.1323	0	0
155	295	26.7725	1e-06	0.000459
155	296	30.0906	0	4.1e-05
155	297	40.8878	0	0
155	298	35.8519	0	0
155	299	28.8292	1e-06	0.000299
155	300	21.8184	4.4e-05	0.009971
155	304	30.7561	0	1.3e-05
156	226	41.5327	0	8.7e-05
156	227	34.6142	2.2e-05	0.00575
156	229	30.1158	6.3e-05	0.013282
156	236	27.0851	0.000199	0.032459
156	237	40.2111	0	1.3e-05
156	238	37.0496	0	4.5e-05
156	239	29.6061	1.6e-05	0.004465
156	241	40.8465	0	1e-06
156	242	35.8422	1e-06	0.000223
156	243	46.6618	0	0
156	244	33.9362	0	8.8e-05
156	245	46.8717	0	0
156	246	47.1142	0	0
156	247	47.1841	0	0
156	248	54.6465	0	0
156	249	42.402	0	2e-06
156	250	30.9475	2e-06	0.000758
156	251	27.5342	8e-06	0.00254
156	253	23.1991	8.3e-05	0.016513
156	254	38.1389	0	1e-06
156	255	27.7883	1.2e-05	0.003618
156	256	23.3474	0.000119	0.021669
156	257	33.4497	0	0.000118
156	259	35.6616	0	1.2e-05
156	260	22.5469	4.9e-05	0.010924
156	261	22.4544	0.000348	0.047815
156	263	26.5105	8e-06	0.00246
156	267	24.1221	5.7e-05	0.012388
156	268	21.7876	0.00011	0.020558
156	269	23.7915	2.9e-05	0.007214
156	271	36.6376	0	0
156	272	24.5572	1.5e-05	0.004168
156	273	24.7121	1.8e-05	0.004976
156	282	24.4039	3e-06	0.001028
156	283	21.3707	7e-05	0.014328
156	284	24.9014	2e-06	0.000726
156	285	57.2188	0	0
156	286	45.1289	0	0
156	287	50.2507	0	0
156	288	25.8434	7e-06	0.002248
156	289	29.4471	0	4.2e-05
156	290	47.5597	0	0
156	291	68.3753	0	0
156	292	71.4574	0	0
156	293	50.2148	0	0
156	294	22.7481	8.7e-05	0.017053
156	295	24.4564	2.1e-05	0.005622
156	296	35.1227	0	1e-06
156	297	33.5571	0	5e-06
156	298	46.1396	0	0
156	299	37.1017	0	0
156	301	21.7947	4.4e-05	0.009971
156	302	33.4843	0	5e-06
156	303	21.2746	1.9e-05	0.005186
156	304	23.2291	6e-06	0.002065
156	305	32.8154	0	3e-06
156	406	21.472	1e-06	0.000503
157	225	30.0808	0.000221	0.035091
157	226	28.1389	0.000252	0.037841
157	227	40.7784	0	0.000142
157	228	35.3659	1.4e-05	0.00395
157	229	27.3872	0.000205	0.033381
157	232	26.5689	0.000239	0.036505
157	235	26.8119	0.000214	0.034167
157	237	41.5094	0	7.3e-05
157	238	32.1613	3e-06	0.001028
157	239	32.6459	2e-06	0.000758
157	240	29.517	1.6e-05	0.004465
157	241	41.0558	0	2.1e-05
157	242	43.5585	0	0
157	243	35.9321	1e-06	0.000223
157	244	38.123	0	2.7e-05
157	245	42.6885	0	0
157	246	52.7129	0	0
157	247	46.8099	0	0
157	248	40.9256	0	2e-06
157	249	31.7883	2e-06	0.000706
157	250	31.1061	2e-06	0.000833
157	251	26.889	2.5e-05	0.00639
157	252	24.5038	5.8e-05	0.012403
157	254	27.3988	6e-06	0.001955
157	255	32.6813	0	7.9e-05
157	256	23.0306	0.000141	0.024787
157	257	26.0326	1.8e-05	0.004985
157	258	28.572	6e-06	0.002024
157	259	31.5518	1e-06	0.000483
157	260	23.336	8e-05	0.016023
157	266	26.0914	4e-06	0.001493
157	267	23.7948	6.1e-05	0.012952
157	270	21.6212	0.000114	0.020994
157	272	23.4488	1.8e-05	0.004843
157	276	20.0502	0.000112	0.020808
157	278	19.9349	0.000223	0.035381
157	279	24.0372	1.5e-05	0.004309
157	281	21.7023	0.000135	0.024
157	284	25.3752	4e-06	0.001398
157	285	36.4918	0	0
157	286	21.6136	4.9e-05	0.010814
157	287	36.0345	0	0
157	288	33.6505	0	8e-06
157	289	29.4349	0	0.000199
157	290	25.9941	2e-06	0.000725
157	291	54.4755	0	0
157	292	53.8676	0	0
157	293	35.6641	0	1e-06
157	294	33.2577	0	4e-06
157	295	20.0502	0.000289	0.041754
157	297	23.3037	1.1e-05	0.003193
157	298	42.8463	0	0
157	299	35.9515	0	1e-06
157	301	22.5228	4.3e-05	0.009796
157	304	38.4954	0	0
157	305	25.1989	1e-06	0.000532
157	406	15.6568	0.00025	0.037802
158	226	32.3545	9.5e-05	0.018227
158	227	35.2157	9e-06	0.002774
158	231	30.0132	6.3e-05	0.013282
158	234	34.8885	5e-06	0.001633
158	235	25.979	0.000246	0.037407
158	236	29.0486	4.7e-05	0.010539
158	237	28.1444	0.000195	0.031913
158	238	33.3432	1e-05	0.002995
158	239	31.7734	5e-06	0.001749
158	240	30.3648	7e-06	0.002241
158	241	39.8993	0	2.4e-05
158	242	25.7834	0.000233	0.036008
158	243	31.834	1e-06	0.000373
158	244	37.0492	0	7.6e-05
158	245	35.818	0	0.000142
158	246	43.3817	0	0
158	247	37.4057	0	9e-06
158	248	29.5984	1e-06	0.000569
158	249	24.1245	9.3e-05	0.017903
158	250	27.4178	2.2e-05	0.005693
158	251	23.7683	0.000251	0.037817
158	256	26.5668	1.1e-05	0.003177
158	258	24.6246	6.5e-05	0.013535
158	259	33.1522	0	0.000118
158	260	25.4518	4.9e-05	0.010814
158	261	26.5246	1.1e-05	0.003305
158	268	24.45	3.2e-05	0.007872
158	270	20.7329	0.000213	0.034152
158	271	22.0651	5.7e-05	0.012388
158	274	23.4629	3e-05	0.007414
158	283	24.597	5e-06	0.001691
158	285	26.2085	2e-06	0.000726
158	286	31.5682	0	3e-06
158	287	20.746	0.000101	0.019213
158	288	28.315	0	6.2e-05
158	289	26.1899	2e-06	0.00078
158	290	32.6919	0	3e-05
158	291	25.8733	2e-06	0.000725
158	292	45.4515	0	0
158	293	33.4953	0	0
158	294	18.6033	0.000357	0.048734
158	295	25.8029	3e-06	0.00109
158	296	22.7392	8.7e-05	0.017053
158	297	20.5991	0.00026	0.038506
158	298	31.4928	0	1.4e-05
158	303	19.5127	0.000177	0.029433
159	236	31.3061	1e-05	0.002961
159	239	28.7252	0.000122	0.022119
159	240	26.3079	9.2e-05	0.017749
159	241	26.5294	7.7e-05	0.01559
159	242	28.5934	2.9e-05	0.007217
159	243	27.018	8.3e-05	0.016467
159	244	27.6203	1.3e-05	0.003683
159	246	31.3214	3e-06	0.001204
159	247	23.0458	0.000148	0.025705
159	248	24.8425	8.9e-05	0.017431
159	282	19.2122	0.000336	0.046819
159	284	21.0529	4.7e-05	0.010574
159	285	22.7069	1.4e-05	0.004016
159	286	26.1867	2e-06	0.000726
159	287	19.6082	0.000107	0.019944
159	288	26.7622	1e-06	0.000444
159	289	19.3539	0.000133	0.023645
159	290	24.3719	9e-06	0.002689
159	291	19.6145	0.000358	0.048795
159	292	25.315	2e-06	0.000725
159	294	23.2813	2e-06	0.000776
159	295	18.2909	0.000357	0.048734
159	296	23.8802	1.3e-05	0.003857
159	300	19.7794	0.000221	0.035091
159	304	20.5317	8.8e-05	0.017306
159	307	19.4995	0.000126	0.022614
160	242	26.3171	7.7e-05	0.01559
160	245	32.8557	0	0.000201
160	247	23.7066	0.000328	0.045892
160	252	23.9152	0.000229	0.035719
160	261	29.095	3e-06	0.001165
160	273	20.8132	0.000224	0.035426
160	283	19.7791	0.000336	0.046819
160	284	23.8485	3.6e-05	0.008716
160	285	30.2613	0	2.5e-05
160	287	22.6475	3.5e-05	0.008325
160	288	18.031	0.000228	0.035714
160	291	20.632	0.000136	0.024085
160	294	20.1674	7.2e-05	0.014762
160	295	29.9284	0	7e-06
160	303	20.6747	5.6e-05	0.012148
161	227	29.8242	0.000169	0.028291
161	229	31.3027	0.000145	0.025335
161	230	28.3335	0.000252	0.037841
161	236	28.2873	8.6e-05	0.016932
161	246	25.2588	4.6e-05	0.010279
161	279	26.5098	4e-06	0.001234
161	288	35.3991	0	1e-06
161	290	22.2599	2.3e-05	0.006026
161	292	19.4429	0.000264	0.038834
161	296	18.3408	0.000129	0.022965
162	243	28.3319	3e-05	0.007379
162	288	20.5433	6.6e-05	0.01378
162	291	22.8153	2.3e-05	0.006026
163	231	30.0952	0.000221	0.035091
163	290	22.2172	3.5e-05	0.008325
164	228	29.0625	0.000225	0.035516
164	282	20.5133	0.000219	0.03484
164	284	21.2816	0.000212	0.03401
164	300	19.2537	0.000179	0.029736
168	281	28.2508	1e-06	0.000326
168	287	19.7506	0.000229	0.035719
169	282	21.6884	0.000114	0.020994
171	279	22.1573	0.000169	0.028345
173	291	20.681	0.000219	0.03484
175	240	34.3706	1.5e-05	0.004124
176	227	44.907	1.2e-05	0.003561
176	236	31.7385	0.000155	0.02668
178	281	27.4181	6e-06	0.001877
189	281	29.6012	6e-06	0.002072
189	305	20.9211	0.000228	0.035714
205	281	28.5297	0.000104	0.019518
208	579	13.1589	0.000348	0.047759
227	244	58.3084	3.4e-05	0.008239
227	268	44.7833	1.3e-05	0.003859
227	281	40.5695	1.5e-05	0.004259
228	237	97.4918	1e-06	0.000292
228	241	66.7566	0.000141	0.024778
228	292	28.1149	0.000351	0.048092
231	281	33.5592	0.000232	0.035961
240	290	33.437	0.000232	0.035961
241	292	45.9902	8e-06	0.002597
242	286	34.167	0.000327	0.045892
242	287	38.8324	0.000102	0.019304
242	292	39.321	1.9e-05	0.005186
244	286	37.3792	0.000264	0.038834
244	287	38.1668	0.000117	0.021442
245	286	41.3325	4.3e-05	0.009896
245	289	38.4014	6.6e-05	0.013801
246	284	45.63	6e-06	0.001877
246	285	51.3546	2e-06	0.000766
246	286	39.9218	0.000229	0.035739
246	287	50.0439	1e-06	0.00049
246	290	44.3818	5e-06	0.001823
246	291	44.6248	1e-05	0.00298
246	292	44.7954	4e-06	0.001246
246	293	36.5968	0.00025	0.037802
247	283	48.8799	2.6e-05	0.006705
247	284	46.5289	4.1e-05	0.009538
247	285	94.4648	0	0
247	286	68.8449	0	2e-06
247	287	84.6893	0	0
247	288	57.7939	0	3.7e-05
247	289	44.3646	2e-05	0.005413
247	290	50.4674	1e-06	0.000385
247	291	61.5641	0	2e-06
247	292	68.1378	0	0
247	293	47.1228	1e-06	0.000397
247	294	42.3738	2.7e-05	0.006842
248	281	46.8851	4e-05	0.009458
248	282	63.8308	0	6e-05
248	283	63.9326	0	1.3e-05
248	284	91.3666	0	0
248	285	176.286	0	0
248	286	158.32	0	0
248	287	90.1398	0	0
248	288	73.6296	0	0
248	289	65.2638	0	2e-06
248	290	66.8929	0	2e-06
248	291	93.0961	0	0
248	292	88.1623	0	0
248	293	37.4538	0.00015	0.026004
248	294	46.0283	1e-06	0.000583
248	295	35.6719	0.000359	0.048795
248	296	35.9274	0.000227	0.035691
248	297	36.36	0.000198	0.032259
248	298	33.2023	0.000232	0.035961
249	258	84.1981	3.4e-05	0.008239
249	268	63.3898	7e-06	0.002237
249	273	46.8903	0.000244	0.03719
249	282	41.1604	0.000235	0.036089
249	283	71.2308	0	4e-06
249	284	96.7816	0	0
249	285	200.892	0	0
249	286	137.14	0	0
249	287	66.3297	0	0
249	288	77.1179	0	0
249	289	45.1514	2.8e-05	0.006966
249	290	58.6764	0	2.6e-05
249	291	90.8375	0	0
249	292	60.2613	0	8e-06
249	293	39.4597	4.4e-05	0.01006
249	294	43.4162	1.5e-05	0.00413
249	297	40.2478	3.4e-05	0.008239
250	276	46.5216	0.00036	0.048846
250	280	44.9494	0.000119	0.021663
250	282	46.6847	0.000115	0.021133
250	283	57.2961	1e-06	0.000292
250	284	81.0186	0	0
250	285	100.699	0	0
250	286	83.1797	0	0
250	287	57.6124	1e-06	0.000374
250	288	48.8793	2e-06	0.000609
250	289	48.3328	6e-06	0.002098
250	290	52.726	2e-06	0.000777
250	291	54.0706	0	0.000113
250	292	45.5661	1.4e-05	0.004012
251	280	43.2821	0.000264	0.038834
251	282	42.5536	0.000351	0.048057
251	283	60.2793	1e-06	0.000444
251	284	44.5654	8.2e-05	0.01639
251	285	59.7902	1e-06	0.000229
251	286	43.7454	6.1e-05	0.012952
251	288	52.8896	5e-06	0.001755
251	289	44.7936	9e-06	0.002656
251	291	44.1969	3.9e-05	0.00929
252	280	49.3035	2.8e-05	0.006966
252	281	47.5065	6.8e-05	0.014085
252	283	45.4427	0.000131	0.023372
252	284	48.3461	6.1e-05	0.012932
252	286	45.0945	7.9e-05	0.015876
252	287	49.8188	6e-06	0.002019
252	289	42.3902	0.000156	0.026719
253	284	43.9597	0.000253	0.03791
253	286	43.4398	0.000117	0.021436
254	521	15.8547	0.000102	0.019304
255	281	53.9319	4.1e-05	0.009499
255	282	49.3695	3.6e-05	0.00855
255	285	42.1364	0.000239	0.036472
256	272	63.857	2.9e-05	0.007214
256	285	43.3785	0.000264	0.038834
256	286	45.5239	8.4e-05	0.016561
257	276	51.6967	0.000314	0.044357
257	284	46.9911	0.000103	0.01932
257	285	42.4323	0.000326	0.045842
257	286	43.9811	0.000264	0.038834
257	287	41.9005	0.000336	0.046803
258	268	77.3995	0.00012	0.021678
258	284	51.9748	7.7e-05	0.015567
258	285	45.9677	0.000145	0.025335
259	268	81.723	7.9e-05	0.015921
259	273	68.9631	1.7e-05	0.004765
259	285	69.3797	0	9.3e-05
259	286	47.1631	7.2e-05	0.014762
268	273	126.037	0.000349	0.047854
268	276	93.8219	2.2e-05	0.005787
281	406	23.4885	1.1e-05	0.003193
281	490	18.415	6.3e-05	0.013265
281	535	16.6783	9.3e-05	0.017905
281	564	15.1641	0.000207	0.033528
281	607	14.9158	0.000208	0.033588
291	604	13.2856	0.000339	0.047078
292	537	15.3451	0.000119	0.021663
298	508	14.1134	0.000231	0.035834
298	537	16.5393	5.6e-05	0.012152
304	539	14.58	0.000226	0.035566
304	549	16.2436	4.5e-05	0.010143
304	570	16.782	0.000114	0.021038
305	406	29.4073	3e-06	0.001165
305	487	16.8179	0.000212	0.03401
305	600	14.0545	9.5e-05	0.018366
310	545	14.7256	0.000226	0.035566
313	613	15.1279	0.000171	0.028634
316	632	15.1425	3.4e-05	0.008308
320	636	13.7195	0.000291	0.042047
321	381	30.2526	0.000237	0.036351
324	390	28.9499	0.000265	0.038911
324	393	28.0739	0.000252	0.037841
325	388	28.7395	0.000289	0.041754
325	390	30.9427	9.7e-05	0.018696
325	391	29.6852	0.000169	0.028291
325	392	29.5331	0.000164	0.027666
326	389	42.7069	0	0.000148
326	390	30.7912	0.000143	0.025083
326	391	43.1928	0	8.2e-05
326	392	34.7781	1.6e-05	0.004498
326	483	20.617	1.7e-05	0.004558
327	371	34.1619	0.000327	0.045892
327	388	34.0335	5.8e-05	0.012462
327	389	63.9035	0	0
327	390	108.231	0	0
327	391	50.1261	0	6e-06
327	392	32.6874	3.8e-05	0.008998
327	480	19.1181	0.000237	0.036351
327	482	21.69	3.8e-05	0.009078
327	483	29.852	0	2.9e-05
327	484	41.4174	0	0
327	571	14.6599	0.000254	0.03791
328	387	32.069	8.2e-05	0.016366
328	388	43.2431	1e-06	0.000292
328	389	92.0944	0	0
328	390	100.472	0	0
328	391	67.265	0	0
328	392	37.1399	5e-06	0.001822
328	481	21.2509	6.5e-05	0.013621
328	483	39.9361	0	0
328	484	42.8279	0	0
328	485	21.1559	7e-06	0.002257
329	387	37.8296	1.9e-05	0.00508
329	388	35.8827	2.1e-05	0.005427
329	389	60.3541	0	0
329	390	70.828	0	0
329	391	42.9885	1e-06	0.000369
329	392	30.1082	0.000115	0.021113
329	483	21.7897	7.3e-05	0.014861
329	484	25.0857	2e-06	0.00078
330	373	38.4451	0.000117	0.021442
330	387	32.5769	0.000153	0.026404
330	388	32.8315	0.000155	0.02668
330	389	58.4705	0	0
330	390	52.4615	0	6e-06
330	391	50.7525	0	2.4e-05
330	392	33.2656	5.3e-05	0.011596
330	405	26.9358	0.000239	0.036505
330	477	21.5985	1.9e-05	0.005186
330	482	21.5218	1e-05	0.00298
330	483	21.8357	6.5e-05	0.013621
330	484	31.6966	0	3.8e-05
330	485	19.9303	0.000155	0.02668
331	371	45.2168	2.8e-05	0.006966
331	387	44.9044	4e-06	0.001403
331	388	46.5484	0	0.000132
331	389	75.2234	0	0
331	390	91.881	0	0
331	391	48.271	0	3.5e-05
331	393	30.1458	0.000196	0.032023
331	481	20.0158	6.2e-05	0.013235
331	482	23.7328	1.1e-05	0.003193
331	483	32.9776	0	1e-06
331	484	23.5027	1.7e-05	0.00475
331	486	22.7703	1.9e-05	0.00508
332	370	43.4164	1.3e-05	0.003794
332	371	53.9635	1e-06	0.000394
332	387	37.6809	3.5e-05	0.008512
332	388	54.974	0	3.5e-05
332	389	78.5527	0	0
332	390	94.2341	0	0
332	391	52.4425	0	3e-06
332	392	32.0646	0.0001	0.019104
332	483	22.2553	2.2e-05	0.005693
332	484	26.9703	0	7.6e-05
333	371	41.0472	3e-05	0.007487
333	388	47.837	0	0.000208
333	389	63.317	0	1e-06
333	390	63.8239	0	0
333	391	35.2283	4.4e-05	0.01006
333	483	18.828	0.000252	0.037841
333	484	21.6761	4.4e-05	0.009971
334	388	45.9497	2e-06	0.000726
334	389	65.0944	0	0
334	390	62.871	0	2e-06
334	391	39.834	7e-06	0.002248
334	392	31.9419	0.000234	0.036008
334	483	22.1955	1.1e-05	0.003305
334	484	28.4732	0	8e-05
335	370	52.0558	2e-06	0.000725
335	371	57.6671	1e-06	0.000444
335	388	49.9168	0	0.000167
335	389	91.8613	0	0
335	390	102.928	0	0
335	391	52.0855	0	7.5e-05
335	392	32.0056	0.000153	0.026404
335	482	20.451	4.2e-05	0.009745
335	483	21.6514	2.9e-05	0.007243
335	484	24.3033	2e-06	0.000883
336	371	39.8785	0.000263	0.038834
336	388	37.6814	7e-05	0.014404
336	389	42.0306	7e-06	0.002237
336	390	50.8905	0	0.00011
336	391	38.6287	2.3e-05	0.006026
336	483	19.8712	9.1e-05	0.017591
336	484	21.4905	2.9e-05	0.007243
337	389	35.2453	0.000153	0.026404
341	579	15.5825	0.000111	0.020558
357	369	62.9377	0.000356	0.048632
359	368	83.0457	4.5e-05	0.010246
359	369	81.5637	4.2e-05	0.009641
359	370	79.8308	1.3e-05	0.003695
359	371	66.189	0.000109	0.020308
359	372	71.8945	3.4e-05	0.008265
359	618	15.975	0.000147	0.025622
360	366	110.796	0.000216	0.034468
360	367	98.8266	0.000105	0.019744
360	368	110.673	0	8.1e-05
360	369	78.0629	0.000181	0.029937
360	370	82.2609	3.2e-05	0.007796
360	372	82.249	1e-06	0.000265
361	367	109.097	0.000264	0.038834
361	369	94.8799	1.7e-05	0.004612
361	370	107.895	0	1.6e-05
361	371	80.2033	5.4e-05	0.011847
361	543	16.5464	0.000212	0.03401
362	368	123.523	1.4e-05	0.003925
362	369	121.101	0	0.000129
362	370	85.477	0.00018	0.029873
362	371	84.0499	3.4e-05	0.008239
362	372	76.6951	0.000155	0.02668
363	369	113.028	0.000117	0.021419
363	370	97.8802	0.000133	0.023692
365	371	110.824	0.000216	0.034468
372	604	15.836	0.000149	0.025848
381	598	15.9145	0.00025	0.037802
387	615	14.0751	0.000295	0.042347
390	483	23.3177	0.000251	0.037817
400	617	15.4292	0.00025	0.037802
403	632	18.1487	1.6e-05	0.004456
405	529	22.5134	7.1e-05	0.014486
405	532	20.1657	0.000138	0.024397
405	570	17.2532	0.000162	0.02745
406	536	25.9597	1e-06	0.000536
406	537	21.8049	7e-05	0.014328
406	538	20.707	0.00019	0.031276
406	539	18.5311	0.000347	0.047759
406	547	20.5577	0.000112	0.020757
407	495	23.189	0.000148	0.025705
407	507	22.6316	0.000219	0.03484
407	537	18.6137	0.000274	0.039827
408	537	21.4758	4.9e-05	0.010814
414	523	20.6951	0.000253	0.037846
416	483	30.7284	0.000102	0.019304
417	482	33.57	2.4e-05	0.006099
417	483	39.5791	1e-06	0.00057
417	484	41.8463	0	0.000201
417	485	34.8062	4e-05	0.009363
417	531	22.1136	0.000268	0.039127
417	533	20.9728	0.000228	0.035714
418	480	34.749	3.4e-05	0.008239
418	482	40.5501	1e-06	0.000507
418	483	63.2027	0	0
418	484	68.6444	0	0
418	485	36.2339	6e-06	0.001868
418	529	22.2635	0.000191	0.03134
418	530	25.7503	7e-06	0.002248
418	531	40.3797	0	0
418	532	38.5972	0	1.2e-05
418	534	22.0837	5.9e-05	0.012722
419	481	29.2617	0.000301	0.042879
419	482	31.8766	7.2e-05	0.014703
419	483	93.2075	0	0
419	484	112.857	0	0
419	485	54.1558	0	1e-06
419	530	22.852	0.000191	0.03134
419	531	48.627	0	0
419	532	41.611	0	0
419	533	30.7457	3e-06	0.000942
419	570	19.072	0.000172	0.02864
419	576	19.0653	3.8e-05	0.008973
419	577	18.1125	0.000312	0.044233
420	481	35.6486	3.8e-05	0.008947
420	482	49.6377	0	1.8e-05
420	483	62.5977	0	0
420	484	65.8386	0	0
420	485	30.7396	9.7e-05	0.018696
420	486	28.0144	0.000265	0.038911
420	528	22.9162	0.000169	0.028345
420	530	27.6771	5e-06	0.001569
420	531	26.7252	1.7e-05	0.004597
420	532	25.0132	7e-06	0.002248
421	479	31.0136	0.000234	0.036008
421	481	35.3993	2.7e-05	0.00677
421	483	39.9051	4e-06	0.001235
421	484	44.1745	0	6e-05
421	486	28.7458	0.000245	0.037202
421	533	20.9744	0.000213	0.034152
422	483	36.941	2.4e-05	0.006272
422	485	32.7986	4.5e-05	0.010163
422	487	28.8789	0.000245	0.037202
422	532	23.486	6.1e-05	0.012952
422	533	32.4531	0	0.000163
423	481	36.2295	2.9e-05	0.007243
423	482	40.4476	2e-06	0.000725
423	483	35.0358	2.7e-05	0.00677
423	485	31.5423	0.000127	0.022739
423	531	26.1766	1.4e-05	0.003922
423	532	25.1997	9e-06	0.002681
424	481	30.3417	0.000354	0.048465
424	482	33.7277	0.000102	0.019304
424	483	46.4194	0	5.2e-05
424	484	41.1085	2e-06	0.000668
424	485	32.3514	0.000136	0.024085
424	486	31.9283	0.000127	0.022739
424	532	25.4258	2.6e-05	0.006643
425	479	37.2336	5.1e-05	0.011221
425	482	46.0714	0	0.000132
425	483	80.9674	0	0
425	484	68.5074	0	0
425	485	42.0357	1e-06	0.000443
425	529	24.6748	1.1e-05	0.003305
425	531	23.8955	7.2e-05	0.01467
425	532	42.6247	0	0
425	569	20.5831	0.000157	0.026825
426	481	40.0301	1e-05	0.003007
426	482	40.0475	2e-05	0.005334
426	483	93.0401	0	0
426	484	86.7758	0	0
426	485	49.448	0	1.3e-05
426	486	41.2694	2e-06	0.000668
426	488	34.6672	3.4e-05	0.008239
426	489	28.89	0.000289	0.041754
426	493	31.6843	6.4e-05	0.013388
426	529	21.2783	0.000285	0.041248
426	530	21.0892	0.000102	0.019304
426	531	47.5157	0	0
426	532	49.5544	0	0
426	533	24.1417	3e-05	0.007489
426	534	27.7582	7e-06	0.002251
426	538	24.943	1.4e-05	0.004055
427	481	41.0454	1e-05	0.00304
427	482	54.751	0	1.2e-05
427	483	78.6662	0	0
427	484	81.8269	0	0
427	485	41.1717	3e-06	0.001168
427	486	31.685	0.000129	0.023034
427	529	28.2595	8e-06	0.002451
427	530	39.9774	0	1e-06
427	531	53.6924	0	0
427	532	32.3852	1e-06	0.000385
427	533	25.4613	2e-05	0.005334
427	534	24.7834	3e-05	0.007489
428	482	47.749	1e-06	0.00035
428	483	56.0165	0	5e-06
428	484	56.6253	0	1.6e-05
428	485	39.2489	7e-06	0.002248
428	486	31.367	0.000234	0.036008
428	529	22.2161	0.000235	0.036104
428	530	23.0261	0.000159	0.026976
428	531	27.5611	6e-06	0.001877
428	532	24.3215	1.1e-05	0.003305
428	533	25.2058	6.3e-05	0.013265
428	537	21.2747	0.000131	0.023388
429	482	49.2726	0	0.000167
429	483	39.5442	2.3e-05	0.005941
429	484	39.714	1.5e-05	0.004274
429	485	33.4664	0.000301	0.042906
429	486	33.5495	9.9e-05	0.019047
429	526	21.3235	0.000296	0.042347
429	531	27.8835	1.4e-05	0.004105
430	480	37.9538	4.5e-05	0.010168
430	481	38.7368	0.000106	0.019791
430	483	41.5808	1.1e-05	0.003174
430	487	34.6366	6.5e-05	0.013535
430	490	38.2926	7e-06	0.002202
430	526	24.5075	4.7e-05	0.010539
430	534	22.7915	4.9e-05	0.010924
431	483	43.0416	6e-06	0.002065
431	484	37.1643	5.3e-05	0.011616
431	527	23.1085	8.9e-05	0.01742
432	482	32.8967	0.000347	0.047759
432	483	35.4725	0.000303	0.04308
432	484	36.3832	0.000104	0.019496
445	622	20.9349	1.8e-05	0.00491
470	617	18.3213	0.000192	0.031422
472	622	18.7189	0.000252	0.037841
483	569	24.1178	0.000272	0.039656
484	530	42.8742	8e-06	0.002609
484	531	39.0996	8.3e-05	0.016513
485	530	42.3401	2.2e-05	0.0057
485	531	41.6037	1.3e-05	0.003751
485	532	35.7319	0.000359	0.048795
485	533	34.8154	0.000328	0.045942
486	530	37.1735	0.0001	0.019047
486	531	59.7725	0	1.2e-05
486	532	37.073	6.9e-05	0.014286
487	530	48.3306	2e-06	0.000782
487	531	45.5448	4e-06	0.001246
487	532	41.2522	3.2e-05	0.007854
488	530	39.718	0.000129	0.02299
488	531	44.6729	1.1e-05	0.003267
489	530	36.0118	0.000282	0.041005
490	531	38.9823	0.000134	0.023817
491	529	42.7504	2e-05	0.005295
491	530	48.6015	6e-06	0.002098
491	531	46.0274	1.9e-05	0.005162
491	532	52.8435	1e-06	0.000237
492	527	45.3821	2.9e-05	0.007214
492	529	46.4108	4.1e-05	0.009538
492	530	57.7582	0	1.7e-05
492	531	95.0253	0	0
492	532	71.95	0	1e-06
492	533	49.6185	2e-06	0.000704
493	507	63.816	8.3e-05	0.016513
493	509	55.6046	0.000342	0.047403
493	527	43.2078	0.000156	0.026736
493	528	55.7406	1e-06	0.000249
493	529	65.1852	0	3.2e-05
493	530	122.077	0	0
493	531	207.456	0	0
493	532	103.28	0	0
493	533	54.4214	1e-06	0.000408
493	534	42.9765	2.9e-05	0.007301
493	569	31.4891	2.3e-05	0.005932
494	507	71.0388	3.4e-05	0.008265
494	508	68.9587	1.7e-05	0.004765
494	526	50.1144	3.2e-05	0.007784
494	528	46.2908	5.6e-05	0.012152
494	529	74.4601	0	0
494	530	85.214	0	0
494	531	152.858	0	0
494	532	90.1623	0	0
494	533	63.6209	0	1.1e-05
495	507	76.9335	5e-06	0.001571
495	508	74.649	1.4e-05	0.004041
495	526	54.8889	6e-06	0.001974
495	527	48.0038	6.1e-05	0.012932
495	529	49.8746	2e-05	0.005236
495	530	65.1252	0	6e-06
495	531	87.4529	0	0
495	532	56.9131	1e-06	0.000507
495	533	53.4856	0	8.5e-05
495	534	38.1974	0.000257	0.038299
496	507	73.6061	7.4e-05	0.01503
496	528	54.8157	8e-06	0.002601
496	529	43.542	0.000117	0.021436
496	530	64.2568	0	4.3e-05
496	531	61.8552	0	2.8e-05
496	533	43.2264	0.000112	0.02077
497	530	41.1948	0.000235	0.036089
497	531	47.1308	4e-05	0.009305
498	528	44.4332	0.000119	0.021663
498	530	45.2922	0.000158	0.026919
503	531	42.2825	0.000326	0.045842
507	528	53.2645	0.000278	0.040406
507	530	58.1323	1.6e-05	0.00441
507	531	50.0691	6.3e-05	0.013246
507	532	48.5157	0.000181	0.029936
508	526	56.8127	0.000199	0.032383
508	527	61.6409	1.3e-05	0.00388
508	528	51.5499	0.000259	0.038373
508	530	51.9473	0.000233	0.036008
508	531	58.0088	1.6e-05	0.00441
509	523	60.3315	0.000206	0.033407
509	526	57.2312	4.8e-05	0.010717
510	527	52.0073	0.000256	0.038125
536	570	45.0934	7.9e-05	0.015876
537	569	58.5565	2e-06	0.000797
537	570	56.8145	1e-06	0.000409
538	568	52.3045	7e-06	0.002132
538	569	61.6472	0	0.000215
538	570	69.5468	0	2.7e-05
539	567	42.6798	0.000326	0.045842
539	568	43.2881	0.000264	0.038834
539	569	84.6766	0	0
539	570	73.672	0	4e-06
539	571	46.7005	0.000115	0.021133
540	568	46.1516	8.1e-05	0.016181
540	569	62.9062	0	0.000138
540	570	48.7029	2.9e-05	0.007217
541	568	48.9239	5.1e-05	0.011215
541	569	43.3786	0.000231	0.035914
545	569	54.2421	1.5e-05	0.004275
546	569	48.0492	0.000364	0.0493
546	570	47.6815	0.000175	0.029087
557	569	63.6593	0.000266	0.03896

## Sheet: RCMB56 spatial-SI
bin1	bin2	interaction	p_value	q_value
24	584	15.1139	0.000842	0.046176
24	585	14.9243	0.000541	0.033662
24	586	14.9594	0.000702	0.040793
25	583	13.9726	0.000885	0.047815
25	584	15.799	0.000639	0.038221
25	585	14.2636	0.000502	0.031724
25	586	15.1219	0.00057	0.034879
26	583	12.4113	0.000433	0.028421
26	584	15.752	0.000187	0.015196
26	585	22.6246	0.000201	0.016063
26	586	10.4666	0.000297	0.021597
26	587	13.13	0.000513	0.032196
28	106	13.816	0.000603	0.036507
28	107	17.2425	0.00057	0.034875
28	108	13.1037	0.000634	0.037939
28	580	14.333	0.000836	0.045996
28	581	20.0409	0.000351	0.024447
28	582	20.0129	0.000151	0.01276
28	583	14.5759	8.8e-05	0.008463
28	584	26.1607	6.9e-05	0.006994
28	585	24.7992	5.3e-05	0.005772
28	586	15.9342	7.7e-05	0.007597
28	587	7.49582	0.000277	0.020449
28	588	14.2393	0.0008	0.044582
29	105	14.7502	0.000937	0.049787
29	106	15.8866	0.000487	0.031123
29	107	18.725	0.000396	0.026689
29	108	18.4158	0.000541	0.033662
29	109	13.8587	0.000824	0.045492
29	580	11.7504	0.0006	0.036384
29	581	9.38841	0.000251	0.018981
29	582	12.6566	0.000103	0.00956
29	583	19.3468	5.5e-05	0.005905
29	584	22.9787	4.6e-05	0.005114
29	585	27.5916	6.9e-05	0.006994
29	586	13.4363	0.000109	0.009964
29	587	15.8018	0.000246	0.01868
29	588	5.55881	0.000915	0.0489
30	105	8.54912	0.000676	0.039746
30	106	14.4084	0.000554	0.034188
30	107	24.8978	0.000418	0.027744
30	108	14.8669	0.000489	0.031198
30	109	21.7543	0.000908	0.048711
30	580	12.6479	0.000596	0.036167
30	581	7.85987	0.000209	0.016495
30	582	14.128	8.5e-05	0.00826
30	583	15.7205	4.6e-05	0.005161
30	584	16.1595	3.7e-05	0.004295
30	585	14.5891	6.4e-05	0.006603
30	586	15.467	0.000187	0.015202
30	587	10.5833	0.000433	0.028421
31	97	17.5238	0.000911	0.048777
31	103	16.7291	0.000941	0.049902
31	104	13.5357	0.000656	0.038932
31	105	16.662	0.000617	0.037206
31	106	16.0103	0.000559	0.034418
31	107	27.5927	0.00064	0.038243
31	108	21.5893	0.000694	0.040531
31	580	7.25011	0.000627	0.037652
31	581	17.5714	0.000261	0.019571
31	582	14.5773	9.4e-05	0.008855
31	583	14.7459	5.4e-05	0.005792
31	584	13.4976	4.4e-05	0.004933
31	585	16.3075	6.9e-05	0.007042
31	586	20.3113	0.00022	0.017172
31	587	17.2898	0.00074	0.042229
32	95	23.3285	0.000652	0.038789
32	96	23.6585	0.000326	0.023175
32	97	22.1253	0.000428	0.028235
32	98	16.4748	0.000501	0.031684
32	102	12.1706	0.000742	0.042257
32	103	16.2475	0.000742	0.042277
32	104	22.0854	0.000634	0.037939
32	105	18.6573	0.000566	0.034676
32	106	25.9157	0.000746	0.042395
32	107	19.4058	0.000941	0.049913
32	580	11.8296	0.000819	0.045333
32	581	9.18917	0.000344	0.024134
32	582	18.1691	0.000148	0.01263
32	583	16.0401	7.9e-05	0.007772
32	584	9.71614	6.8e-05	0.006928
32	585	17.0564	0.000103	0.00956
32	586	7.89068	0.000276	0.020409
32	587	7.42391	0.000938	0.049787
33	94	16.0408	0.00084	0.04613
33	95	21.4949	0.000496	0.031447
33	96	6.05527	0.000297	0.021597
33	97	13.5908	0.000203	0.016155
33	98	10.1199	0.000402	0.026986
33	99	6.56883	0.000762	0.043075
33	103	15.9685	0.000917	0.048949
33	104	16.9579	0.000822	0.045412
33	105	18.0095	0.000941	0.049902
33	581	20.3206	0.000532	0.033247
33	582	12.1753	0.000246	0.018692
33	583	16.4215	0.000148	0.01263
33	584	15.9155	0.000111	0.010134
33	585	16.7635	0.00016	0.013388
33	586	11.3096	0.000391	0.026445
34	94	11.6657	0.000732	0.041984
34	95	11.0728	0.000406	0.027158
34	96	11.2295	0.000382	0.02604
34	97	8.07825	0.000339	0.023934
34	98	17.2035	0.000349	0.024376
34	581	12.2125	0.000828	0.045632
34	582	3.13598	0.000428	0.028206
34	583	10.1512	0.00026	0.019535
34	584	17.4222	0.000208	0.016477
34	585	9.71498	0.000247	0.018757
34	586	11.2359	0.000543	0.033725
35	95	16.008	0.000783	0.043918
35	96	13.5288	0.000737	0.042137
35	97	17.5181	0.000942	0.049948
35	582	7.93397	0.000704	0.040866
35	583	10.0895	0.000452	0.029408
35	584	16.2977	0.000344	0.024134
35	585	11.7042	0.000406	0.02716
35	586	9.02432	0.000707	0.040906
36	584	15.0372	0.000864	0.047135
54	106	28.1955	0.000914	0.0489
55	103	11.0401	0.00067	0.03948
55	104	17.1953	0.000676	0.039746
55	105	29.4299	0.000397	0.026708
55	106	29.9362	0.000377	0.025775
55	107	39.5582	0.000324	0.02305
55	108	35.4312	0.000615	0.037101
56	100	20.7596	0.000883	0.047765
56	101	26.6798	0.000748	0.042467
56	102	25.3844	0.000431	0.028364
56	103	32.5322	0.000252	0.018995
56	104	13.8191	8.3e-05	0.008101
56	105	28.9074	0.000136	0.011822
56	106	44.9719	0.000111	0.010106
56	107	55.0458	0.000185	0.015108
56	108	52.8478	0.000302	0.021821
56	109	29.4234	0.000803	0.044704
57	96	68.6306	0.000484	0.030957
57	97	23.6983	0.000564	0.0346
57	98	31.5424	0.000662	0.039139
57	100	14.8165	0.000483	0.030931
57	101	18.9753	0.000284	0.020854
57	102	21.1833	0.000209	0.016489
57	103	29.6933	0.000121	0.010758
57	104	25.6268	5.4e-05	0.00582
57	105	41.7518	2.8e-05	0.003464
57	106	46.9113	7.8e-05	0.007744
57	107	102.455	0.000129	0.011365
57	108	91.43	0.000404	0.027066
57	109	54.3019	0.000854	0.046716
58	95	46.7698	0.000558	0.034394
58	96	44.3803	0.000347	0.024309
58	97	34.7198	0.000356	0.024705
58	98	26.6552	0.000463	0.029928
58	100	22.1104	0.000558	0.034394
58	101	15.3381	0.000329	0.023341
58	102	14.5544	0.000192	0.015519
58	103	21.7158	0.000158	0.013198
58	104	23.304	8.3e-05	0.008071
58	105	35.6237	5.9e-05	0.006229
58	106	48.1283	5.3e-05	0.005744
58	107	98.2872	0.000273	0.020289
58	108	59.7757	0.00066	0.039132
59	95	25.59	0.000592	0.036009
59	96	28.165	0.000366	0.025224
59	97	23.4452	0.000524	0.032806
59	98	26.8978	0.000656	0.038929
59	101	23.7323	0.000812	0.045054
59	102	19.2495	0.000483	0.030931
59	103	24.0398	0.000344	0.024163
59	104	28.1702	0.000276	0.020411
59	105	32.6368	0.00021	0.016545
59	106	34.907	0.000252	0.018995
59	107	44.8842	0.000403	0.027035
60	96	26.8652	0.00081	0.044965
60	104	25.0788	0.000883	0.047765
88	578	10.3683	0.000788	0.044093
88	579	5.34051	0.000789	0.044136
88	580	11.6382	0.000867	0.047262
89	577	5.28356	0.000406	0.02716
89	578	4.15141	0.000472	0.030374
89	579	7.35046	0.000239	0.018295
89	580	7.32271	0.00026	0.019535
89	581	10.2388	0.000335	0.02367
89	582	12.2694	0.000515	0.032294
90	576	6.9576	0.000724	0.041627
90	577	7.93187	0.000391	0.026445
90	578	13.157	0.000105	0.009718
90	579	4.90435	0.00013	0.011395
90	580	12.2146	6.4e-05	0.006608
90	581	14.8016	7.6e-05	0.007591
90	582	7.16306	0.000117	0.010504
90	583	18.2183	0.000241	0.018374
90	584	7.35705	0.00064	0.038246
91	573	8.55542	0.000826	0.045572
91	574	10.2343	0.000689	0.040274
91	575	1.59357	0.00039	0.026379
91	576	16.1334	0.000313	0.022393
91	577	11.7044	0.000205	0.016262
91	578	4.08728	0.000102	0.009468
91	579	10.1317	2.4e-05	0.003078
91	580	3.60479	3.4e-05	0.003981
91	581	10.0807	1.6e-05	0.002267
91	582	6.03994	2.4e-05	0.003127
91	583	6.1098	5.4e-05	0.00582
91	584	11.8431	0.000149	0.012661
91	585	6.23706	0.000544	0.033741
92	572	12.5349	0.000696	0.040592
92	573	11.4383	0.000442	0.028854
92	574	10.2621	0.000291	0.021271
92	575	2.13055	0.000242	0.018487
92	576	5.88267	0.000122	0.010835
92	577	15.6483	8.6e-05	0.008298
92	578	9.56298	5.8e-05	0.006104
92	579	9.6755	2.7e-05	0.003326
92	580	2.40974	5e-06	0.000965
92	581	13.4775	9e-06	0.001396
92	582	10.094	5e-06	0.00092
92	583	14.7035	1.1e-05	0.001741
92	584	13.1948	3.7e-05	0.004249
92	585	12.5081	0.00014	0.012078
92	586	4.8221	0.000606	0.036681
93	572	5.52009	0.000769	0.043341
93	573	8.05949	0.000491	0.031256
93	574	3.61538	0.000292	0.021271
93	575	6.00478	0.00019	0.015344
93	576	8.28992	0.000149	0.012687
93	577	4.9004	6.9e-05	0.007013
93	578	1.92518	4.8e-05	0.005332
93	579	6.81741	3e-05	0.003684
93	580	10.1875	1.4e-05	0.002049
93	581	7.91359	3e-06	0.000558
93	582	2.84491	5e-06	0.000967
93	583	4.6045	4e-06	0.000824
93	584	13.016	1.3e-05	0.001942
93	585	7.3444	5.4e-05	0.00582
93	586	9.06047	0.000227	0.017589
94	573	7.30675	0.000368	0.025353
94	574	8.60399	0.000228	0.017673
94	575	7.65554	0.000139	0.012002
94	576	7.04593	7.9e-05	0.007778
94	577	4.99805	5.9e-05	0.006166
94	578	15.7083	2.7e-05	0.003377
94	579	15.2972	1.9e-05	0.002558
94	580	12.1223	1.2e-05	0.001828
94	581	8.07129	6e-06	0.001061
94	582	8.7048	1e-06	0.000342
94	583	10.5666	5e-06	0.000869
94	584	17.0683	5e-06	0.00092
94	585	16.4796	2.1e-05	0.002821
94	586	13.8615	0.000103	0.009532
94	587	8.69437	0.000459	0.029716
95	410	7.85004	0.000879	0.047579
95	411	7.86307	0.00085	0.046529
95	412	2.80802	0.000893	0.0482
95	573	8.32246	0.000609	0.036821
95	574	10.2667	0.000223	0.017309
95	575	8.13842	0.000135	0.011792
95	576	4.28021	7.7e-05	0.007597
95	577	6.64163	4.3e-05	0.004811
95	578	9.69147	3.2e-05	0.00381
95	579	9.5038	1.3e-05	0.00195
95	580	2.62998	1e-05	0.001513
95	581	7.35463	7e-06	0.001223
95	582	8.81321	4e-06	0.000824
95	583	12.4812	1e-06	0.000359
95	584	16.5608	7e-06	0.001133
95	585	7.96324	1.1e-05	0.001725
95	586	9.64848	5.1e-05	0.005599
95	587	11.5535	0.000247	0.01872
95	588	12.1929	0.000909	0.048735
96	409	4.84083	0.000701	0.040793
96	410	3.98055	0.000403	0.026997
96	411	4.43017	0.000331	0.023458
96	412	4.74625	0.00036	0.02498
96	413	2.80063	0.000522	0.032692
96	414	5.07334	0.000925	0.049278
96	573	7.0335	0.000455	0.029545
96	574	9.46541	0.000253	0.019084
96	575	9.82567	8.8e-05	0.00845
96	576	9.04325	4.9e-05	0.005387
96	577	11.226	2.5e-05	0.003195
96	578	15.1209	1.3e-05	0.001965
96	579	7.13945	1e-05	0.001552
96	580	8.89062	4e-06	0.000818
96	581	18.6467	4e-06	0.000732
96	582	13.0344	4e-06	0.000683
96	583	12.055	3e-06	0.000671
96	584	20.6897	2e-06	0.0004
96	585	19.2283	1.2e-05	0.001757
96	586	14.8257	2.4e-05	0.003127
96	587	11.159	0.000113	0.010251
96	588	17.6649	0.00048	0.030785
97	408	8.5547	0.000657	0.038968
97	409	2.08943	0.000327	0.023255
97	410	5.72704	0.000179	0.014658
97	411	3.82437	0.00013	0.011395
97	412	1.36574	0.000119	0.01067
97	413	3.62648	0.000173	0.014295
97	414	4.37958	0.000387	0.026255
97	415	2.06461	0.000802	0.044649
97	572	4.99034	0.000886	0.047836
97	573	9.10755	0.000467	0.030111
97	574	6.80921	0.00016	0.01335
97	575	6.78564	8.4e-05	0.008151
97	576	7.80662	2.4e-05	0.003127
97	577	11.0753	1.2e-05	0.001839
97	578	13.0532	6e-06	0.001041
97	579	1.54079	3e-06	0.000618
97	580	7.67486	3e-06	0.000543
97	581	19.6739	1e-06	0.000321
97	582	17.6818	2e-06	0.000364
97	583	6.5041	2e-06	0.000522
97	584	22.0629	3e-06	0.000671
97	585	16.5989	3e-06	0.000558
97	586	11.5185	2.3e-05	0.002956
97	587	10.8372	5.2e-05	0.005663
97	588	7.62465	0.000215	0.016853
97	589	6.65472	0.000818	0.04528
98	407	6.83557	0.00075	0.042557
98	408	8.28096	0.000354	0.024618
98	409	6.06772	0.000153	0.012877
98	410	3.32627	7.6e-05	0.007559
98	411	3.70199	5.3e-05	0.005715
98	412	1.32204	4.5e-05	0.005004
98	413	4.68058	5.8e-05	0.006089
98	414	6.35916	0.00014	0.012059
98	415	7.99419	0.00035	0.02441
98	416	10.4349	0.000764	0.043162
98	572	9.66132	0.000542	0.033717
98	573	5.87742	0.000373	0.025584
98	574	6.59133	0.000194	0.015628
98	575	8.21064	5.9e-05	0.006229
98	576	9.06819	3e-05	0.003646
98	577	4.02034	7e-06	0.00121
98	578	8.42366	3e-06	0.00068
98	579	11.9319	2e-06	0.000404
98	580	11.1439	1e-06	0.000274
98	581	19.0444	1e-06	0.000287
98	582	7.77998	1e-06	0.00021
98	583	10.0736	2e-06	0.000364
98	584	10.17	4e-06	0.000683
98	585	16.0678	7e-06	0.001224
98	586	12.3888	8e-06	0.001339
98	587	8.15919	6.1e-05	0.006321
98	588	13.5312	0.000133	0.011584
98	589	12.8836	0.000485	0.031015
99	406	1.08284	0.000795	0.044393
99	407	4.92994	0.00036	0.024949
99	408	5.97239	0.000184	0.01505
99	409	4.37616	8.2e-05	0.007991
99	410	7.19691	3.2e-05	0.003881
99	411	10.0123	2.2e-05	0.002865
99	412	7.15109	1.8e-05	0.002428
99	413	10.1272	2.1e-05	0.002781
99	414	9.1727	4.9e-05	0.005361
99	415	4.32417	0.000133	0.011569
99	416	5.64439	0.00035	0.02441
99	417	7.60397	0.000764	0.043162
99	571	4.26389	0.000604	0.036531
99	572	9.1454	0.000502	0.031699
99	573	3.17918	0.000217	0.016985
99	574	7.13068	0.000153	0.012858
99	575	12.4355	7.5e-05	0.007521
99	576	9.81023	2.1e-05	0.002741
99	577	10.1484	1e-05	0.001523
99	578	11.3912	2e-06	0.000488
99	579	16.1353	1e-06	0.000286
99	580	4.0186	1e-06	0.000199
99	581	16.8568	0	0.000158
99	582	13.4666	1e-06	0.00022
99	583	13.6223	1e-06	0.000256
99	584	11.0022	3e-06	0.000585
99	585	19.1209	1e-05	0.001574
99	586	17.4234	2.5e-05	0.003178
99	587	20.1757	3.1e-05	0.003801
99	588	9.31539	0.000189	0.015324
99	589	9.29186	0.00035	0.024429
100	405	5.74644	0.000755	0.042789
100	406	7.16107	0.000475	0.030498
100	407	5.43381	0.000236	0.018119
100	408	9.8742	8.9e-05	0.008517
100	409	4.82342	4.4e-05	0.004943
100	410	8.81386	1.9e-05	0.002617
100	411	2.94283	1.1e-05	0.001666
100	412	7.35651	9e-06	0.001415
100	413	5.58111	1e-05	0.001593
100	414	6.74013	2.2e-05	0.002923
100	415	7.94354	5.8e-05	0.006089
100	416	10.3688	0.000164	0.013675
100	417	6.70491	0.000428	0.028206
100	418	8.24901	0.000925	0.049278
100	571	7.31061	0.00078	0.043841
100	572	6.72007	0.000431	0.028363
100	573	6.22952	0.000345	0.024237
100	574	12.5752	0.000151	0.012754
100	575	13.0538	0.000105	0.009705
100	576	13.2157	5.1e-05	0.005526
100	577	7.45709	1.3e-05	0.001868
100	578	8.37029	6e-06	0.000971
100	579	5.92815	1e-06	0.000305
100	580	13.288	1e-06	0.00021
100	581	15.139	1e-06	0.000165
100	582	8.65837	0	0.000158
100	583	19.0185	1e-06	0.000316
100	584	9.7013	2e-06	0.000468
100	585	7.66368	9e-06	0.001361
100	586	10.8331	3.4e-05	0.004017
100	587	14.8251	8e-05	0.007884
100	588	9.77855	9.9e-05	0.009231
100	589	6.82769	0.000472	0.030374
100	590	11.0823	0.000741	0.042232
101	402	4.57937	0.000874	0.047414
101	403	5.15704	0.000638	0.038139
101	404	7.33759	0.0006	0.036384
101	405	6.37813	0.000423	0.027964
101	406	3.53256	0.000238	0.018237
101	407	6.03113	0.000132	0.011529
101	408	3.65321	5.6e-05	0.005952
101	409	7.1382	2e-05	0.00274
101	410	5.86965	1e-05	0.001519
101	411	6.53265	6e-06	0.001055
101	412	6.99873	4e-06	0.000777
101	413	9.29194	5e-06	0.00093
101	414	5.61079	1.1e-05	0.001677
101	415	12.3435	2.6e-05	0.00332
101	416	3.45258	7.2e-05	0.007294
101	417	6.20163	0.000203	0.016157
101	418	5.49348	0.000522	0.032692
101	571	5.79589	0.000903	0.048574
101	572	12.7865	0.000565	0.034648
101	573	12.1001	0.000307	0.022047
101	574	10.4681	0.000256	0.019246
101	575	5.7955	0.000109	0.009959
101	576	10.668	7.2e-05	0.007294
101	577	15.3712	3.2e-05	0.003879
101	578	10.2195	8e-06	0.001287
101	579	11.8437	4e-06	0.000701
101	580	9.83245	1e-06	0.000247
101	581	9.16536	1e-06	0.000186
101	582	9.61017	1e-06	0.000182
101	583	6.66605	1e-06	0.000263
101	584	15.2543	3e-06	0.000644
101	585	15.5946	8e-06	0.001246
101	586	17.4894	3.2e-05	0.003848
101	587	9.25584	0.00011	0.010009
101	588	15.1949	0.000247	0.018739
101	589	9.4728	0.000278	0.020525
102	400	7.55414	0.00087	0.047359
102	401	4.51045	0.000671	0.039519
102	402	4.79273	0.000491	0.031288
102	403	7.55624	0.000452	0.029446
102	404	4.38826	0.000308	0.022161
102	405	1.33506	0.000253	0.019065
102	406	6.65487	0.000152	0.012791
102	407	7.57456	7.4e-05	0.007441
102	408	6.11747	3.4e-05	0.004038
102	409	8.21785	1.4e-05	0.002081
102	410	7.37174	5e-06	0.00093
102	411	4.10221	4e-06	0.000769
102	412	6.83649	3e-06	0.000637
102	413	2.5933	3e-06	0.000676
102	414	4.69776	8e-06	0.001226
102	415	4.42922	1.9e-05	0.002544
102	416	4.81792	4.7e-05	0.005233
102	417	5.19246	0.000119	0.01067
102	418	7.66591	0.000325	0.023123
102	419	8.2645	0.000736	0.042115
102	572	11.5979	0.000843	0.046236
102	573	5.06553	0.000526	0.03293
102	574	11.6863	0.000284	0.02086
102	575	13.3441	0.000246	0.018692
102	576	6.69903	0.000104	0.009645
102	577	8.90995	6.6e-05	0.006819
102	578	17.8908	3.1e-05	0.00376
102	579	12.12	7e-06	0.001203
102	580	5.4883	4e-06	0.000729
102	581	3.83695	1e-06	0.000292
102	582	13.7937	1e-06	0.000265
102	583	13.9533	2e-06	0.000368
102	584	9.76683	3e-06	0.000643
102	585	11.8699	1.4e-05	0.002049
102	586	10.9826	3.6e-05	0.004231
102	587	13.7772	0.000136	0.011803
102	588	9.99605	0.000378	0.025815
102	589	3.17253	0.000768	0.043301
102	590	12.8736	0.000801	0.044648
103	398	11.4028	0.000905	0.048621
103	399	7.92017	0.000597	0.036205
103	400	5.04232	0.000534	0.033285
103	401	7.02493	0.000432	0.028406
103	402	14.0761	0.000346	0.024246
103	403	5.76425	0.000249	0.018838
103	404	5.85825	0.000208	0.016449
103	405	7.12912	0.000125	0.011058
103	406	1.97425	8.8e-05	0.008461
103	407	8.98835	4.7e-05	0.005201
103	408	8.16672	2e-05	0.002667
103	409	6.98135	1e-05	0.001536
103	410	5.4673	4e-06	0.000785
103	411	7.30184	2e-06	0.000501
103	412	11.7342	2e-06	0.000495
103	413	5.77001	3e-06	0.000586
103	414	8.36191	5e-06	0.000941
103	415	7.8839	1.4e-05	0.001981
103	416	10.2909	3.5e-05	0.00414
103	417	6.93184	8.3e-05	0.008098
103	418	2.04677	0.000205	0.016262
103	419	4.13736	0.00049	0.031219
103	420	9.28497	0.000937	0.049787
103	573	13.5248	0.000814	0.045096
103	574	3.90023	0.000507	0.031948
103	575	3.23895	0.000273	0.020289
103	576	7.45257	0.000237	0.018188
103	577	9.25137	9.2e-05	0.008743
103	578	12.4612	6.1e-05	0.006364
103	579	5.88364	2.7e-05	0.003377
103	580	7.32678	7e-06	0.001203
103	581	8.5371	4e-06	0.000789
103	582	19.9489	2e-06	0.000377
103	583	17.3855	2e-06	0.000484
103	584	18.0534	4e-06	0.000827
103	585	7.92306	1.2e-05	0.001802
103	586	12.2179	5.2e-05	0.005695
103	587	13.7942	0.000129	0.011346
103	588	4.85256	0.000411	0.027372
104	397	4.32475	0.00087	0.047359
104	398	8.21962	0.000619	0.03727
104	399	1.49527	0.000497	0.031501
104	400	1.90391	0.000353	0.024576
104	401	3.41037	0.000316	0.0226
104	402	8.69713	0.000255	0.019204
104	403	6.52948	0.000213	0.016697
104	404	5.30877	0.000144	0.01228
104	405	8.07555	0.000108	0.009953
104	406	8.94537	5.4e-05	0.005847
104	407	7.6362	3.5e-05	0.004073
104	408	9.25089	1.7e-05	0.00239
104	409	3.38921	8e-06	0.001264
104	410	7.43174	4e-06	0.000762
104	411	4.1356	3e-06	0.000585
104	412	10.3382	2e-06	0.000439
104	413	9.15041	3e-06	0.000618
104	414	10.656	6e-06	0.0011
104	415	6.6979	1.5e-05	0.002081
104	416	7.2857	3.6e-05	0.004238
104	417	4.71125	8.3e-05	0.00806
104	418	6.95547	0.000191	0.015409
104	419	6.24882	0.000408	0.027232
104	420	10.5176	0.00077	0.043348
104	574	16.1994	0.000903	0.048574
104	575	16.5102	0.000565	0.034648
104	576	6.75355	0.000307	0.022047
104	577	16.4678	0.000246	0.018692
104	578	12.9392	0.0001	0.009337
104	579	11.6633	6.4e-05	0.006598
104	580	16.5989	3.1e-05	0.00376
104	581	13.5386	9e-06	0.001457
104	582	6.95299	6e-06	0.001097
104	583	18.2869	4e-06	0.00071
104	584	13.6334	7e-06	0.001115
104	585	21.5397	1.7e-05	0.00237
104	586	16.6079	5e-05	0.005506
104	587	9.11486	0.000196	0.015747
104	588	2.74838	0.000411	0.027387
105	397	10.4385	0.000589	0.035844
105	398	7.65233	0.000455	0.029568
105	399	8.66177	0.000319	0.02273
105	400	6.89307	0.000295	0.021512
105	401	4.93888	0.000207	0.016381
105	402	3.14879	0.000185	0.015108
105	403	7.09198	0.000156	0.013094
105	404	6.72712	0.000123	0.010948
105	405	2.92374	7.4e-05	0.00742
105	406	9.71599	4.8e-05	0.005262
105	407	1.84312	2.2e-05	0.002889
105	408	6.69855	1.3e-05	0.001868
105	409	11.4526	7e-06	0.001143
105	410	7.17508	3e-06	0.000636
105	411	7.48644	3e-06	0.000569
105	412	9.62469	3e-06	0.000537
105	413	4.73271	3e-06	0.000549
105	414	4.28666	7e-06	0.001156
105	415	4.84994	1.7e-05	0.002399
105	416	4.22045	3.6e-05	0.004231
105	417	10.2342	9e-05	0.008551
105	418	5.03644	0.000189	0.015314
105	419	5.65595	0.000382	0.02604
105	420	8.70374	0.000649	0.038653
105	576	14.6707	0.000653	0.03881
105	577	11.9243	0.000344	0.024134
105	578	12.7762	0.000276	0.020409
105	579	10.8583	0.000104	0.009645
105	580	24.0385	7.5e-05	0.007527
105	581	12.6042	4.1e-05	0.004619
105	582	12.5866	1.5e-05	0.002082
105	583	12.2229	1.5e-05	0.002101
105	584	23.8571	1.1e-05	0.001731
105	585	15.5969	2.5e-05	0.003212
105	586	11.0236	7.2e-05	0.007308
105	587	17.9144	0.0002	0.016038
105	588	11.9406	0.000622	0.037365
106	396	5.04419	0.000784	0.044001
106	397	3.24788	0.000423	0.027964
106	398	9.25937	0.000289	0.021169
106	399	6.73765	0.000234	0.017982
106	400	7.50659	0.000187	0.015196
106	401	4.48205	0.000165	0.013733
106	402	5.71507	0.000119	0.010701
106	403	6.436	0.000113	0.010238
106	404	4.48523	9e-05	0.008562
106	405	2.27427	6.1e-05	0.006321
106	406	6.92788	3.2e-05	0.003845
106	407	7.16845	1.8e-05	0.00252
106	408	7.81581	8e-06	0.001251
106	409	7.63586	5e-06	0.00089
106	410	3.48826	3e-06	0.000605
106	411	6.98809	2e-06	0.000495
106	412	5.82296	2e-06	0.000523
106	413	4.41767	3e-06	0.00066
106	414	4.66819	6e-06	0.001068
106	415	7.54515	1.9e-05	0.002597
106	416	9.02803	4.5e-05	0.005012
106	417	6.19173	9.4e-05	0.008866
106	418	10.4471	0.000203	0.016157
106	419	6.15936	0.000398	0.026745
106	420	8.46288	0.000642	0.038341
106	421	1.68074	0.000879	0.047579
106	577	15.1781	0.000701	0.040786
106	578	16.5635	0.000371	0.025467
106	579	17.831	0.000297	0.021597
106	580	16.3613	0.000128	0.011299
106	581	15.2512	0.000101	0.009403
106	582	19.5813	6.3e-05	0.006548
106	583	15.8462	3.3e-05	0.003966
106	584	26.8764	4.2e-05	0.004789
106	585	22.2424	4.4e-05	0.004969
106	586	21.0473	0.000116	0.010433
106	587	11.7347	0.000292	0.021271
106	588	16.2542	0.000673	0.039627
107	395	6.11022	0.00091	0.04876
107	396	3.59724	0.000589	0.035877
107	397	7.09339	0.000346	0.02428
107	398	6.60328	0.000207	0.016399
107	399	6.30647	0.000146	0.012477
107	400	14.7216	0.00013	0.011393
107	401	11.1873	9.8e-05	0.009173
107	402	9.17028	9.1e-05	0.008659
107	403	5.73726	6.5e-05	0.006678
107	404	2.79879	5.8e-05	0.006146
107	405	7.09574	4.2e-05	0.00473
107	406	6.28802	2.4e-05	0.003058
107	407	2.68388	1.1e-05	0.00174
107	408	4.33519	6e-06	0.001061
107	409	7.94132	3e-06	0.000579
107	410	6.96538	2e-06	0.000452
107	411	5.81412	2e-06	0.00043
107	412	8.30524	2e-06	0.000435
107	413	4.59439	3e-06	0.000642
107	414	8.32275	7e-06	0.001221
107	415	1.5694	1.6e-05	0.0023
107	416	3.07283	4.6e-05	0.005162
107	417	8.83121	0.000107	0.00982
107	418	7.33387	0.0002	0.016019
107	419	13.1776	0.000403	0.027033
107	420	5.28086	0.000633	0.037939
107	421	8.39028	0.000829	0.045653
107	578	14.0565	0.00078	0.043841
107	579	19.9107	0.000415	0.027562
107	580	18.9604	0.000359	0.024882
107	581	17.674	0.000178	0.014583
107	582	25.6594	0.000159	0.013313
107	583	23.7314	0.000132	0.011535
107	584	49.5141	9.6e-05	0.009007
107	585	44.1614	0.00015	0.012715
107	586	26.2672	0.000191	0.015424
107	587	19.2215	0.000467	0.030106
108	395	5.47277	0.000646	0.03852
108	396	9.66587	0.000413	0.027456
108	397	7.26099	0.000248	0.018813
108	398	5.91439	0.000163	0.013615
108	399	6.27616	9.4e-05	0.00891
108	400	1.59827	7.6e-05	0.007589
108	401	5.72579	6.4e-05	0.006647
108	402	7.30097	4.8e-05	0.005286
108	403	9.59227	4.5e-05	0.005008
108	404	4.45655	3e-05	0.003631
108	405	3.38959	2.4e-05	0.003099
108	406	4.69335	1.4e-05	0.001997
108	407	4.27357	8e-06	0.00124
108	408	3.88292	3e-06	0.000633
108	409	5.69027	2e-06	0.000453
108	410	4.15914	1e-06	0.000256
108	411	5.20756	1e-06	0.000293
108	412	13.6378	1e-06	0.000362
108	413	4.38942	2e-06	0.000473
108	414	4.96965	7e-06	0.001129
108	415	1.87423	1.7e-05	0.002384
108	416	2.44645	3.8e-05	0.004348
108	417	15.8198	9.8e-05	0.009215
108	418	11.6778	0.000212	0.016654
108	419	10.4914	0.000375	0.02568
108	420	11.3518	0.000608	0.036796
108	421	6.26247	0.000776	0.043676
108	579	23.778	0.000837	0.046043
108	580	29.6103	0.000501	0.031684
108	581	24.3541	0.000466	0.030062
108	582	18.9696	0.000266	0.019853
108	583	23.6173	0.000305	0.021972
108	584	50.5478	0.000335	0.023694
108	585	39.1775	0.000303	0.021899
108	586	25.56	0.000556	0.034322
108	587	15.3033	0.000733	0.041984
109	394	8.33255	0.000793	0.044286
109	395	8.00817	0.000424	0.028006
109	396	8.4863	0.000306	0.022031
109	397	7.43738	0.000174	0.014338
109	398	5.19263	0.000112	0.010137
109	399	8.8164	7.5e-05	0.007527
109	400	7.01613	4.9e-05	0.00539
109	401	5.02705	3.5e-05	0.004144
109	402	4.27333	3e-05	0.003644
109	403	3.60929	2.3e-05	0.002994
109	404	5.86904	1.9e-05	0.002626
109	405	4.46391	1.1e-05	0.00172
109	406	7.41708	7e-06	0.001221
109	407	4.69006	4e-06	0.000775
109	408	6.81813	2e-06	0.000453
109	409	6.66115	1e-06	0.000261
109	410	3.65158	1e-06	0.0002
109	411	10.6681	1e-06	0.000164
109	412	8.708	1e-06	0.000238
109	413	5.78064	2e-06	0.000395
109	414	7.85372	5e-06	0.000864
109	415	3.29101	1.5e-05	0.002173
109	416	11.8134	3.9e-05	0.00443
109	417	8.10205	8e-05	0.007888
109	418	9.39831	0.000204	0.016246
109	419	5.75692	0.000392	0.026482
109	420	7.75173	0.000564	0.034603
109	421	4.39858	0.000745	0.04238
109	581	18.5311	0.00065	0.038719
109	582	20.4981	0.000699	0.040694
109	583	26.9557	0.000522	0.032692
109	584	34.3311	0.000729	0.04185
109	585	19.8441	0.000932	0.049642
110	394	3.10313	0.000561	0.034466
110	395	7.65463	0.000356	0.024695
110	396	7.72538	0.000199	0.015972
110	397	1.45083	0.000129	0.011359
110	398	5.90879	8.2e-05	0.008012
110	399	6.01941	5.1e-05	0.005599
110	400	5.74833	4e-05	0.004524
110	401	9.1526	2.3e-05	0.002956
110	402	14.5881	1.6e-05	0.002267
110	403	8.21417	1.3e-05	0.001969
110	404	5.3428	9e-06	0.001456
110	405	2.03183	7e-06	0.001221
110	406	4.50136	3e-06	0.00066
110	407	3.84257	2e-06	0.000484
110	408	7.75849	1e-06	0.000295
110	409	6.82187	1e-06	0.000195
110	410	7.47937	0	0.000117
110	411	0	0	0.000136
110	412	5.94541	0	0.000145
110	413	5.26232	1e-06	0.000293
110	414	8.34111	4e-06	0.000739
110	415	20.2225	1.1e-05	0.001743
110	416	2.93296	3.6e-05	0.004207
110	417	3.16096	9e-05	0.008534
110	418	10.5001	0.000167	0.013892
110	419	3.14444	0.000376	0.025739
110	420	10.585	0.000615	0.037097
110	421	9.00942	0.000726	0.041681
111	393	9.33236	0.000798	0.044519
111	394	10.5783	0.000475	0.030531
111	395	8.38732	0.00025	0.018927
111	396	11.5216	0.000177	0.014549
111	397	12.0552	9.1e-05	0.008679
111	398	12.0855	6.4e-05	0.00663
111	399	3.84743	4e-05	0.004547
111	400	7.34831	2.8e-05	0.003505
111	401	6.58132	1.8e-05	0.002527
111	402	8.39185	1.1e-05	0.001666
111	403	3.15015	8e-06	0.001235
111	404	3.41495	6e-06	0.000999
111	405	10.3895	3e-06	0.000673
111	406	8.63139	2e-06	0.000508
111	407	7.36817	1e-06	0.000274
111	408	11.9016	1e-06	0.000199
111	409	9.44738	0	0.000138
111	410	5.57735	0	9.4e-05
111	411	9.31101	0	8.8e-05
111	412	11.4004	0	0.000136
111	413	3.36351	1e-06	0.000196
111	414	3.04651	3e-06	0.000606
111	415	4.30853	1.1e-05	0.001705
111	416	7.49863	3e-05	0.003702
111	417	3.03059	8.8e-05	0.008425
111	418	8.94844	0.000193	0.015563
111	419	11.0541	0.000342	0.024094
111	420	8.69865	0.000617	0.037197
111	421	3.83903	0.000825	0.045551
112	393	6.24377	0.000653	0.03885
112	394	9.73134	0.000389	0.026329
112	395	11.3165	0.000234	0.018027
112	396	6.05666	0.000136	0.011803
112	397	5.45971	8.7e-05	0.008333
112	398	10.0061	4.7e-05	0.005244
112	399	5.66303	3.4e-05	0.004057
112	400	3.60533	2.4e-05	0.003124
112	401	9.68705	1.5e-05	0.002101
112	402	4.11733	9e-06	0.001476
112	403	12.3645	5e-06	0.000954
112	404	6.28309	3e-06	0.00066
112	405	3.82306	2e-06	0.000511
112	406	10.5871	1e-06	0.00032
112	407	4.82009	1e-06	0.00023
112	408	4.37948	0	0.000118
112	409	13.9056	0	9.7e-05
112	410	5.86379	0	7.4e-05
112	411	3.91568	0	8.6e-05
112	412	6.99175	0	0.000105
112	413	8.66383	1e-06	0.000219
112	414	6.72623	2e-06	0.000486
112	415	12.6835	1e-05	0.001564
112	416	6.89827	3.3e-05	0.003881
112	417	7.43454	8.2e-05	0.008027
112	418	7.68321	0.000207	0.016399
112	419	1.47913	0.000426	0.028148
112	420	8.5357	0.00062	0.037334
113	392	8.71049	0.000882	0.047731
113	393	11.1898	0.00056	0.034418
113	394	8.20712	0.000347	0.024304
113	395	9.21865	0.00021	0.016545
113	396	8.93901	0.000141	0.012088
113	397	10.0725	7.3e-05	0.007308
113	398	9.37651	5e-05	0.005477
113	399	7.46254	2.8e-05	0.003469
113	400	6.65137	2.2e-05	0.002925
113	401	3.97141	1.3e-05	0.001964
113	402	8.68107	8e-06	0.001281
113	403	3.25871	5e-06	0.000938
113	404	5.96134	3e-06	0.000557
113	405	4.03032	1e-06	0.000352
113	406	5.02248	1e-06	0.000252
113	407	10.798	0	0.000155
113	408	7.69484	0	0.00012
113	409	3.38295	0	7e-05
113	410	4.32718	0	6.6e-05
113	411	8.25592	0	8.2e-05
113	412	5.15955	0	0.000125
113	413	8.48112	1e-06	0.0002
113	414	5.31816	3e-06	0.000608
113	415	12.2568	8e-06	0.001309
113	416	15.9989	3.3e-05	0.00392
113	417	7.05382	9.6e-05	0.009069
113	418	5.78552	0.000215	0.016857
113	419	7.7966	0.000498	0.031539
113	420	5.24909	0.000834	0.045899
114	392	8.71388	0.000789	0.044136
114	393	14.9256	0.000501	0.031691
114	394	8.89451	0.000311	0.022322
114	395	7.95645	0.000197	0.015809
114	396	10.22	0.000138	0.011951
114	397	2.87897	8.4e-05	0.008102
114	398	7.8168	4.6e-05	0.005133
114	399	10.9493	3.3e-05	0.003923
114	400	7.60452	2e-05	0.002684
114	401	6.05404	1.3e-05	0.001922
114	402	11.5793	8e-06	0.001245
114	403	7.60663	5e-06	0.000863
114	404	6.18454	3e-06	0.000579
114	405	6.71981	1e-06	0.000324
114	406	5.95489	1e-06	0.000196
114	407	12.7084	0	0.000145
114	408	9.2374	0	8.9e-05
114	409	8.27266	0	8.3e-05
114	410	6.59636	0	5.5e-05
114	411	8.25914	0	8.9e-05
114	412	6.88208	0	0.000144
114	413	4.35098	1e-06	0.000274
114	414	8.67	3e-06	0.000611
114	415	11.89	1.2e-05	0.001796
114	416	5.82006	3.2e-05	0.003848
114	417	10.4542	0.000103	0.009532
114	418	5.40192	0.000274	0.020311
114	419	7.27966	0.000543	0.033719
115	392	13.2779	0.000685	0.040145
115	393	12.2765	0.000469	0.030208
115	394	8.83098	0.000304	0.021909
115	395	9.33591	0.000201	0.016063
115	396	8.24443	0.000147	0.012549
115	397	8.25761	9e-05	0.008567
115	398	10.0893	5.6e-05	0.005976
115	399	5.3532	3.2e-05	0.003838
115	400	10.9058	2.5e-05	0.003169
115	401	7.32565	1.2e-05	0.001829
115	402	11.4167	8e-06	0.001326
115	403	8.18165	5e-06	0.000911
115	404	4.75147	3e-06	0.000602
115	405	8.67336	2e-06	0.000367
115	406	10.4082	1e-06	0.000197
115	407	9.11276	0	0.000127
115	408	5.51984	0	9.6e-05
115	409	6.47129	0	7.3e-05
115	410	6.20814	0	7.9e-05
115	411	5.92232	0	8.9e-05
115	412	11.6322	1e-06	0.000176
115	413	7.48784	1e-06	0.00035
115	414	5.93435	5e-06	0.000889
115	415	6.39442	1.4e-05	0.002054
115	416	5.21669	4.8e-05	0.005262
115	417	10.12	0.000107	0.009843
115	418	12.4506	0.000307	0.022071
115	419	5.59284	0.000711	0.041081
116	301	9.09346	0.000911	0.048781
116	302	14.6131	0.000874	0.047414
116	303	16.8283	0.000778	0.043782
116	304	20.5586	0.000868	0.047316
116	305	18.431	0.000907	0.048656
116	392	10.6042	0.000731	0.041952
116	393	6.90375	0.000423	0.027964
116	394	9.22282	0.000309	0.022161
116	395	8.93764	0.000213	0.016725
116	396	10.5236	0.000157	0.01319
116	397	5.39001	0.000101	0.009418
116	398	9.65886	6.7e-05	0.00683
116	399	2.23629	4.3e-05	0.00486
116	400	5.69488	2.6e-05	0.003315
116	401	4.25039	1.7e-05	0.002378
116	402	6.50362	9e-06	0.00137
116	403	4.88268	6e-06	0.001055
116	404	9.9246	3e-06	0.00066
116	405	9.05821	2e-06	0.000421
116	406	7.52541	1e-06	0.00027
116	407	4.75856	0	0.000147
116	408	9.22362	0	0.0001
116	409	8.44805	0	9.6e-05
116	410	8.33606	0	8.9e-05
116	411	10.8239	0	0.00015
116	412	4.4176	1e-06	0.00021
116	413	3.91004	2e-06	0.000484
116	414	5.31229	8e-06	0.001234
116	415	6.67815	2.4e-05	0.003058
116	416	6.5378	6e-05	0.006284
116	417	7.04604	0.000171	0.014103
116	418	6.93496	0.00034	0.023983
116	419	7.0092	0.000872	0.047397
117	300	14.1847	0.000915	0.048911
117	301	10.8547	0.000736	0.042127
117	302	14.863	0.000746	0.042395
117	303	25.6741	0.000689	0.040274
117	304	37.377	0.000609	0.036821
117	305	38.586	0.000705	0.040866
117	306	20.5863	0.00076	0.042987
117	322	10.6133	0.00088	0.047636
117	323	8.45425	0.000943	0.049988
117	391	16.4553	0.000802	0.044649
117	392	8.08915	0.000753	0.042656
117	393	6.52025	0.000493	0.031363
117	394	7.62169	0.000301	0.021808
117	395	9.40039	0.000236	0.018122
117	396	7.11547	0.000182	0.014875
117	397	5.34513	0.000123	0.010948
117	398	7.25639	8.5e-05	0.00826
117	399	8.31627	5.6e-05	0.005955
117	400	4.70622	3.9e-05	0.004508
117	401	6.3225	2.1e-05	0.002779
117	402	1.79152	1.4e-05	0.002039
117	403	5.04378	7e-06	0.001181
117	404	4.10082	5e-06	0.000866
117	405	7.48566	3e-06	0.000549
117	406	8.98294	1e-06	0.000344
117	407	6.29192	1e-06	0.000237
117	408	12.3863	0	0.000147
117	409	7.67957	0	0.000127
117	410	4.59258	0	0.000145
117	411	7.66701	1e-06	0.0002
117	412	5.47602	2e-06	0.000378
117	413	8.0781	3e-06	0.000632
117	414	2.19502	1.2e-05	0.001815
117	415	6.89849	3.8e-05	0.004339
117	416	1.80093	0.000101	0.009395
117	417	5.82281	0.000214	0.016796
117	418	6.4474	0.000547	0.033844
118	302	8.44982	0.000813	0.045061
118	303	15.923	0.000798	0.044518
118	304	21.0737	0.000737	0.042137
118	305	22.6714	0.000677	0.03976
118	306	16.0221	0.00081	0.044965
118	307	11.3124	0.000907	0.048656
118	321	9.13026	0.000879	0.047591
118	322	7.02113	0.000738	0.042137
118	323	13.05	0.000713	0.041184
118	324	5.89907	0.000905	0.048595
118	388	5.86834	0.000749	0.042508
118	389	9.0576	0.000686	0.040215
118	390	9.92863	0.000821	0.04536
118	391	8.1644	0.000858	0.04685
118	392	7.80402	0.000542	0.033717
118	393	7.41371	0.00055	0.033979
118	394	8.40347	0.000383	0.026074
118	395	4.99723	0.00024	0.018334
118	396	14.3831	0.000218	0.017033
118	397	7.36674	0.000149	0.012672
118	398	9.60084	0.000109	0.009969
118	399	6.11287	7.5e-05	0.007527
118	400	9.72928	5.6e-05	0.005955
118	401	9.2947	3.4e-05	0.004049
118	402	8.88876	1.8e-05	0.002501
118	403	5.00502	1.3e-05	0.001901
118	404	6.10396	7e-06	0.001133
118	405	4.12674	5e-06	0.000831
118	406	9.14248	3e-06	0.000549
118	407	4.5526	2e-06	0.000386
118	408	5.51526	1e-06	0.000301
118	409	5.77315	1e-06	0.000233
118	410	6.32957	1e-06	0.000232
118	411	5.2834	2e-06	0.000364
118	412	5.28299	3e-06	0.000576
118	413	8.68403	8e-06	0.001268
118	414	4.23531	1.9e-05	0.002616
118	415	9.12731	6.5e-05	0.006678
118	416	10.4247	0.000164	0.013653
118	417	9.63011	0.000381	0.025968
118	418	2.36958	0.000753	0.042656
119	321	10.7648	0.00082	0.045334
119	322	14.4866	0.000716	0.041337
119	323	8.65474	0.000738	0.042137
119	324	5.21633	0.000809	0.044957
119	388	5.18917	0.000661	0.039139
119	389	10.063	0.000513	0.032196
119	390	5.12139	0.000472	0.03035
119	391	11.2303	0.000575	0.035081
119	392	8.05096	0.00063	0.037756
119	393	15.2966	0.000407	0.02716
119	394	6.50203	0.000445	0.029055
119	395	14.8932	0.000319	0.02273
119	396	9.44248	0.00024	0.018334
119	397	9.11981	0.000187	0.015199
119	398	3.71423	0.000143	0.01226
119	399	3.15314	0.000105	0.009657
119	400	10.0371	8.2e-05	0.008012
119	401	4.7944	5.4e-05	0.005779
119	402	7.64168	3.4e-05	0.004049
119	403	6.88451	2e-05	0.002684
119	404	1.39936	1.4e-05	0.002039
119	405	2.12866	7e-06	0.001221
119	406	9.43176	6e-06	0.000971
119	407	5.3676	4e-06	0.000711
119	408	6.50259	3e-06	0.000579
119	409	3.57349	2e-06	0.000535
119	410	7.83582	2e-06	0.000472
119	411	6.54069	3e-06	0.000631
119	412	7.78594	6e-06	0.001085
119	413	5.51311	1.4e-05	0.001972
119	414	3.74513	4.2e-05	0.00481
119	415	4.70805	9.7e-05	0.009153
119	416	13.8273	0.000274	0.020311
119	417	6.62322	0.000601	0.036397
120	322	9.61571	0.000756	0.042795
120	323	9.57455	0.00081	0.044965
120	389	11.4505	0.000489	0.031188
120	390	10.1982	0.000377	0.0258
120	391	5.59073	0.000335	0.02367
120	392	8.39765	0.000447	0.02913
120	393	4.61517	0.000511	0.032142
120	394	12.2282	0.000365	0.025186
120	395	6.8439	0.000415	0.027559
120	396	8.05835	0.000343	0.024134
120	397	10.089	0.000231	0.017805
120	398	8.21795	0.000194	0.01566
120	399	11.5112	0.000155	0.013054
120	400	6.66232	0.000128	0.01131
120	401	9.54709	8.5e-05	0.00826
120	402	12.1735	5.8e-05	0.006146
120	403	12.5667	4.1e-05	0.004673
120	404	5.57308	2.4e-05	0.003097
120	405	5.65174	1.8e-05	0.002466
120	406	5.47793	1.1e-05	0.001626
120	407	4.45355	9e-06	0.001437
120	408	4.31621	7e-06	0.001209
120	409	4.74393	6e-06	0.001097
120	410	6.93488	7e-06	0.001107
120	411	7.23582	8e-06	0.00127
120	412	6.20166	1.3e-05	0.001922
120	413	3.65942	2.8e-05	0.003493
120	414	8.28631	7.2e-05	0.007294
120	415	7.81263	0.000201	0.016063
120	416	6.11874	0.000389	0.026344
120	417	5.49534	0.00093	0.049529
121	390	5.30757	0.000389	0.026344
121	391	10.4747	0.000299	0.021692
121	392	10.7275	0.000287	0.021025
121	393	6.91753	0.000386	0.026227
121	394	6.06456	0.000494	0.031365
121	395	5.69894	0.000352	0.024484
121	396	6.71023	0.000461	0.029844
121	397	5.6708	0.000356	0.024707
121	398	6.15881	0.000259	0.019443
121	399	6.86232	0.000227	0.017606
121	400	9.98593	0.000197	0.015838
121	401	6.70773	0.000139	0.012018
121	402	8.55303	0.000101	0.009418
121	403	2.14044	7.6e-05	0.007552
121	404	3.48054	5.4e-05	0.005792
121	405	10.589	3.5e-05	0.004101
121	406	6.59788	2.9e-05	0.003532
121	407	10.0129	1.9e-05	0.002577
121	408	5.05424	1.8e-05	0.002514
121	409	5.92544	1.7e-05	0.002391
121	410	4.87241	1.7e-05	0.002389
121	411	10.8455	2.3e-05	0.002956
121	412	1.93656	2.9e-05	0.003611
121	413	5.9992	5.3e-05	0.005772
121	414	6.21004	0.000136	0.011847
121	415	5.85505	0.000304	0.021912
121	416	5.73199	0.00072	0.041466
122	391	11.3623	0.000333	0.023611
122	392	6.82677	0.000266	0.019853
122	393	10.5052	0.000266	0.019853
122	394	8.77127	0.000386	0.026227
122	395	9.27279	0.000511	0.032142
122	396	10.9182	0.000437	0.028628
122	397	11.4825	0.000513	0.032196
122	398	4.00842	0.000427	0.028179
122	399	6.80577	0.000313	0.022398
122	400	5.41606	0.000309	0.022161
122	401	3.23383	0.000231	0.017808
122	402	6.59754	0.000178	0.014585
122	403	10.216	0.000141	0.01214
122	404	6.04076	0.000107	0.009823
122	405	10.3377	8.4e-05	0.008102
122	406	6.99792	5.8e-05	0.006104
122	407	7.96501	5.2e-05	0.00569
122	408	5.26322	3.9e-05	0.004493
122	409	5.78479	4.4e-05	0.004937
122	410	2.81882	4.4e-05	0.004941
122	411	8.2352	5.4e-05	0.005812
122	412	4.20131	7.9e-05	0.007796
122	413	7.43721	0.00011	0.010009
122	414	2.02088	0.000227	0.017625
122	415	6.35119	0.000524	0.032814
123	391	4.32707	0.000895	0.048231
123	392	9.92657	0.000309	0.022161
123	393	7.71554	0.000256	0.019246
123	394	4.67647	0.000276	0.020418
123	395	7.76891	0.000431	0.028359
123	396	6.65273	0.000652	0.038789
123	397	10.3074	0.000505	0.031814
123	398	7.63256	0.000655	0.038929
123	399	8.74738	0.00057	0.034873
123	400	7.42528	0.000456	0.029578
123	401	5.91134	0.000388	0.026314
123	402	9.42195	0.000316	0.022556
123	403	4.24419	0.000255	0.019225
123	404	3.45072	0.000213	0.016725
123	405	9.186	0.00017	0.014074
123	406	2.90727	0.000141	0.012088
123	407	4.96356	0.000109	0.009959
123	408	5.01093	0.000109	0.009953
123	409	4.406	9.1e-05	0.008679
123	410	6.44088	0.000102	0.009511
123	411	9.40854	0.000125	0.011096
123	412	6.71987	0.000171	0.014129
123	413	5.9478	0.00025	0.018913
123	414	6.15684	0.000423	0.027964
123	415	4.35366	0.000813	0.045061
124	385	7.21977	0.000646	0.038542
124	392	9.08041	0.000895	0.048231
124	393	8.23416	0.000321	0.022859
124	394	4.9908	0.000287	0.021055
124	395	12.0598	0.000322	0.022928
124	396	7.09991	0.000575	0.035081
124	397	9.00019	0.000801	0.044649
124	398	7.33104	0.000672	0.039557
124	399	9.33536	0.000894	0.048223
124	400	7.92439	0.000813	0.045061
124	401	8.67444	0.000591	0.035966
124	402	3.01658	0.000545	0.033766
124	403	3.39711	0.000464	0.029987
124	404	6.44467	0.000394	0.026586
124	405	4.20148	0.000333	0.023598
124	406	8.53238	0.000292	0.021282
124	407	6.18007	0.000266	0.019853
124	408	7.48685	0.00021	0.016593
124	409	3.91847	0.000231	0.017803
124	410	1.71846	0.000208	0.016464
124	411	10.041	0.000268	0.01997
124	412	8.19607	0.000345	0.024215
124	413	5.4408	0.000471	0.030325
124	414	8.21335	0.000857	0.04685
125	385	7.11364	0.000814	0.045096
125	386	7.90688	0.00067	0.039505
125	393	7.21166	0.000926	0.04932
125	394	7.7274	0.000374	0.025659
125	395	10.3972	0.000363	0.025081
125	396	8.74443	0.000454	0.029535
125	397	11.8239	0.000738	0.042149
125	402	8.91671	0.000852	0.046642
125	403	6.69434	0.000819	0.045307
125	404	2.7214	0.000732	0.041983
125	405	6.89953	0.000628	0.037701
125	406	7.64269	0.000581	0.035417
125	407	6.08922	0.000537	0.033455
125	408	6.32297	0.000495	0.031433
125	409	6.94956	0.000455	0.029545
125	410	10.1592	0.000479	0.030742
125	411	5.65335	0.000504	0.031802
125	412	3.02835	0.000674	0.039675
125	413	7.14776	0.00091	0.04876
126	386	4.84259	0.000873	0.047414
126	387	8.04919	0.00067	0.039505
126	395	6.82264	0.000489	0.031188
126	396	13.6567	0.000533	0.033247
126	397	10.8623	0.000661	0.039139
126	410	7.77751	0.000921	0.049134
127	387	6.3184	0.000873	0.047414
127	388	5.1982	0.000721	0.04148
127	396	5.67535	0.000687	0.040215
127	397	3.65427	0.000721	0.04148
129	385	10.4475	0.000904	0.048588
129	389	5.74834	0.000937	0.049787
129	390	1.95035	0.000804	0.044744
130	385	7.04526	0.000938	0.049787
131	385	11.1629	0.000709	0.04101
131	386	7.31169	0.000938	0.049787
132	385	5.39586	0.000712	0.041115
132	386	5.49775	0.000787	0.044089
132	387	7.38438	0.000938	0.049787
133	385	4.90623	0.000725	0.041667
133	386	6.13498	0.000908	0.048711
133	387	6.04288	0.000937	0.049787
134	384	7.7816	0.000859	0.04685
134	385	4.7416	0.000574	0.03505
134	386	8.69604	0.000675	0.039722
134	387	4.67209	0.00079	0.044175
134	388	0	0.000874	0.047414
135	384	3.66037	0.00094	0.049902
135	385	7.80636	0.000576	0.035126
135	386	8.45992	0.000663	0.039186
135	387	8.65341	0.0007	0.040744
135	388	12.1818	0.000877	0.047559
136	295	7.79126	0.000746	0.042395
136	296	12.9694	0.000699	0.040694
136	297	12.8287	0.000807	0.044873
136	385	6.79147	0.000875	0.04744
136	386	9.20007	0.000923	0.049218
137	293	11.1544	0.000702	0.040793
137	294	12.8722	0.000411	0.027387
137	295	3.98389	0.000351	0.024447
137	296	9.36233	0.000248	0.018812
137	297	11.6616	0.000292	0.021271
137	298	15.7313	0.000381	0.025999
137	299	9.27652	0.000547	0.033817
137	385	6.94534	0.000784	0.043968
138	291	11.7581	0.000316	0.022578
138	292	9.83585	0.000369	0.025413
138	293	9.55097	0.000256	0.01929
138	294	17.5347	0.000152	0.012809
138	295	12.792	8.7e-05	0.008333
138	296	10.8557	9.7e-05	0.009087
138	297	10.1413	8.8e-05	0.008451
138	298	8.97995	0.000125	0.011045
138	299	6.31832	0.000185	0.015108
138	300	14.3454	0.000286	0.021003
138	301	8.6856	0.000698	0.040679
138	302	9.663	0.000773	0.043518
139	289	9.90652	0.000743	0.042297
139	290	6.28568	0.000271	0.0202
139	291	5.94197	0.000178	0.014585
139	292	5.96469	4.4e-05	0.004969
139	293	10.8599	5.9e-05	0.006209
139	294	8.54474	4.3e-05	0.004866
139	295	10.7742	2.7e-05	0.003354
139	296	11.3939	1.9e-05	0.002574
139	297	13.6008	3.2e-05	0.00381
139	298	5.95618	3.4e-05	0.004001
139	299	8.89473	5.5e-05	0.005891
139	300	6.21385	8.9e-05	0.00847
139	301	15.6369	0.000156	0.013076
139	302	7.32484	0.000278	0.020495
139	303	7.38081	0.00029	0.021189
139	304	13.3966	0.000507	0.031932
139	305	11.0093	0.000624	0.037467
139	306	11.9358	0.000659	0.039079
140	289	6.74326	0.000401	0.026928
140	290	17.9701	0.000121	0.01076
140	291	10.6172	3.2e-05	0.003868
140	292	5.68414	2.1e-05	0.00281
140	293	13.7988	4e-06	0.000726
140	294	7.23808	7e-06	0.001114
140	295	10.2674	6e-06	0.001018
140	296	11.4612	5e-06	0.000851
140	297	14.0881	5e-06	0.000901
140	298	11.3521	1.1e-05	0.001716
140	299	13.0406	1.4e-05	0.002054
140	300	13.3236	2.5e-05	0.003195
140	301	8.62711	4.9e-05	0.005387
140	302	8.72539	5.5e-05	0.005868
140	303	5.02404	9.7e-05	0.009141
140	304	4.78742	0.00011	0.010029
140	305	3.81509	0.00023	0.017741
140	306	13.0806	0.000344	0.024154
140	307	12.8495	0.000412	0.027397
140	308	8.34543	0.000839	0.046062
141	288	4.92839	0.000885	0.047813
141	289	14.7481	0.000227	0.017589
141	290	6.55037	5.4e-05	0.00582
141	291	12.3844	1.1e-05	0.001741
141	292	9.32379	2e-06	0.000503
141	293	13.2034	1e-06	0.000354
141	294	6.92576	0	8.8e-05
141	295	13.4734	1e-06	0.000179
141	296	14.5123	1e-06	0.000221
141	297	8.62734	1e-06	0.000275
141	298	10.6406	2e-06	0.000367
141	299	12.8344	4e-06	0.000774
141	300	10.5227	6e-06	0.001071
141	301	14.58	1.3e-05	0.001969
141	302	15.2666	1.5e-05	0.002184
141	303	8.79041	1.6e-05	0.002242
141	304	10.4705	3.3e-05	0.003923
141	305	14.6019	4.5e-05	0.005004
141	306	12.4384	0.000121	0.010777
141	307	14.0515	0.000221	0.017184
141	308	13.3381	0.000312	0.022354
141	309	13.9125	0.000725	0.041666
142	287	15.8995	0.000903	0.048574
142	288	17.3603	0.000593	0.03602
142	289	6.49378	0.000141	0.012141
142	290	11.5369	2.5e-05	0.003133
142	291	14.9958	4e-06	0.00075
142	292	13.6846	1e-06	0.000186
142	293	6.64413	0	4.2e-05
142	294	15.6832	0	3.1e-05
142	295	5.93253	0	5e-06
142	296	10.4563	0	2.4e-05
142	297	11.9389	0	6.1e-05
142	298	10.9321	0	0.000103
142	299	15.0697	1e-06	0.000166
142	300	15.6819	2e-06	0.000413
142	301	10.5737	3e-06	0.000643
142	302	5.04155	4e-06	0.000715
142	303	1.93527	4e-06	0.000777
142	304	18.4412	5e-06	0.000853
142	305	11.0218	1.3e-05	0.001953
142	306	10.9536	2.3e-05	0.002956
142	307	8.2494	7.8e-05	0.007758
142	308	8.65489	0.000173	0.014257
142	309	8.64826	0.000288	0.021094
142	310	8.74399	0.000752	0.04263
142	311	10.811	0.000906	0.048622
143	287	16.5317	0.000782	0.043914
143	288	5.3722	0.000157	0.013174
143	289	11.5749	8e-05	0.007904
143	290	15.2325	1.3e-05	0.001923
143	291	11.1372	1e-06	0.000352
143	292	16.2614	0	6.1e-05
143	293	13.5699	0	8e-06
143	294	10.3535	0	1e-06
143	295	19.0927	0	1e-06
143	296	20.7087	0	0
143	297	12.8972	0	4e-06
143	298	12.7586	0	1.7e-05
143	299	10.2594	0	4.1e-05
143	300	12.7056	0	8.7e-05
143	301	15.706	1e-06	0.000275
143	302	8.7367	1e-06	0.000238
143	303	17.2476	1e-06	0.000262
143	304	4.56536	1e-06	0.000299
143	305	6.82149	2e-06	0.000412
143	306	8.1351	7e-06	0.001192
143	307	13.4788	1.6e-05	0.002264
143	308	17.4471	6.9e-05	0.007011
143	309	16.0574	0.00018	0.014717
143	310	16.2351	0.000338	0.023856
143	311	13.7643	0.000809	0.044922
144	286	11.5744	0.000756	0.042795
144	287	11.4707	0.000284	0.020851
144	288	11.3069	0.000132	0.011542
144	289	20.3014	1.4e-05	0.002054
144	290	13.1014	6e-06	0.001035
144	291	13.9331	1e-06	0.00018
144	292	18.1	0	1.7e-05
144	293	19.9725	0	2e-06
144	294	18.8577	0	0
144	295	15.4556	0	0
144	296	13.2713	0	0
144	297	21.5332	0	0
144	298	13.1449	0	1e-06
144	299	12.8351	0	6e-06
144	300	11.9994	0	2e-05
144	301	16.3466	0	5.5e-05
144	302	13.1344	0	9.8e-05
144	303	9.30797	0	8.3e-05
144	304	12.9348	0	0.000102
144	305	16.566	0	0.000155
144	306	15.1464	1e-06	0.00027
144	307	19.8384	6e-06	0.000971
144	308	11.1501	1.6e-05	0.002264
144	309	12.1319	8.2e-05	0.008012
144	310	9.19966	0.000239	0.01832
144	311	25.9985	0.000396	0.026672
145	286	17.7974	0.00028	0.020644
145	287	19.0378	8.2e-05	0.008029
145	288	15.1571	3.3e-05	0.003937
145	289	14.5791	1.1e-05	0.001669
145	290	19.1861	1e-06	0.000192
145	291	16.3233	0	7.9e-05
145	292	24.5786	0	6e-06
145	293	23.6181	0	0
145	294	18.2571	0	0
145	295	25.1582	0	0
145	296	15.6502	0	0
145	297	14.6203	0	0
145	298	23.3748	0	0
145	299	17.8563	0	0
145	300	17.0702	0	3e-06
145	301	5.65214	0	1.4e-05
145	302	5.03055	0	1.7e-05
145	303	17.3794	0	3.3e-05
145	304	13.8007	0	3.1e-05
145	305	16.4967	0	5.5e-05
145	306	17.2143	0	0.000117
145	307	8.64296	1e-06	0.00027
145	308	17.5804	7e-06	0.001142
145	309	20.4948	2.3e-05	0.002956
145	310	8.1796	0.000126	0.011173
145	311	8.09053	0.000317	0.022662
145	312	13.2681	0.000564	0.0346
146	284	10.425	0.00068	0.039928
146	285	9.8385	0.000325	0.023103
146	286	17.7938	0.000136	0.011803
146	287	21.0375	2.1e-05	0.002794
146	288	17.9455	6e-06	0.001096
146	289	17.1845	2e-06	0.000395
146	290	22.2615	0	0.00013
146	291	24.8021	0	5e-06
146	292	18.1068	0	1e-06
146	293	28.8461	0	0
146	294	20.1748	0	0
146	295	29.4361	0	0
146	296	28.8234	0	0
146	297	21.5413	0	0
146	298	16.7895	0	0
146	299	19.7318	0	0
146	300	16.5053	0	0
146	301	21.2358	0	3e-06
146	302	15.2871	0	5e-06
146	303	14.4037	0	6e-06
146	304	10.1669	0	1.5e-05
146	305	9.11473	0	2.1e-05
146	306	14.4933	0	5.3e-05
146	307	15.0084	0	0.000148
146	308	17.3821	2e-06	0.000395
146	309	21.4555	1.3e-05	0.001878
146	310	5.42325	4.7e-05	0.005198
146	311	11.4947	0.000202	0.01611
146	312	7.89478	0.000512	0.032185
146	313	11.1818	0.000769	0.043348
147	282	21.5416	0.000628	0.037684
147	283	16.1193	0.000415	0.027569
147	284	18.158	0.000202	0.01611
147	285	17.4085	9.8e-05	0.009176
147	286	20.2994	2.6e-05	0.003267
147	287	22.3927	7e-06	0.001173
147	288	19.4489	1e-06	0.000277
147	289	35.7517	0	6.9e-05
147	290	28.7219	0	1.5e-05
147	291	34.0362	0	3e-06
147	292	26.2818	0	0
147	293	36.1541	0	0
147	294	29.0045	0	0
147	295	21.5213	0	0
147	296	31.2381	0	0
147	297	27.0979	0	0
147	298	23.9948	0	0
147	299	14.471	0	0
147	300	20.0784	0	0
147	301	22.2413	0	0
147	302	20.4408	0	2e-06
147	303	22.3005	0	3e-06
147	304	15.7409	0	4e-06
147	305	28.2238	0	1.4e-05
147	306	20.3355	0	2.8e-05
147	307	24.293	0	9.4e-05
147	308	16.622	1e-06	0.000275
147	309	9.22737	4e-06	0.000777
147	310	11.1954	3.1e-05	0.003795
147	311	10.8758	9.1e-05	0.008661
147	312	13.9693	0.00038	0.025925
147	313	11.8037	0.000788	0.044104
147	314	7.24114	0.000897	0.048308
148	280	13.1766	0.000747	0.042419
148	281	13.4554	0.000451	0.029338
148	282	11.0603	0.000202	0.016098
148	283	21.9078	0.00012	0.010724
148	284	21.7537	5.7e-05	0.006015
148	285	35.1942	1.9e-05	0.002554
148	286	33.5009	5e-06	0.000872
148	287	12.5425	1e-06	0.000216
148	288	42.0831	0	8.9e-05
148	289	30.7361	0	8e-06
148	290	28.4405	0	1e-06
148	291	40.328	0	0
148	292	44.5304	0	0
148	293	54.0508	0	0
148	294	54.1267	0	0
148	295	34.1245	0	0
148	296	42.3883	0	0
148	297	56.7227	0	0
148	298	46.1994	0	0
148	299	27.2431	0	0
148	300	30.2242	0	0
148	301	23.832	0	0
148	302	16.5712	0	0
148	303	15.2666	0	1e-06
148	304	16.6691	0	3e-06
148	305	34.4165	0	5e-06
148	306	24.3024	0	3e-05
148	307	19.5229	0	7e-05
148	308	19.5071	1e-06	0.000238
148	309	16.345	4e-06	0.00071
148	310	16.1667	1.4e-05	0.002049
148	311	15.9906	8e-05	0.007884
148	312	8.06889	0.000211	0.016598
148	313	13.9391	0.000675	0.039707
149	248	44.5314	0.000897	0.04829
149	278	20.1747	0.000924	0.049278
149	279	8.18675	0.000392	0.026518
149	280	9.71111	0.000216	0.01693
149	281	0	8.3e-05	0.008095
149	282	18.2274	5.9e-05	0.006189
149	283	17.5363	2.7e-05	0.003377
149	284	31.8262	1e-05	0.00162
149	285	59.1838	4e-06	0.000705
149	286	53.6322	1e-06	0.000162
149	287	35.4344	0	3e-05
149	288	26.1963	0	6e-06
149	289	41.608	0	1e-06
149	290	42.8526	0	0
149	291	71.2079	0	0
149	292	93.4007	0	0
149	293	67.0962	0	0
149	294	65.5355	0	0
149	295	42.6945	0	0
149	296	49.3578	0	0
149	297	68.0307	0	0
149	298	51.1204	0	0
149	299	20.9907	0	0
149	300	17.8719	0	0
149	301	22.0923	0	0
149	302	26.9192	0	0
149	303	25.6086	0	0
149	304	23.5463	0	2e-06
149	305	37.1016	0	6e-06
149	306	25.1746	0	2e-05
149	307	18.385	0	0.000108
149	308	16.361	1e-06	0.000263
149	309	12.0462	4e-06	0.000785
149	310	9.13465	1.6e-05	0.002286
149	311	15.0587	4.9e-05	0.005398
149	312	8.54843	0.00022	0.017128
149	313	15.4096	0.000455	0.029545
150	244	24.2802	0.000743	0.042311
150	245	25.5454	0.00052	0.032635
150	246	26.3177	0.000409	0.027284
150	247	43.7255	0.000433	0.028421
150	248	29.5405	0.000444	0.028962
150	249	26.5681	0.00053	0.033151
150	250	19.8112	0.000759	0.04295
150	272	13.275	0.000745	0.04238
150	276	12.2146	0.000667	0.039398
150	277	21.3805	0.000458	0.029698
150	278	13.6556	0.000257	0.019341
150	279	14.9689	0.000121	0.010758
150	280	22.0102	5.4e-05	0.005804
150	281	20.2723	1.7e-05	0.002415
150	282	16.6637	7e-06	0.001214
150	283	19.8042	6e-06	0.001082
150	284	35.1159	2e-06	0.000395
150	285	41.6622	0	0.000146
150	286	39.7479	0	2.5e-05
150	287	31.8885	0	2e-06
150	288	41.1049	0	0
150	289	35.4546	0	0
150	290	47.1343	0	0
150	291	60.7594	0	0
150	292	42.6942	0	0
150	293	46.2697	0	0
150	294	31.0663	0	0
150	295	44.0683	0	0
150	296	49.8395	0	0
150	297	50.7923	0	0
150	298	34.8027	0	0
150	299	28.6851	0	0
150	300	23.0331	0	0
150	301	16.831	0	0
150	302	23.4062	0	0
150	303	28.0325	0	0
150	304	30.8219	0	2e-06
150	305	21.4917	0	1.2e-05
150	306	19.5279	0	4.3e-05
150	307	15.626	0	0.00013
150	308	15.1542	2e-06	0.000519
150	309	10.4392	7e-06	0.001179
150	310	14.6143	2.5e-05	0.003195
150	311	16.3481	7.5e-05	0.00753
150	312	15.1961	0.000181	0.014837
150	313	11.6419	0.000582	0.035475
150	314	11.8156	0.000881	0.047679
151	243	16.4865	0.000737	0.042137
151	244	15.4875	0.000275	0.020362
151	245	16.1308	0.000149	0.012631
151	246	24.8462	0.000111	0.010089
151	247	21.9729	0.000104	0.009645
151	248	31.2961	0.000159	0.013332
151	249	17.5919	0.000277	0.020457
151	250	17.8403	0.000406	0.027158
151	251	19.8958	0.000646	0.03852
151	269	7.89656	0.000767	0.043281
151	270	19.4863	0.000648	0.03863
151	271	10.11	0.000333	0.023579
151	272	16.4372	0.000277	0.020438
151	273	18.0446	0.000419	0.027764
151	274	11.4501	0.00045	0.029317
151	275	19.0048	0.000337	0.023801
151	276	14.6659	0.000239	0.01832
151	277	18.5129	0.000124	0.01096
151	278	15.3714	7.6e-05	0.007552
151	279	20.009	2.5e-05	0.003204
151	280	13.8452	1.3e-05	0.001965
151	281	17.1145	3e-06	0.000618
151	282	19.9298	1e-06	0.000274
151	283	15.7905	0	0.000157
151	284	28.6578	0	0.000103
151	285	15.9875	0	2e-05
151	286	32.6687	0	2e-06
151	287	17.9476	0	0
151	288	28.1246	0	0
151	289	26.8776	0	0
151	290	36.9787	0	0
151	291	29.9221	0	0
151	292	39.4766	0	0
151	293	39.5832	0	0
151	294	31.6912	0	0
151	295	35.9638	0	0
151	296	26.9578	0	0
151	297	33.3515	0	0
151	298	31.3403	0	0
151	299	23.6262	0	0
151	300	18.7748	0	0
151	301	22.7348	0	0
151	302	18.9699	0	0
151	303	25.4864	0	1e-06
151	304	15.4198	0	1e-06
151	305	14.976	0	1.8e-05
151	306	19.9207	0	9.9e-05
151	307	21.728	1e-06	0.000288
151	308	10.8553	4e-06	0.000739
151	309	16.2704	1.9e-05	0.002568
151	310	8.22526	4.8e-05	0.005262
151	311	10.6539	0.000132	0.01152
151	312	5.98687	0.000295	0.021512
151	313	7.70862	0.000574	0.035051
152	242	12.5104	0.000669	0.03948
152	243	15.7615	0.000261	0.019571
152	244	18.0527	8.3e-05	0.008102
152	245	20.4807	4.4e-05	0.004943
152	246	24.9163	2.6e-05	0.003241
152	247	26.5829	2.5e-05	0.003145
152	248	19.3799	3.8e-05	0.004349
152	249	17.4298	0.000109	0.009999
152	250	19.3815	0.000249	0.018884
152	251	21.8422	0.000385	0.02617
152	252	20.6702	0.000719	0.041451
152	269	7.20614	0.000412	0.027397
152	270	11.0083	0.000279	0.020572
152	271	17.8438	0.000137	0.011873
152	272	11.6883	8e-05	0.00788
152	273	12.9383	0.000151	0.012739
152	274	11.9417	0.000126	0.011175
152	275	15.3161	0.000131	0.011437
152	276	10.5157	6.3e-05	0.006561
152	277	13.5154	3.6e-05	0.004238
152	278	14.5739	1.7e-05	0.002399
152	279	15.3764	5e-06	0.000941
152	280	17.4795	2e-06	0.000498
152	281	23.7991	1e-06	0.000172
152	282	18.3401	0	5.2e-05
152	283	22.2808	0	2.2e-05
152	284	31.9494	0	6e-06
152	285	20.0087	0	3e-06
152	286	23.7018	0	0
152	287	24.9575	0	0
152	288	30.2783	0	0
152	289	39.0743	0	0
152	290	41.0815	0	0
152	291	41.9063	0	0
152	292	41.1715	0	0
152	293	31.5052	0	0
152	294	30.7724	0	0
152	295	24.5741	0	0
152	296	41.7929	0	0
152	297	34.7834	0	0
152	298	28.6002	0	0
152	299	21.3552	0	0
152	300	18.6484	0	0
152	301	21.735	0	0
152	302	16.4869	0	1e-06
152	303	8.86022	0	1e-06
152	304	22.1125	0	7e-06
152	305	18.0219	0	9e-06
152	306	21.4923	0	0.00016
152	307	15.1073	3e-06	0.000625
152	308	20.2167	1.2e-05	0.001757
152	309	11.3126	3.2e-05	0.00387
152	310	20.0163	0.000127	0.011206
152	311	10.1012	0.000235	0.018084
152	312	7.13589	0.000515	0.032305
153	241	14.0752	0.000635	0.037997
153	242	17.4849	0.000251	0.018981
153	243	18.5505	7.4e-05	0.007441
153	244	15.3762	2e-05	0.002725
153	245	23.0824	1e-05	0.001617
153	246	23.3869	6e-06	0.001046
153	247	22.993	5e-06	0.000854
153	248	26.4106	8e-06	0.001347
153	249	25.9799	2.7e-05	0.003336
153	250	22.5829	0.000109	0.009999
153	251	20.3247	0.000277	0.020457
153	252	24.2518	0.000503	0.031734
153	268	8.39102	0.000558	0.034394
153	269	17.4926	0.000228	0.017668
153	270	10.2777	0.000136	0.011847
153	271	11.8132	5.1e-05	0.005602
153	272	10.7187	2.9e-05	0.00354
153	273	14.276	4.6e-05	0.005125
153	274	14.494	4.3e-05	0.004833
153	275	12.393	3.3e-05	0.00392
153	276	20.1118	2.3e-05	0.002974
153	277	16.4041	7e-06	0.001221
153	278	15.3303	5e-06	0.000832
153	279	15.108	1e-06	0.00023
153	280	21.5229	0	0.000138
153	281	24.0714	0	2.5e-05
153	282	23.7439	0	8e-06
153	283	21.9479	0	2e-06
153	284	29.1877	0	0
153	285	27.883	0	0
153	286	27.5689	0	0
153	287	37.0231	0	0
153	288	31.3903	0	0
153	289	35.0537	0	0
153	290	23.0653	0	0
153	291	28.8584	0	0
153	292	28.9687	0	0
153	293	40.4364	0	0
153	294	30.4328	0	0
153	295	29.303	0	0
153	296	25.8238	0	0
153	297	28.1451	0	0
153	298	29.7539	0	0
153	299	22.5964	0	0
153	300	21.1252	0	2e-06
153	301	23.9822	0	5e-06
153	302	23.1234	0	6e-06
153	303	18.4353	0	8e-06
153	304	21.1455	0	1.4e-05
153	305	14.5825	0	8.7e-05
153	306	16.8109	0	0.000125
153	307	17.463	6e-06	0.001061
153	308	11.778	3e-05	0.003684
153	309	15.2561	8.6e-05	0.008298
153	310	15.0393	0.000213	0.016725
153	311	4.0867	0.000561	0.034458
153	312	9.3828	0.000915	0.0489
154	240	22.68	0.000625	0.037518
154	241	20.7917	0.000234	0.018022
154	242	21.0087	8.2e-05	0.008026
154	243	22.498	2.1e-05	0.002776
154	244	16.6738	4e-06	0.00077
154	245	24.9965	2e-06	0.000449
154	246	19.331	1e-06	0.000307
154	247	24.5524	1e-06	0.000293
154	248	34.857	2e-06	0.0004
154	249	24.5713	7e-06	0.001223
154	250	23.6294	3.6e-05	0.004163
154	251	19.1651	0.000151	0.01276
154	252	23.8642	0.0004	0.026861
154	253	21.4169	0.000808	0.044912
154	268	10.5358	0.000394	0.026583
154	269	20.9179	0.00012	0.010722
154	270	15.6422	6.9e-05	0.007036
154	271	15.7317	2.3e-05	0.002959
154	272	7.19702	1e-05	0.001609
154	273	15.2091	1.6e-05	0.002282
154	274	15.6252	1.2e-05	0.001817
154	275	12.4819	1e-05	0.001615
154	276	15.0102	5e-06	0.000899
154	277	16.0496	2e-06	0.000534
154	278	12.1147	1e-06	0.000223
154	279	11.1587	0	6.5e-05
154	280	18.9521	0	2.3e-05
154	281	10.9906	0	4e-06
154	282	16.9392	0	1e-06
154	283	25.9473	0	0
154	284	30.4609	0	0
154	285	40.0408	0	0
154	286	36.2575	0	0
154	287	34.5767	0	0
154	288	34.9569	0	0
154	289	38.4433	0	0
154	290	34.8461	0	0
154	291	41.9994	0	0
154	292	41.3333	0	0
154	293	38.1293	0	0
154	294	37.8958	0	0
154	295	32.2537	0	0
154	296	32.986	0	0
154	297	32.1265	0	0
154	298	21.6985	0	1e-06
154	299	25.0343	0	1e-06
154	300	21.5299	0	2.2e-05
154	301	25.5497	0	6e-05
154	302	17.2579	0	6e-05
154	303	16.3669	0	6.9e-05
154	304	9.28337	0	9.3e-05
154	305	28.8518	0	0.000158
154	306	14.5571	3e-06	0.000663
154	307	18.9366	5e-06	0.000965
154	308	13.4441	5.6e-05	0.005945
154	309	13.9314	0.000205	0.016262
154	310	7.92314	0.000483	0.030922
154	311	10.2626	0.000913	0.048892
155	239	19.8802	0.000533	0.033247
155	240	22.0998	0.000269	0.020043
155	241	24.8644	9.9e-05	0.009228
155	242	20.4713	2.8e-05	0.003458
155	243	19.9882	6e-06	0.001019
155	244	33.3497	1e-06	0.000251
155	245	38.8396	0	0.000127
155	246	34.0851	0	9.6e-05
155	247	34.649	0	0.0001
155	248	34.8833	1e-06	0.000184
155	249	34.6757	2e-06	0.000535
155	250	39.0727	1.5e-05	0.002181
155	251	22.6064	7e-05	0.007146
155	252	19.5331	0.000301	0.021789
155	253	12.9189	0.00082	0.045341
155	268	24.2658	0.000237	0.018201
155	269	17.6034	8.1e-05	0.007915
155	270	19.8147	3.6e-05	0.004231
155	271	19.709	1.2e-05	0.001747
155	272	20.3375	5e-06	0.000904
155	273	15.8786	7e-06	0.001179
155	274	15.2255	5e-06	0.000906
155	275	17.8385	3e-06	0.000615
155	276	14.6263	2e-06	0.000383
155	277	24.3275	1e-06	0.000163
155	278	13.1164	0	9.8e-05
155	279	14.8271	0	1.3e-05
155	280	17.7833	0	6e-06
155	281	16.0642	0	0
155	282	33.0118	0	0
155	283	27.0273	0	0
155	284	32.4643	0	0
155	285	46.0196	0	0
155	286	56.6615	0	0
155	287	33.6922	0	0
155	288	32.3595	0	0
155	289	33.6375	0	0
155	290	47.5367	0	0
155	291	46.5422	0	0
155	292	45.1091	0	0
155	293	47.9091	0	0
155	294	45.1323	0	0
155	295	26.7725	0	0
155	296	30.0906	0	0
155	297	40.8878	0	0
155	298	35.8519	0	3e-06
155	299	28.8292	0	4.1e-05
155	300	21.8184	0	6.5e-05
155	301	16.8938	2e-06	0.000433
155	302	15.8273	2e-06	0.000469
155	303	11.3916	2e-06	0.000431
155	304	30.7561	2e-06	0.000496
155	305	17.3008	4e-06	0.00071
155	306	15.4743	7e-06	0.00122
155	307	8.74053	3.6e-05	0.004196
155	308	13.828	5.8e-05	0.006106
155	309	14.4235	0.000369	0.025413
156	226	41.5327	0.000917	0.048949
156	238	37.0496	0.000577	0.035156
156	239	29.6061	0.00015	0.012696
156	240	24.6231	7e-05	0.007139
156	241	40.8465	4e-05	0.004566
156	242	35.8422	1.2e-05	0.001795
156	243	46.6618	2e-06	0.000462
156	244	33.9362	0	0.000113
156	245	46.8717	0	5.2e-05
156	246	47.1142	0	3.6e-05
156	247	47.1841	0	5.1e-05
156	248	54.6465	0	0.000118
156	249	42.402	2e-06	0.000469
156	250	30.9475	1.1e-05	0.001693
156	251	27.5342	5.6e-05	0.005948
156	252	16.2855	0.000226	0.017558
156	253	23.1991	0.000842	0.046176
156	267	24.1221	0.000878	0.047579
156	268	21.7876	0.000227	0.017589
156	269	23.7915	5.7e-05	0.006032
156	270	12.4537	3e-05	0.003645
156	271	36.6376	8e-06	0.001292
156	272	24.5572	3e-06	0.000625
156	273	24.7121	5e-06	0.000839
156	274	19.8625	3e-06	0.000555
156	275	15.1431	2e-06	0.000395
156	276	16.068	1e-06	0.000182
156	277	17.2403	0	8.9e-05
156	278	12.2479	0	3.2e-05
156	279	16.1529	0	6e-06
156	280	16.7655	0	2e-06
156	281	18.7507	0	0
156	282	24.4039	0	0
156	283	21.3707	0	0
156	284	24.9014	0	0
156	285	57.2188	0	0
156	286	45.1289	0	0
156	287	50.2507	0	0
156	288	25.8434	0	0
156	289	29.4471	0	0
156	290	47.5597	0	0
156	291	68.3753	0	0
156	292	71.4574	0	0
156	293	50.2148	0	0
156	294	22.7481	0	0
156	295	24.4564	0	0
156	296	35.1227	0	0
156	297	33.5571	0	2e-06
156	298	46.1396	0	2.5e-05
156	299	37.1017	1e-06	0.00018
156	300	11.7541	4e-06	0.000813
156	301	21.7947	6e-06	0.001048
156	302	33.4843	2.2e-05	0.002865
156	303	21.2746	2.1e-05	0.002815
156	304	23.2291	2e-05	0.002714
156	305	32.8154	2.6e-05	0.003311
156	306	14.2992	4.2e-05	0.004762
156	307	14.7366	7.8e-05	0.007741
156	308	13.592	0.000291	0.021271
156	309	8.91293	0.000406	0.02716
157	226	28.1389	0.000904	0.048579
157	227	40.7784	0.000703	0.040851
157	237	41.5094	0.000668	0.039426
157	238	32.1613	0.000297	0.021597
157	239	32.6459	8.9e-05	0.008517
157	240	29.517	2.2e-05	0.002863
157	241	41.0558	1.4e-05	0.002017
157	242	43.5585	9e-06	0.001359
157	243	35.9321	2e-06	0.000427
157	244	38.123	0	0.000105
157	245	42.6885	0	5.5e-05
157	246	52.7129	0	4.4e-05
157	247	46.8099	0	6.1e-05
157	248	40.9256	1e-06	0.000176
157	249	31.7883	3e-06	0.000674
157	250	31.1061	2e-05	0.002719
157	251	26.889	7.9e-05	0.007778
157	252	24.5038	0.000302	0.021837
157	268	19.8586	0.000264	0.019771
157	269	16.8975	7.8e-05	0.007747
157	270	21.6212	3e-05	0.003628
157	271	20.7094	1.1e-05	0.001646
157	272	23.4488	4e-06	0.000683
157	273	17.1613	5e-06	0.000836
157	274	11.7971	3e-06	0.000583
157	275	18.8961	1e-06	0.000352
157	276	20.0502	1e-06	0.000186
157	277	18.487	0	6.1e-05
157	278	19.9349	0	2.7e-05
157	279	24.0372	0	3e-06
157	280	16.6325	0	2e-06
157	281	21.7023	0	0
157	282	10.0345	0	0
157	283	11.484	0	0
157	284	25.3752	0	0
157	285	36.4918	0	0
157	286	21.6136	0	0
157	287	36.0345	0	0
157	288	33.6505	0	0
157	289	29.4349	0	0
157	290	25.9941	0	0
157	291	54.4755	0	0
157	292	53.8676	0	0
157	293	35.6641	0	0
157	294	33.2577	0	0
157	295	20.0502	0	0
[truncated: 1,863 more rows]

## Sheet: RCMB56 differential interaction
bin1	bin2	interaction	p_value	q_value
8	90	24.4214	0.000244	0.037107
8	356	14.3954	9.5e-05	0.018227
14	110	24.3995	4.7e-05	0.010539
14	347	14.2709	0.000234	0.036008
16	281	16.3043	5.2e-05	0.011441
23	25	460.547	0.000101	0.019177
23	26	261.553	4.2e-05	0.009666
24	438	15.0459	0.000189	0.031021
26	440	15.0568	0.000189	0.031021
29	426	14.8198	0.000254	0.03791
30	74	37.132	0.0001	0.019047
31	73	44.9699	2e-05	0.005413
31	74	37.7048	0.000173	0.02875
31	406	17.9731	4.8e-05	0.010668
31	546	19.1541	0.00014	0.024683
32	74	41.3447	6.2e-05	0.013212
32	156	22.6187	7.1e-05	0.014486
32	242	14.7802	0.000231	0.035834
32	293	14.1184	0.000162	0.02745
32	300	16.9645	0.000177	0.029357
32	406	17.0004	1.4e-05	0.003936
32	538	18.0438	0.000129	0.022965
32	569	21.5101	0.000102	0.019304
34	405	14.5691	0.000122	0.022116
34	410	14.5249	0.000335	0.046734
35	540	18.7866	0.000357	0.048734
38	302	20.4502	2e-06	0.000603
38	379	16.9426	7e-05	0.014392
38	425	18.0615	1.5e-05	0.004185
38	426	15.5753	5.7e-05	0.01233
40	292	16.099	5.3e-05	0.011571
46	419	17.5571	7.9e-05	0.015921
57	405	15.0257	3.2e-05	0.007825
57	583	19.7754	0.000314	0.044357
57	585	22.2654	5.7e-05	0.012388
58	382	14.0123	0.000317	0.044654
64	302	15.4326	0.000111	0.020558
68	426	19.3716	5e-06	0.001822
72	406	14.8069	0.0003	0.04277
73	292	21.1473	1e-06	0.000315
73	298	15.7798	0.000156	0.026736
73	299	17.9136	4.2e-05	0.009687
73	305	17.4691	2.1e-05	0.005575
73	405	21.4637	0	5.2e-05
73	406	14.1167	0.000234	0.036008
73	407	14.3763	0.0003	0.04277
73	508	16.9028	0.000334	0.046686
73	537	30.4742	0	2e-06
73	546	20.0328	3.8e-05	0.008945
73	570	21.2109	8.2e-05	0.016366
74	95	54.0479	0.000211	0.033978
74	292	17.5989	8.7e-05	0.017102
74	293	16.0211	8.6e-05	0.016955
74	297	15.7027	0.000107	0.019979
74	406	22.1048	0	1.8e-05
74	407	17.1543	1.2e-05	0.003627
74	408	18.0107	7e-06	0.002248
74	537	19.3935	6e-05	0.012888
75	281	23.6697	1e-06	0.000433
75	303	16.7849	4.1e-05	0.009488
75	405	17.6179	5.3e-05	0.011616
75	406	14.0946	0.000104	0.019596
75	499	15.673	0.00025	0.037802
75	548	18.6592	0.000168	0.028187
76	298	15.8757	0.000199	0.032383
76	405	16.6863	4.9e-05	0.010794
77	405	13.1593	0.000339	0.047078
77	408	13.0646	0.000294	0.042211
81	412	13.2232	0.000294	0.042211
84	599	19.8378	0.00014	0.024683
85	310	16.6253	6e-05	0.012891
86	316	16.0415	4.6e-05	0.010375
89	537	16.6622	8.2e-05	0.016366
92	381	14.3563	0.000125	0.022474
93	450	15.2306	0.000155	0.02668
104	300	15.3025	0.000333	0.046607
107	540	17.1369	0.000157	0.026782
108	555	16.4495	0.00023	0.035781
110	522	18.0025	1.6e-05	0.004456
111	496	15.5412	0.000305	0.043336
114	281	16.2505	0.000347	0.047759
115	281	29.1317	0	0.000204
115	289	19.1318	7.3e-05	0.014861
116	281	24.3394	0	0.000179
116	615	19.0834	0.000195	0.031883
117	249	19.3828	0.000358	0.048795
117	284	18.2919	6.8e-05	0.01404
117	285	28.1842	0	3.5e-05
117	287	22.8507	6e-06	0.002099
118	281	20.7911	0.000124	0.022453
118	289	18.4035	0.000177	0.029433
120	281	17.0845	0.000225	0.035516
127	355	16.2538	4.1e-05	0.009488
128	356	15.5849	0.000111	0.020663
128	517	14.2147	0.000342	0.047383
130	347	16.1242	0.000102	0.019304
134	341	16.3398	5.6e-05	0.012148
134	576	17.9994	0.000166	0.028071
136	352	16.3409	7.7e-05	0.015547
136	373	14.8075	0.000342	0.047403
138	589	17.3473	0.000267	0.039068
142	325	20.6906	3.9e-05	0.00929
145	400	14.3359	0.000296	0.042347
146	582	16.0703	0.000169	0.028331
148	389	15.0303	0.000211	0.03401
148	390	19.6335	5e-06	0.001822
148	391	16.8787	4.5e-05	0.010269
149	327	17.3804	0.000272	0.039647
149	389	19.1083	0	0.000115
149	390	18.9094	1.3e-05	0.003829
149	391	15.5494	0.000217	0.03469
149	401	14.1617	0.000342	0.047383
150	390	17.1432	3e-06	0.001092
151	391	14.0014	0.000105	0.019741
152	417	14.9275	0.000335	0.046734
156	406	21.472	1e-06	0.000503
157	406	15.6568	0.00025	0.037802
189	281	29.6012	6e-06	0.002072
189	305	20.9211	0.000228	0.035714
205	281	28.5297	0.000104	0.019518
208	579	13.1589	0.000348	0.047759
227	268	44.7833	1.3e-05	0.003859
227	281	40.5695	1.5e-05	0.004259
228	292	28.1149	0.000351	0.048092
254	521	15.8547	0.000102	0.019304
281	406	23.4885	1.1e-05	0.003193
281	490	18.415	6.3e-05	0.013265
281	535	16.6783	9.3e-05	0.017905
281	564	15.1641	0.000207	0.033528
281	607	14.9158	0.000208	0.033588
291	604	13.2856	0.000339	0.047078
292	537	15.3451	0.000119	0.021663
298	508	14.1134	0.000231	0.035834
298	537	16.5393	5.6e-05	0.012152
304	539	14.58	0.000226	0.035566
304	549	16.2436	4.5e-05	0.010143
304	570	16.782	0.000114	0.021038
305	406	29.4073	3e-06	0.001165
305	487	16.8179	0.000212	0.03401
305	600	14.0545	9.5e-05	0.018366
310	545	14.7256	0.000226	0.035566
313	613	15.1279	0.000171	0.028634
316	632	15.1425	3.4e-05	0.008308
320	636	13.7195	0.000291	0.042047
326	483	20.617	1.7e-05	0.004558
327	480	19.1181	0.000237	0.036351
327	482	21.69	3.8e-05	0.009078
327	483	29.852	0	2.9e-05
327	484	41.4174	0	0
327	571	14.6599	0.000254	0.03791
328	481	21.2509	6.5e-05	0.013621
328	483	39.9361	0	0
328	484	42.8279	0	0
328	485	21.1559	7e-06	0.002257
329	483	21.7897	7.3e-05	0.014861
329	484	25.0857	2e-06	0.00078
330	477	21.5985	1.9e-05	0.005186
330	482	21.5218	1e-05	0.00298
330	483	21.8357	6.5e-05	0.013621
330	484	31.6966	0	3.8e-05
330	485	19.9303	0.000155	0.02668
331	481	20.0158	6.2e-05	0.013235
331	482	23.7328	1.1e-05	0.003193
331	483	32.9776	0	1e-06
331	484	23.5027	1.7e-05	0.00475
331	486	22.7703	1.9e-05	0.00508
332	483	22.2553	2.2e-05	0.005693
332	484	26.9703	0	7.6e-05
333	483	18.828	0.000252	0.037841
333	484	21.6761	4.4e-05	0.009971
334	483	22.1955	1.1e-05	0.003305
334	484	28.4732	0	8e-05
335	482	20.451	4.2e-05	0.009745
335	483	21.6514	2.9e-05	0.007243
335	484	24.3033	2e-06	0.000883
336	483	19.8712	9.1e-05	0.017591
336	484	21.4905	2.9e-05	0.007243
341	579	15.5825	0.000111	0.020558
359	618	15.975	0.000147	0.025622
361	543	16.5464	0.000212	0.03401
372	604	15.836	0.000149	0.025848
381	598	15.9145	0.00025	0.037802
387	615	14.0751	0.000295	0.042347
390	483	23.3177	0.000251	0.037817
400	617	15.4292	0.00025	0.037802
403	632	18.1487	1.6e-05	0.004456
407	507	22.6316	0.000219	0.03484
445	622	20.9349	1.8e-05	0.00491
470	617	18.3213	0.000192	0.031422
472	622	18.7189	0.000252	0.037841
483	569	24.1178	0.000272	0.039656
493	569	31.4891	2.3e-05	0.005932
557	569	63.6593	0.000266	0.03896

## Sheet: D458 circ-SI
bin1	bin2	interaction	p_value	q_value
0	86	57.888	3e-05	0.005512
0	348	36.3236	0.000428	0.039651
0	349	40.4388	1.1e-05	0.002524
0	350	37.2502	0.000248	0.027096
0	351	41.5774	3e-05	0.005483
0	352	190.05	0	0
0	355	38.7205	0.000389	0.037278
0	361	39.5655	0.00035	0.034673
1	346	39.23	5.4e-05	0.008436
1	347	41.0975	3.7e-05	0.006483
1	349	43.4534	9e-06	0.002167
1	350	40.8062	1.1e-05	0.002524
1	351	43.4423	8e-06	0.001954
1	352	146.377	0	0
1	355	38.8497	0.00036	0.035252
1	356	40.041	0.000149	0.018543
1	360	40.8986	0.000316	0.032219
2	88	51.0193	0.00031	0.031829
2	274	40.5696	3.2e-05	0.005839
2	299	37.4758	0.000209	0.023694
2	348	38.0157	0.000182	0.021246
2	349	43.9332	4.8e-05	0.007753
2	350	37.7314	0.000256	0.027637
2	351	41.1994	6e-06	0.001444
2	352	127.377	0	0
2	355	39.1656	0.000173	0.020475
2	357	41.5424	9.1e-05	0.012776
3	346	35.7253	0.000488	0.043598
3	349	46.7115	2e-06	0.000683
3	350	38.9205	0.000512	0.045032
3	351	44.549	5e-06	0.001334
3	352	95.0412	0	0
4	346	38.3702	0.000144	0.017945
4	347	37.4623	0.000161	0.019548
4	348	37.391	0.000588	0.049519
4	349	43.3371	5e-06	0.001304
4	350	39.3047	0.000108	0.014675
4	351	40.2612	0.000203	0.023093
4	352	82.7109	0	0
4	354	37.0514	0.000248	0.027096
4	356	40.4615	0.000225	0.025101
5	347	39.535	8.3e-05	0.01192
5	348	45.1305	1e-06	0.00039
5	349	42.641	5.4e-05	0.008467
5	350	41.1831	1.7e-05	0.003526
5	351	41.9944	3.7e-05	0.006483
5	352	61.7759	0	2e-06
6	344	36.8649	0.00054	0.046866
6	345	39.1165	6.4e-05	0.009696
6	346	37.4714	0.000407	0.038552
6	347	37.8796	0.000218	0.024537
6	348	42.2968	1.5e-05	0.00328
6	349	43.1263	4e-06	0.001177
6	351	43.8828	5e-06	0.001304
6	352	62.7013	0	0
6	354	39.4905	8.8e-05	0.01243
7	343	36.3583	0.00035	0.034652
7	345	36.6035	0.00054	0.046866
7	348	40.5535	4.2e-05	0.006984
7	349	38.7727	0.000144	0.017945
7	350	47.8411	0	0.00012
7	351	43.4792	3.3e-05	0.005858
7	352	61.632	0	0
8	346	39.1869	0.000116	0.015378
8	347	45.9704	2e-06	0.000572
8	349	43.8771	7e-06	0.001785
8	350	44.3686	5e-06	0.001225
8	351	39.1737	5.1e-05	0.008107
8	352	48.8114	2e-06	0.000722
8	364	39.4596	0.000219	0.024628
9	157	48.5068	5e-06	0.001267
9	346	37.0961	0.000135	0.017149
9	347	38.88	0.000196	0.022448
9	349	37.3663	0.000407	0.038552
9	351	37.4901	0.000246	0.02699
9	352	39.3361	5.1e-05	0.008107
10	157	69.5274	0	0
10	347	35.5362	0.000411	0.03878
10	348	38.1057	0.000196	0.022448
10	349	39.183	6.4e-05	0.009696
10	350	37.8895	0.000407	0.038552
10	352	41.247	2.7e-05	0.005134
10	353	36.0211	0.000283	0.029708
10	354	37.9986	0.000588	0.049519
10	355	36.1824	0.000286	0.030034
11	157	96.045	0	0
11	299	36.0719	0.000103	0.014022
11	348	35.4004	0.000411	0.03878
11	350	38.0122	0.000112	0.015019
11	352	38.2171	0.000127	0.016469
12	157	147.659	0	0
12	304	36.6182	0.000491	0.043703
12	350	42.0941	2.3e-05	0.004588
12	353	36.8173	0.000369	0.035867
12	354	39.5135	8.3e-05	0.01192
13	143	39.642	0.000154	0.019002
13	144	40.375	0.000507	0.044792
13	147	45.002	6.3e-05	0.00958
13	149	43.906	8.3e-05	0.01192
13	150	45.7566	3.6e-05	0.006379
13	152	62.4117	0	0
13	153	66.9072	0	0
13	154	81.2361	0	0
13	155	129.306	0	0
13	156	246.29	0	0
13	157	294.111	0	0
13	240	36.7596	0.000185	0.02145
13	241	47.779	1e-06	0.000473
13	242	44.8045	1e-06	0.000419
13	243	39.3812	2.4e-05	0.004706
13	244	37.6793	4.4e-05	0.007281
13	352	38.7965	0.000112	0.015019
13	354	37.339	0.000218	0.024537
13	355	41.0527	2.7e-05	0.005134
13	356	40.4182	2.8e-05	0.005252
13	358	35.8763	0.000487	0.043594
13	360	43.0637	4.8e-05	0.007753
13	361	38.7013	0.000151	0.018609
13	362	41.8955	6e-06	0.001444
13	363	44.495	4e-06	0.001197
13	364	44.9044	5e-06	0.001338
13	365	50.2379	1e-06	0.000472
13	366	49.8716	1e-06	0.000222
13	367	56.229	0	8e-06
13	368	58.6599	0	4e-06
13	369	53.3951	0	4.3e-05
13	374	337.413	0	0
13	375	167.302	0	0
13	376	100.818	0	0
13	377	82.6272	0	0
13	378	74.4281	0	0
13	379	45.8342	3.5e-05	0.006222
13	380	52.642	0	1.4e-05
13	381	50.2798	1e-06	0.0003
13	382	40.3654	0.000184	0.021432
13	383	48.9044	0	0.000163
13	384	38.9371	0.000431	0.039846
14	346	34.8802	0.000424	0.039538
14	349	34.8513	0.000321	0.032685
14	352	45.9665	4e-06	0.001119
14	354	40.9792	9e-05	0.01267
15	338	33.5837	0.000504	0.044658
15	352	57.1215	0	0
16	355	35.7262	0.000551	0.047599
16	362	38.9056	0.000182	0.021246
17	315	35.5472	0.000572	0.048948
17	340	37.7335	4.2e-05	0.006984
17	352	44.0484	0	0.000161
17	355	37.783	0.000327	0.033062
18	305	37.4127	0.00036	0.035252
18	340	38.0863	4.5e-05	0.007476
18	352	40.9327	4e-05	0.006764
18	355	36.3295	0.000237	0.026195
19	274	38.7939	9.5e-05	0.013214
19	352	37.4776	0.00013	0.016697
19	362	36.0352	0.000283	0.029708
19	363	42.2661	5.4e-05	0.008467
19	364	40.2941	3e-05	0.005484
20	309	38.6321	0.000158	0.019237
20	338	37.5399	0.000163	0.01965
20	351	39.2811	0.00015	0.018556
20	354	39.1781	6.9e-05	0.010381
20	355	33.2381	0.000573	0.048948
20	363	42.8856	8e-06	0.001954
20	364	42.4123	5.4e-05	0.008467
20	365	41.262	1.7e-05	0.003526
20	366	38.8953	0.000182	0.021246
21	244	37.7145	0.00036	0.035252
21	352	44.3175	1.1e-05	0.002524
21	358	44.1846	2e-06	0.000589
21	363	44.0923	5e-06	0.001225
21	364	46.3443	1e-06	0.000217
21	365	50.4124	1e-06	0.000278
21	366	40.3562	3e-05	0.005484
22	243	52.461	0	2.2e-05
22	244	56.5509	0	0
22	245	36.337	0.000585	0.049506
22	246	47.6503	0	0.000101
22	305	36.0729	0.000185	0.02145
22	354	38.1192	3.8e-05	0.006605
22	356	41.7695	2.2e-05	0.004566
22	359	41.8262	1.3e-05	0.002858
22	362	42.8611	3.2e-05	0.005704
22	363	66.8417	0	0
22	364	50.1294	0	4.6e-05
22	365	75.453	0	0
22	366	66.7397	0	0
23	243	81.8192	0	0
23	244	83.465	0	0
23	245	58.2814	0	0
23	362	41.3614	2e-05	0.004239
23	363	44.2169	1.1e-05	0.002476
23	364	79.9491	0	0
23	365	110.782	0	0
23	366	103.59	0	0
23	478	81.0659	4e-06	0.001047
23	479	85.729	1e-06	0.00029
23	480	125.13	0	0
23	481	280.496	0	0
23	482	80.2229	4.4e-05	0.007265
24	86	59.7509	0.000439	0.040355
24	430	42.0014	0.000297	0.030883
24	434	52.771	7.1e-05	0.010493
24	475	62.7331	0.000301	0.031027
24	478	76.899	5e-06	0.001378
24	479	104.641	0	1e-06
24	480	146.052	0	0
24	481	234.736	0	0
25	435	49.0975	0.000236	0.026105
25	452	50.5298	0.000521	0.045594
25	469	56.0594	0.000197	0.022564
25	471	58.619	0.000321	0.032689
25	477	71.1971	2.7e-05	0.005183
25	478	81.4581	2e-06	0.000614
25	479	81.4545	1e-06	0.000289
25	480	119.51	0	0
25	481	155.101	0	0
26	445	48.0226	0.000517	0.045324
26	479	72.0829	4e-05	0.006764
26	480	93.8024	0	5e-06
26	481	129.016	0	0
27	478	61.9029	0.000417	0.039176
27	479	64.9688	0.000263	0.028207
27	480	80.807	3e-06	0.000826
27	481	94.9117	0	3e-06
28	434	47.8483	2.2e-05	0.004478
28	476	64.0338	8.3e-05	0.01192
28	478	60.2429	0.000116	0.015378
28	480	62.4942	0.000486	0.043512
28	481	80.6822	3e-06	0.000826
29	479	77.3673	0	3.6e-05
29	480	75.6183	3e-06	0.000883
29	481	71.7383	2.7e-05	0.005183
30	153	198.278	0	0
30	295	35.4962	0.000391	0.037433
30	377	169.929	0	0
30	433	45.9574	7e-05	0.010443
30	435	51.7344	9e-06	0.002197
30	471	60.0515	8.1e-05	0.011716
30	474	59.5361	5.9e-05	0.009149
30	479	60.5622	0.000271	0.02869
30	480	77.7081	0	3.6e-05
31	153	45.2253	6.6e-05	0.009898
31	377	37.3819	0.000302	0.031105
31	440	45.2092	0.00025	0.027212
31	462	57.2935	4.1e-05	0.006956
31	477	59.6095	0.000227	0.025362
31	479	62.3938	0.000164	0.019755
31	480	61.5501	0.000191	0.022085
31	481	64.4121	2.4e-05	0.004706
32	433	47.0857	6e-06	0.001626
32	436	45.4247	0.000317	0.03229
32	479	62.3055	0.000218	0.024537
32	481	60.4866	0.000271	0.02869
33	434	47.4645	6e-06	0.001626
33	438	45.4666	0.000171	0.020389
33	481	68.6322	2e-05	0.004239
34	438	44.1382	0.000479	0.043191
34	439	49.3559	2.5e-05	0.004958
34	472	60.5083	4e-05	0.006834
34	479	58.3328	0.000414	0.039037
34	480	70.4646	4e-06	0.001042
34	481	67.7531	4e-05	0.006822
35	434	52.1413	3e-06	0.000775
35	437	51.2826	5e-06	0.001312
35	467	52.362	0.000516	0.04526
35	472	62.7551	1.2e-05	0.002785
35	480	65.1403	3.7e-05	0.006483
35	481	60.5871	0.00016	0.019395
36	113	73.3912	0	3.3e-05
36	114	80.4006	0	3e-06
36	115	95.1217	0	0
36	116	181.049	0	0
36	117	342.495	0	0
36	118	84.2577	0	0
36	119	68.5204	0	0.000136
36	120	72.0934	0	1.4e-05
36	121	60.7062	8e-06	0.001865
36	125	53.7176	0.000227	0.025322
36	211	33.827	0.000573	0.048948
36	213	36.703	0.00023	0.02563
36	217	35.9718	0.000527	0.046067
36	412	41.5309	0.000378	0.036653
36	413	185.887	0	0
36	414	103.237	0	0
36	415	59.019	0	1.5e-05
36	428	40.7182	0.000169	0.02024
36	433	42.1871	0.000588	0.049519
36	437	40.8896	0.000366	0.035601
36	476	54.8354	0.000535	0.046535
36	481	74.8632	1e-06	0.000422
37	112	59.9408	4.5e-05	0.007476
37	113	56.974	5.7e-05	0.008812
37	114	90.9537	0	0
37	115	103.011	0	0
37	116	231.943	0	0
37	117	347	0	0
37	118	144.177	0	0
37	119	104.505	0	0
37	120	80.2027	0	1e-06
37	121	54.4135	8.1e-05	0.011705
37	124	53.5636	0.000109	0.014675
37	125	58.7275	5e-06	0.001381
37	128	50.9436	0.000241	0.026534
37	213	41.7059	2.2e-05	0.004566
37	214	52.4959	0	4e-06
37	215	37.1631	7.2e-05	0.010596
37	218	36.9057	0.000314	0.032108
37	229	35.5907	0.000484	0.043466
37	411	47.1294	1.1e-05	0.002555
37	412	69.0878	0	0
37	413	183.228	0	0
37	414	128.92	0	0
37	415	62.3659	0	1e-05
37	438	50.8229	1e-06	0.000325
37	444	43.5256	0.000412	0.038841
37	468	56.4598	6.2e-05	0.009395
37	482	57.8205	0.000574	0.048948
38	116	77.9677	0	1.1e-05
38	117	106.43	0	0
38	118	57.6759	9.6e-05	0.013353
38	413	56.1199	0	2.6e-05
38	414	43.2565	0.000157	0.019131
38	432	76.2783	0	0
38	433	55.1449	1e-06	0.000478
38	434	49.1545	5.7e-05	0.008812
38	435	52.9179	5e-06	0.001378
38	437	64.6473	0	2e-06
38	446	45.0572	0.000321	0.032689
38	447	53.7233	5e-06	0.001381
38	451	49.2874	0.000146	0.018097
38	465	51.7083	0.000363	0.035355
38	466	61.5719	9e-06	0.002097
38	468	53.2833	0.000394	0.037624
38	477	61.131	7.7e-05	0.011322
38	478	58.4492	0.000127	0.016469
38	479	66.2797	8e-06	0.001976
38	481	75.7548	1e-06	0.000233
38	482	57.8296	0.000133	0.017017
39	432	45.5245	8e-05	0.011649
39	433	56.1443	0	8.6e-05
39	436	44.6055	0.000244	0.026887
39	437	46.1612	5.3e-05	0.008372
39	438	58.6418	0	4.1e-05
39	442	42.7157	0.000311	0.031882
39	444	43.3733	0.000423	0.039505
39	464	52.7262	0.000198	0.022583
39	466	52.0691	0.000251	0.027248
39	481	74.886	1e-06	0.000246
39	484	57.8972	0.000574	0.048948
40	431	40.2528	0.000381	0.036763
40	432	44.191	1.6e-05	0.003417
40	433	59.9498	0	2.5e-05
40	434	49.3891	1e-05	0.002282
40	435	52.9299	7e-06	0.001643
40	438	54.2676	1e-06	0.000264
40	439	46.7431	5.9e-05	0.009062
40	440	41.8309	0.000254	0.027499
40	443	41.4612	0.000501	0.04446
40	468	51.21	0.000404	0.038415
40	481	56.7845	0.000339	0.034079
41	433	40.9289	0.000169	0.02024
41	439	44.2769	0.000141	0.017696
41	442	42.949	0.000124	0.016096
42	429	42.9073	0.000186	0.021559
42	436	41.0691	0.000498	0.044352
43	433	47.7154	1.5e-05	0.003262
43	442	42.6394	0.000396	0.037714
44	303	35.6974	0.000327	0.033056
44	424	42.2921	2.8e-05	0.005299
44	435	45.9484	2.8e-05	0.005312
44	436	39.3777	0.000296	0.030819
44	446	47.5883	4.1e-05	0.00696
44	480	53.2009	0.000479	0.043191
45	430	44.1156	0.000542	0.047021
45	435	40.8006	0.00048	0.043207
45	479	54.1089	0.00013	0.016684
46	304	35.6283	0.000245	0.026916
46	432	44.3028	4e-05	0.006834
46	434	52.9844	2e-06	0.000584
46	435	45.7252	6e-05	0.009265
46	469	49.9778	0.000508	0.044846
46	482	53.8053	0.000479	0.043191
46	483	55.2309	0.000195	0.022407
47	434	52.9479	1e-06	0.00032
48	312	35.1612	0.000183	0.021311
48	435	63.5182	0	1e-06
49	427	47.1037	3.7e-05	0.006389
51	308	40.5117	3.9e-05	0.006633
51	332	35.158	0.000344	0.034332
51	350	42.2407	2.1e-05	0.004305
51	432	42.5802	5.2e-05	0.00835
51	443	42.619	5.3e-05	0.008372
51	465	45.4773	0.000577	0.049019
51	469	51.0885	0.000158	0.019237
52	434	41.0468	0.000129	0.016618
52	436	39.6334	0.000514	0.045094
53	323	34.5428	0.000464	0.042183
53	436	43.5532	1.8e-05	0.003724
54	303	36.3745	0.000177	0.020782
54	305	37.0942	0.00011	0.014791
55	304	42.4104	5e-06	0.001301
55	305	47.2212	1e-06	0.00026
55	306	41.0478	1.1e-05	0.002493
55	307	39.0422	2.4e-05	0.00475
55	481	50.3159	0.000388	0.037232
55	482	55.4557	8e-05	0.011651
56	303	47.8421	0	2.2e-05
56	304	45.403	2e-06	0.000549
57	303	98.1115	0	0
57	304	45.257	0	8.3e-05
57	305	44.3692	3e-06	0.000926
57	306	34.7939	0.000529	0.046178
57	334	34.4614	0.000414	0.039037
57	445	43.7043	0.000169	0.02024
57	492	53.2972	0.000425	0.039574
58	295	38.853	0.000167	0.020125
58	296	38.357	9.9e-05	0.013721
58	298	35.1455	0.000271	0.02869
58	299	43.1565	5e-06	0.001312
58	300	49.9973	0	3.6e-05
58	301	52.7027	0	1e-06
58	302	85.576	0	0
58	303	323.952	0	0
58	304	268.938	0	0
58	305	59.3241	0	0
58	307	40.6186	1.7e-05	0.003581
58	481	57.8577	2.1e-05	0.004373
59	281	34.7491	0.000352	0.034759
59	294	36.2257	0.000468	0.042434
59	295	43.8977	1e-06	0.00026
59	296	43.4438	1.1e-05	0.00262
59	299	38.4055	5e-05	0.008045
59	300	60.8929	0	0
59	301	65.8638	0	0
59	302	82.5014	0	0
59	303	117.303	0	0
59	304	135.247	0	0
59	305	36.5703	0.0001	0.01376
60	292	36.183	9.8e-05	0.013547
60	296	41.1722	3e-06	0.00088
60	300	40.6303	1.5e-05	0.003325
60	301	36.3906	0.000262	0.028207
60	302	49.3817	0	3.6e-05
60	303	74.5616	0	0
60	304	48.3107	1e-06	0.000243
61	293	33.7345	0.000588	0.049519
61	297	35.1424	0.000151	0.018632
61	299	39.9025	5.7e-05	0.008852
61	301	42.6379	4e-06	0.001213
61	302	46.9797	1e-06	0.000273
61	303	43.6809	4e-06	0.001022
61	304	45.8954	0	0.00011
62	293	40.8995	6e-06	0.001508
62	296	42.2402	0	0.000155
62	299	39.3068	0.0001	0.013723
62	302	50.6626	0	1.2e-05
62	303	36.9729	0.000262	0.028207
62	304	40.1868	2.2e-05	0.004478
63	294	34.6713	0.000283	0.029708
63	296	39.017	2.1e-05	0.004344
63	299	40.9906	6e-06	0.00152
63	302	45.5968	0	0.000159
63	303	39.8862	2.8e-05	0.005252
64	300	42.9522	1e-06	0.000487
64	302	35.5554	0.000489	0.043634
64	446	39.6575	0.000359	0.035252
64	451	41.0909	0.000301	0.031027
65	125	56.1468	0.000519	0.04549
65	126	64.6899	6.6e-05	0.009898
65	466	45.3463	2.2e-05	0.004487
65	478	51.7644	6.2e-05	0.009434
66	126	60.6457	0.000116	0.015378
67	296	36.0849	0.000195	0.022387
67	298	35.2678	0.000154	0.019008
67	300	36.1812	0.000131	0.016785
68	481	47.2677	0.000333	0.033589
69	293	36.123	0.00025	0.027212
69	297	36.8841	0.00056	0.048093
69	437	40.9218	0.000202	0.023039
70	272	38.5097	0.000428	0.039651
70	298	36.823	0.00056	0.048093
70	301	42.6067	1e-06	0.000477
71	485	47.5722	0.00025	0.027212
73	303	34.8928	0.00045	0.041117
75	296	36.0327	0.00044	0.040355
78	484	41.3996	0.000485	0.043466
78	495	47.4291	0.000527	0.046067
79	212	42.7032	0.000181	0.021155
79	480	47.549	6e-06	0.001626
79	481	45.6621	0.000114	0.015217
79	484	45.3672	0.000171	0.020389
80	264	40.3914	3.2e-05	0.005734
80	484	52.0208	1.4e-05	0.003214
81	205	39.2979	0.000511	0.044989
81	212	45.0694	5e-05	0.00802
81	430	36.6519	0.000136	0.017226
81	435	37.466	0.000581	0.049249
81	449	45.116	1.5e-05	0.003268
82	445	41.0174	0.000173	0.020537
82	481	44.5573	0.000155	0.019066
82	482	43.8061	8.4e-05	0.01193
83	269	36.4289	0.000123	0.016096
83	483	43.5288	8.4e-05	0.01193
83	484	41.6285	0.000214	0.02424
84	270	35.1745	0.000222	0.024889
84	485	45.0549	2.2e-05	0.004487
85	435	41.8946	2.6e-05	0.005096
85	486	43.6049	7e-05	0.010448
85	488	42.4621	0.000311	0.031882
86	95	189.551	0.000512	0.045032
86	206	45.7543	4.2e-05	0.006984
86	209	43.4121	0.000114	0.015219
86	210	40.7027	0.000314	0.032108
86	214	44.0713	2.5e-05	0.004958
86	241	41.169	9.1e-05	0.012776
86	254	40.6211	4.7e-05	0.007752
86	264	37.4562	7.2e-05	0.010596
86	271	39.4994	7.5e-05	0.011051
86	283	59.9571	0	2e-06
86	307	41.5951	3.1e-05	0.005704
86	311	38.5387	0.000134	0.017084
86	340	36.2368	0.000254	0.02752
86	342	46.0099	1e-06	0.000237
86	348	40.151	3.4e-05	0.00611
86	426	40.5819	9e-05	0.01267
86	469	41.2639	5.7e-05	0.008857
86	481	64.6563	0	7e-06
86	484	41.8083	0.000575	0.048978
86	491	48.8681	4.1e-05	0.00696
87	283	36.8756	0.000576	0.049
87	321	36.6271	3.5e-05	0.006256
87	484	43.9987	0.00038	0.036763
87	485	41.8684	0.000575	0.048978
87	487	48.8203	4e-06	0.001143
88	481	48.3036	1.8e-05	0.003901
88	482	43.6496	0.000197	0.022498
88	483	46.3902	0.000114	0.015217
88	486	44.8955	0.000141	0.017696
89	220	175.252	0	0
89	221	119.876	0	0
89	222	78.9148	0	0
89	223	57.7518	0	6.8e-05
89	224	50.5464	2e-06	0.00054
89	237	41.8342	0.000156	0.019128
89	264	35.8348	0.000177	0.020782
89	481	51.3863	0	6.8e-05
89	483	44.858	0.000122	0.015975
90	219	54.1233	0	2e-05
90	220	281.407	0	0
90	221	198.894	0	0
90	222	132.085	0	0
90	223	108.342	0	0
90	224	80.7276	0	0
90	225	56.0415	0	2.6e-05
90	226	54.1417	0	0.000102
90	227	40.4636	0.000375	0.036348
90	228	46.8906	2.8e-05	0.005252
90	229	43.9188	3.5e-05	0.006221
90	230	49.4452	0	8.9e-05
90	233	51.9704	0	2.6e-05
90	240	40.0835	0.000289	0.030235
90	274	37.7185	0.000174	0.020551
90	481	46.3024	1.6e-05	0.003522
90	482	52.835	0	3.6e-05
90	483	46.2543	4.9e-05	0.008004
91	220	153.531	0	0
91	221	129.912	0	0
91	222	118.746	0	0
91	223	84.2623	0	0
91	224	61.5545	0	5e-06
91	225	62.9577	0	6e-06
91	230	40.7449	0.000163	0.01965
91	481	53.7221	1e-06	0.000198
91	482	49.45	3e-06	0.000874
91	484	41.991	0.000504	0.044665
92	214	41.3922	0.000422	0.039505
92	220	120.521	0	0
92	221	94.8414	0	0
92	222	88.7394	0	0
92	223	73.4373	0	0
92	224	74.7247	0	0
92	225	46.1105	2.7e-05	0.005134
92	226	43.6722	0.000157	0.019131
92	227	48.8249	5e-06	0.001355
92	229	43.08	9.5e-05	0.013172
92	261	37.8965	0.000218	0.024537
92	481	80.8004	0	0
92	482	50.564	3e-06	0.000858
92	483	58.6721	0	7e-06
92	492	44.2967	4.7e-05	0.007693
93	220	82.5897	0	0
93	221	77.064	0	0
93	222	75.1163	0	0
93	223	59.0011	0	0
93	224	55.5432	0	0.00011
93	226	51.1336	2e-06	0.000647
93	227	44.0948	0.0001	0.013721
93	228	42.3929	0.000118	0.01561
93	230	43.1059	9.5e-05	0.013172
93	435	42.3138	1.5e-05	0.00328
93	481	84.1511	0	0
93	482	67.4002	0	0
93	483	53.1432	1e-06	0.000198
93	484	46.1272	1.6e-05	0.003522
93	485	43.8939	2.9e-05	0.005385
93	492	42.433	0.000396	0.037714
94	220	87.534	0	0
94	221	79.507	0	0
94	222	49.1811	1e-06	0.000463
94	223	64.0046	0	0
94	224	63.1866	0	0
94	225	45.9197	5e-05	0.00802
94	226	42.4066	0.000342	0.034244
94	227	44.4817	7.1e-05	0.010493
94	481	135.804	0	0
94	482	79.247	0	0
94	483	41.1958	0.000415	0.039046
94	484	46.7397	2.5e-05	0.004895
94	485	49.4186	3e-06	0.000874
95	213	47.1947	2e-06	0.00071
95	220	83.9771	0	0
95	221	81.3806	0	0
95	222	72.2832	0	0
95	223	53.7542	0	5.3e-05
95	224	69.0513	0	0
95	225	57.8484	0	1e-06
95	226	57.1717	0	4.2e-05
95	227	42.9032	0.000342	0.034244
95	234	39.0745	0.000266	0.028482
96	212	43.0405	0.000197	0.022498
96	213	44.6221	0.000128	0.016588
96	214	40.4311	0.000169	0.02024
96	220	59.3491	0	3e-06
96	221	59.6623	1e-06	0.000394
96	222	71.2063	0	0
96	223	57.0266	0	1e-06
96	224	69.0364	0	0
96	225	61.4786	0	0
96	226	54.8561	0	7e-06
96	227	45.3565	5e-05	0.00802
96	228	42.4732	0.000342	0.034244
96	229	45.9564	4.4e-05	0.007265
96	230	42.7078	0.000244	0.026887
96	231	39.1237	0.0005	0.04446
96	240	39.0373	0.000535	0.046535
97	213	46.4181	4.5e-05	0.007476
97	220	69.704	0	0
97	221	65.3219	0	0
97	222	57.2427	3e-06	0.000834
97	223	53.3944	0	9.8e-05
97	224	70.5521	0	0
97	225	69.549	0	0
97	226	51.3442	0	0.000107
97	227	48.6513	1e-06	0.000246
97	228	41.5033	0.000324	0.032846
98	213	56.3416	1e-06	0.000301
98	214	44.485	0.000122	0.015975
98	218	42.1014	0.000186	0.021559
98	220	65.7776	0	1e-06
98	221	62.4714	0	2e-06
98	222	68.4177	0	0
98	223	58.8521	2e-06	0.000576
98	224	73.4276	0	0
98	225	61.7204	0	0
98	226	45.0788	1.5e-05	0.003233
98	227	48.9885	2e-06	0.000534
98	230	43.4089	0.000222	0.024889
99	213	49.394	5.7e-05	0.008812
99	215	45.5946	7.5e-05	0.010993
99	220	49.6071	8e-06	0.00187
99	221	51.9461	3e-06	0.000915
99	222	53.7244	1e-06	0.000196
99	223	58.8204	0	6e-06
99	224	68.2132	0	1.1e-05
99	225	64.9314	0	0
99	226	54.0705	0	7e-06
99	227	49.1291	1e-06	0.000463
99	229	38.9198	0.000265	0.028396
99	230	48.4783	1.1e-05	0.002583
99	234	46.623	1.5e-05	0.003304
99	249	39.3334	0.000454	0.041395
100	212	42.4995	0.000364	0.035423
100	213	63.576	0	8e-06
100	214	48.0756	8.8e-05	0.012416
100	220	62.6797	0	2e-06
100	221	59.6397	0	1.4e-05
100	222	48.5891	1.5e-05	0.003277
100	223	59.8112	0	8e-06
100	224	62.8438	0	1e-06
100	225	77.1458	0	0
100	226	60.7616	0	2e-06
100	227	54.9328	0	7e-06
100	228	44.0105	2.5e-05	0.004958
100	229	58.6941	0	2e-06
100	230	41.7674	5e-05	0.008062
100	231	41.2637	0.000324	0.032846
100	233	43.9005	0.000114	0.015217
100	241	42.991	6.5e-05	0.00985
101	210	40.5917	0.000366	0.035601
101	212	56.7614	0	0.000112
101	213	51.4832	4e-06	0.00109
101	214	46.0442	9.8e-05	0.013561
101	218	44.3589	0.000128	0.016588
101	220	64.8708	0	0
101	221	55.4099	0	7.4e-05
101	222	46.6143	3.7e-05	0.006379
101	223	58.1937	0	3.3e-05
101	224	53.9891	1e-06	0.000196
101	225	56.9919	0	1.9e-05
101	226	50.7706	5.3e-05	0.008372
101	227	56.7302	0	1.9e-05
101	228	45.5995	5e-06	0.001348
101	229	44.7157	2.5e-05	0.004958
101	230	41.6693	9e-05	0.012646
101	231	43.0183	1.6e-05	0.003381
101	232	40.6243	0.000507	0.044792
101	233	42.0763	0.000342	0.034244
101	245	39.8334	0.000535	0.046535
102	210	43.3937	0.0003	0.031027
102	212	43.325	8.4e-05	0.01193
102	213	52.1403	3e-06	0.000775
102	219	41.9464	0.000504	0.044665
102	220	43.8736	2.9e-05	0.005385
102	221	51.3528	1e-06	0.000313
102	222	55.9937	0	7.4e-05
102	223	49.1552	8e-06	0.00187
102	224	56.0046	0	8.8e-05
102	225	51.0566	2e-06	0.000532
102	226	56.295	0	1.9e-05
102	227	46.0172	0.000255	0.027634
102	229	44.397	1e-05	0.002244
102	230	48.1985	3e-06	0.000769
102	231	42.4502	5.2e-05	0.00835
102	232	41.0228	5e-05	0.008062
102	244	40.7679	0.000202	0.023039
103	211	42.733	0.00048	0.043207
103	212	46.7854	1.2e-05	0.002739
103	213	52.2283	0	0.00012
103	214	44.7152	0.000155	0.019066
103	220	47.7053	3e-05	0.005512
103	221	52.5004	0	3.6e-05
103	222	55.1871	0	3.7e-05
103	223	40.7976	0.00048	0.043207
103	224	78.5387	0	0
103	225	67.8301	0	0
103	226	42.5378	0.000186	0.021559
103	227	50.9697	1e-06	0.000459
103	228	56.0621	4e-06	0.001189
103	229	58.7787	0	6e-06
103	230	42.9297	3.2e-05	0.005746
103	231	46.108	8e-06	0.00198
103	232	42.0492	5.2e-05	0.00835
103	243	37.3779	0.000361	0.035252
104	211	47.1757	2.5e-05	0.004846
104	212	52.0834	3e-06	0.000834
104	213	59.3881	0	1e-06
104	214	45.4502	2.6e-05	0.005048
104	215	54.5311	1e-06	0.000299
104	217	42.6124	0.000588	0.049519
104	221	48.1317	1.8e-05	0.003901
104	222	60.2814	0	0
104	223	50.3379	2e-06	0.000533
104	224	43.4237	0.000114	0.015219
104	225	60.8797	0	8e-06
104	226	61.6528	0	7e-06
104	227	43.3843	0.000114	0.015219
104	228	52.8564	0	0.000161
104	230	45.702	2.4e-05	0.00475
104	231	42.5843	3.2e-05	0.005746
105	209	41.7881	0.000485	0.043466
105	212	53.0895	1e-06	0.0003
105	213	51.785	5e-06	0.001312
105	214	49.291	2e-06	0.000577
105	220	59.8317	0	7.7e-05
105	221	64.1793	0	1e-06
105	222	57.1677	0	6.8e-05
105	223	50.0228	0	0.000121
105	224	46.4086	1.6e-05	0.003522
105	225	58.4479	0	1.5e-05
105	226	45.3534	6e-05	0.009265
105	228	44.5314	6.9e-05	0.010381
105	229	42.9976	0.000115	0.015244
105	231	45.9937	2.4e-05	0.00475
105	232	40.3317	0.000102	0.013918
106	213	48.4059	1.4e-05	0.003214
106	215	43.8438	7e-05	0.010448
106	220	49.9905	5.7e-05	0.008812
106	221	52.1714	7e-06	0.001643
106	223	48.9219	1.8e-05	0.003901
106	224	55.6636	0	5e-06
106	225	57.6437	0	1.2e-05
106	226	58.5824	0	1.5e-05
106	227	46.1279	3.7e-05	0.006379
106	228	57.5015	0	5.3e-05
106	229	43.2654	0.000114	0.015219
106	230	45.2209	2.3e-05	0.004706
106	232	41.9579	0.000193	0.022203
106	234	40.364	0.000216	0.024457
107	211	44.2216	0.000108	0.014647
107	212	46.3997	0.000108	0.014626
107	213	47.671	0.000136	0.017149
107	220	48.3703	3.8e-05	0.006582
107	221	47.4351	0.000134	0.017084
107	222	46.4171	0.000114	0.015217
107	223	66.1163	0	0
107	224	54.6881	1e-06	0.000282
107	225	45.8693	8e-06	0.002026
107	226	60.6669	0	2e-06
107	227	51.9525	2e-06	0.000534
107	228	54.4879	0	0.000183
107	229	47.7429	2.5e-05	0.004846
107	231	42.4126	0.000115	0.015244
108	213	51.6833	9e-06	0.002197
108	221	47.0792	6.1e-05	0.009393
108	224	62.7053	0	4e-06
108	225	54.816	1e-06	0.000282
108	226	59.5534	0	0
108	227	45.9595	2.8e-05	0.005312
108	231	45.9034	4.2e-05	0.006984
108	232	46.2904	1.4e-05	0.003047
108	260	40.208	0.000124	0.016125
109	208	48.1895	0.000173	0.020475
109	212	49.8648	2.2e-05	0.004491
109	213	53.961	1e-06	0.000245
109	214	45.6112	0.000171	0.020389
109	215	62.7079	0	4.8e-05
109	218	43.2456	7e-05	0.010448
109	220	48.0725	2.1e-05	0.004433
109	221	51.6334	4e-06	0.00109
109	222	48.0805	3.8e-05	0.006582
109	223	51.9831	2.3e-05	0.004706
109	224	44.3997	0.000277	0.029239
109	225	44.8363	0.000122	0.015975
109	226	44.1383	0.000128	0.016588
109	227	40.5354	0.000169	0.02024
109	229	41.8456	0.000301	0.031027
109	230	42.1315	0.00026	0.02805
109	231	46.4192	4e-05	0.006834
109	232	51.4625	2e-06	0.000532
110	214	48.3589	1.3e-05	0.00284
110	215	43.1999	0.000423	0.039505
110	217	45.3845	7e-05	0.010443
110	219	42.5177	0.000124	0.016096
110	220	45.5641	2.6e-05	0.005048
110	221	55.077	0	0.000185
110	222	46.2227	5.3e-05	0.008372
110	223	49.7831	2.4e-05	0.004706
110	224	45.298	0.000308	0.031669
110	226	42.5321	0.000314	0.032112
110	229	45.6093	2.8e-05	0.005312
110	230	46.2413	2.5e-05	0.004895
110	234	41.1548	0.000191	0.022075
111	209	50.426	0.000279	0.02939
111	211	49.4601	0.000236	0.026105
111	212	51.5718	1.5e-05	0.003244
111	213	48.0688	8.7e-05	0.012312
111	214	54.0045	2e-06	0.000488
111	215	57.474	0	2.8e-05
111	217	50.9657	3.6e-05	0.00634
111	220	53.2778	0	5.7e-05
111	221	48.8504	4e-06	0.001143
111	222	43.2383	0.000249	0.027211
111	223	55.4836	0	0.000162
111	224	54.7604	2e-06	0.000591
111	225	58.4023	1e-06	0.000306
111	226	59.9372	0	7.7e-05
111	228	59.1197	0	2.5e-05
111	229	50.797	0	0.000121
111	230	40.7277	0.000381	0.036763
112	210	49.8836	0.0004	0.038072
112	211	52.4705	2.9e-05	0.005418
112	212	68.5266	0	2.6e-05
112	213	83.8201	0	0
112	214	62.2104	0	4.1e-05
112	215	63.0901	0	5e-06
112	216	55.2072	0	8.5e-05
112	217	43.6911	0.000423	0.039505
112	219	45.7467	7e-05	0.010443
112	220	52.3165	3e-06	0.000834
112	221	42.1331	0.000124	0.016096
112	222	47.3864	8e-06	0.001884
112	223	44.7811	0.000155	0.019066
112	224	66.8955	0	0
112	225	49.8611	2.4e-05	0.004706
112	226	61.9338	0	8.6e-05
112	227	45.6443	0.000178	0.020934
112	228	50.9902	6e-06	0.001465
112	229	47.8234	3e-05	0.005512
112	230	42.9447	5.3e-05	0.008372
112	231	42.6992	0.000139	0.017533
113	212	68.0172	0	6e-06
113	213	84.4534	0	0
113	214	51.1273	1.5e-05	0.003244
113	215	50.5221	3.5e-05	0.006193
113	220	41.7429	0.000501	0.04446
113	221	45.7421	0.000114	0.015217
113	222	46.9658	1.2e-05	0.002739
113	223	47.1708	8e-06	0.001884
113	224	62.6406	0	5e-06
113	225	48.7584	1.9e-05	0.00404
113	226	51.1534	9e-06	0.002097
113	227	56.4053	2e-06	0.000714
113	228	49.7092	2.8e-05	0.005312
113	229	56.1453	0	8.6e-05
113	230	47.8649	3e-05	0.005512
113	231	41.8123	9.5e-05	0.013252
113	232	41.0648	0.000232	0.025752
113	233	41.8055	0.000301	0.031027
114	210	46.8154	0.000381	0.036763
114	212	56.7776	2.9e-05	0.005356
114	213	78.0862	0	0
114	214	56.5974	1.3e-05	0.002949
114	215	45.5869	0.00025	0.027212
114	216	47.1412	0.000135	0.017126
114	218	50.4324	4e-06	0.001116
114	220	44.7917	0.000479	0.043191
114	222	46.4378	6.9e-05	0.010341
114	224	44.5205	4.7e-05	0.007693
114	225	52.0543	3e-06	0.000775
114	226	44.5959	0.000141	0.017696
114	227	43.186	0.00038	0.036763
114	228	52.7538	1.5e-05	0.00328
114	229	51.1619	1.1e-05	0.002515
114	230	52.565	2e-06	0.000604
114	232	43.1187	2.9e-05	0.005385
114	236	160.654	0	0
114	237	63.0085	0	1e-06
114	238	49.7099	2e-06	0.000749
114	416	125.776	0	0
114	417	47.0468	2e-06	0.000745
114	420	39.7535	0.000261	0.028091
115	213	52.4677	0.000133	0.017017
115	214	48.856	0.000173	0.020475
115	219	41.487	0.000485	0.043466
115	220	44.2774	0.000271	0.02869
115	223	47.4409	4.1e-05	0.00696
115	224	44.6498	3.9e-05	0.006758
115	225	41.8872	0.000254	0.027499
115	227	43.4126	0.000228	0.02541
115	232	45.4605	8e-05	0.011649
116	213	47.6531	0.000333	0.033589
116	223	41.1733	0.000501	0.04446
116	226	47.4357	8e-06	0.001884
117	219	52.4988	1.4e-05	0.00305
117	220	54.7717	2e-06	0.000488
117	221	48.3929	1.3e-05	0.00284
117	222	44.3564	0.000271	0.02869
119	435	33.2821	0.000557	0.048013
120	224	41.6058	0.000485	0.043466
120	430	37.2229	0.000251	0.027269
120	432	37.7757	0.000468	0.042434
121	213	49.2575	0.000349	0.034606
121	432	36.876	0.000439	0.040355
121	437	33.4552	0.000557	0.048013
121	460	35.0451	0.000551	0.047599
122	431	37.2551	0.000382	0.036856
123	213	50.8859	0.000191	0.022085
123	214	54.9401	4.8e-05	0.007852
123	215	48.6164	0.000513	0.045076
123	216	48.2101	0.000357	0.035145
123	220	46.1668	0.000499	0.044391
123	227	42.555	0.000297	0.030883
123	431	42.8014	6.5e-05	0.009797
123	464	40.742	4.2e-05	0.006984
123	468	35.8866	0.000487	0.043594
124	214	49.4822	0.000287	0.03007
124	215	54.264	4.8e-05	0.007852
124	220	52.159	2.7e-05	0.005149
124	227	48.6211	3.7e-05	0.006389
124	431	40.5951	0.000246	0.026961
124	432	38.4643	0.000428	0.039651
124	434	41.4223	2.9e-05	0.005407
124	455	37.5033	0.0004	0.038072
124	465	38.8044	0.000127	0.016469
124	468	37.0902	0.000588	0.049519
125	210	54.9923	9e-05	0.01268
125	211	60.0616	9e-06	0.002102
125	212	59.7068	9e-06	0.002151
125	213	88.8439	0	0
125	214	62.3595	7e-06	0.001836
125	215	50.9511	0.000191	0.022085
125	216	49.2616	0.000354	0.034928
125	217	50.3537	0.000236	0.026075
125	220	48.381	0.000175	0.02068
125	224	56.8648	5e-06	0.001225
125	225	53.8481	4.7e-05	0.007675
125	231	47.6934	0.000136	0.017149
125	430	47.6036	3e-06	0.000915
125	431	48.8541	3e-06	0.000775
125	432	59.0864	0	8e-06
125	433	39.5791	0.00027	0.02869
125	434	42.6462	2.8e-05	0.005312
125	436	36.2218	0.000439	0.040355
125	447	35.632	0.000279	0.02939
125	449	35.0838	0.000222	0.024889
125	451	39.9383	5.7e-05	0.008812
125	452	36.9817	0.000387	0.03717
125	453	41.5541	1.3e-05	0.003029
125	465	39.9736	0.000151	0.018609
125	466	39.0812	7.3e-05	0.010808
125	468	37.0938	0.000161	0.019548
125	478	45.0677	7e-06	0.001626
125	479	41.4726	8.1e-05	0.011705
126	131	385.466	9e-06	0.002197
126	132	339.26	1e-06	0.000293
126	210	52.6408	0.000179	0.021028
126	211	63.1719	2e-06	0.000639
126	212	77.3931	0	3e-06
126	213	102.356	0	0
126	214	63.6389	1e-06	0.000189
126	215	63.2057	5e-06	0.001326
126	216	55.3953	2.3e-05	0.004595
126	219	48.9458	0.000357	0.035145
126	224	53.0338	9.1e-05	0.01278
126	225	57.2619	3e-06	0.000826
126	227	46.6792	0.000159	0.019312
126	431	44.9337	1.6e-05	0.003438
126	432	52.015	0	0.00011
126	450	36.455	0.000123	0.016096
126	465	39.6071	6.4e-05	0.009696
126	466	46.1064	3e-06	0.000992
126	479	38.3098	0.000288	0.030094
127	131	478.13	3.6e-05	0.006379
127	211	56.793	3.6e-05	0.00627
127	212	68.5025	0	8.9e-05
127	213	76.3112	0	4e-06
127	214	81.5575	0	0
127	215	66.4833	0	5.2e-05
127	217	48.8531	0.000428	0.039651
127	219	54.9861	4.6e-05	0.007564
127	225	48.4853	0.000571	0.048948
127	432	40.638	0.000123	0.016091
128	211	59.5519	1.6e-05	0.003522
128	212	64.214	1e-06	0.000367
128	213	67.7966	0	0.000134
128	214	57.1371	3e-05	0.005512
128	215	60.5233	6e-06	0.001491
128	216	59.9803	3e-06	0.000969
128	218	52.0648	8.3e-05	0.01192
128	219	49.0793	0.000354	0.034928
128	220	48.4466	0.000513	0.045076
128	221	51.5691	0.000107	0.014517
128	225	49.8736	0.000146	0.018097
128	402	37.1886	4.3e-05	0.007242
128	431	42.8548	3.8e-05	0.006547
128	465	35.5003	0.000411	0.03878
129	212	50.5069	0.000521	0.045594
129	213	55.1873	5.4e-05	0.008462
129	216	49.7946	0.000508	0.044846
129	217	71.6376	0	6e-06
129	218	56.9153	7.6e-05	0.011097
129	219	48.047	0.000428	0.039651
129	221	50.9043	0.000236	0.026075
129	225	54.6386	1.1e-05	0.002463
129	401	64.5962	0	0
129	432	44.9484	1.3e-05	0.002936
130	212	54.2993	0.000135	0.017126
130	213	67.5764	1e-06	0.000199
130	214	66.7813	0	0.000165
130	215	55.7927	6.1e-05	0.009285
130	219	54.1754	0.000158	0.019237
130	220	57.4331	9e-06	0.002197
130	221	60.7841	4e-06	0.001047
130	224	51.1324	0.000219	0.024643
130	400	39.0802	2.8e-05	0.005252
130	435	38.1886	0.000324	0.032846
130	478	36.4615	0.000428	0.039651
131	210	51.2377	0.000422	0.039505
131	212	63.0316	7e-06	0.001643
131	213	82.3913	0	1e-06
131	214	56.2388	5.4e-05	0.008493
131	215	64.6929	1e-06	0.000367
131	217	68.5265	0	0.000109
131	219	50.6894	0.000173	0.020524
131	399	40.2647	2.2e-05	0.004478
131	430	37.7299	0.00029	0.030282
131	432	46.8376	4e-06	0.001066
132	208	54.4014	0.00013	0.016684
132	211	51.4829	0.000422	0.039505
132	212	73.6846	0	7.7e-05
132	213	93.7743	0	0
132	214	78.3466	0	3e-06
132	215	72.9054	0	2.8e-05
132	216	66.6777	0	0.000165
132	217	56.1199	4e-05	0.006846
132	218	57.7026	3e-05	0.005512
132	219	50.8014	0.000349	0.034606
132	220	55.8107	2.1e-05	0.004279
132	221	52.1498	0.000324	0.032846
132	224	49.6351	0.000349	0.034606
132	227	48.2534	0.000175	0.02068
132	432	38.8203	0.000245	0.026934
132	433	37.2408	0.00042	0.039443
132	465	36.4043	0.00023	0.02563
132	466	36.4342	0.000347	0.034532
132	478	40.6393	6.4e-05	0.009696
133	210	52.0548	0.000389	0.03726
133	211	59.6113	3.9e-05	0.006656
133	212	58.7793	2.7e-05	0.005206
133	213	63.8853	1e-05	0.002396
133	214	64.0389	4e-06	0.001195
133	215	59.4395	2e-05	0.004111
133	216	51.333	0.000363	0.035355
133	217	49.7861	0.000565	0.048514
133	218	68.5973	0	8.9e-05
133	219	62.2618	4e-06	0.001061
133	220	62.851	2e-06	0.000738
133	430	38.4805	0.000121	0.015967
134	208	55.4935	0.000235	0.026013
134	211	52.5614	0.000389	0.03726
134	212	55.4134	0.000176	0.020706
134	213	76.8895	0	5e-06
134	214	60.4496	3.2e-05	0.005757
134	215	58.72	4.8e-05	0.007771
134	216	53.8891	0.000195	0.022441
134	217	76.4227	0	5e-06
134	219	66.4335	1e-06	0.000198
134	220	58.8107	2e-05	0.004208
134	396	40.2167	3.4e-05	0.00611
135	208	59.1537	4.1e-05	0.00696
135	209	62.3419	1.6e-05	0.003522
135	212	64.4473	3e-06	0.000996
135	213	64.6644	5e-06	0.001378
135	214	58.4104	2.7e-05	0.005206
135	215	74.6497	0	5.3e-05
135	216	71.3339	0	9.2e-05
135	217	58.5819	2.9e-05	0.005385
135	218	68.629	0	0.000136
135	219	70.1582	0	3.2e-05
135	220	82.419	0	0
135	221	55.391	6.7e-05	0.010089
135	223	52.5385	7.5e-05	0.011051
135	224	51.3035	0.00046	0.041865
135	225	49.5478	0.000287	0.03007
135	395	91.7533	0	0
135	433	37.9673	0.000201	0.0229
136	211	62.3498	1.4e-05	0.003103
136	212	61.8932	6e-06	0.001606
136	213	72.4038	0	4.8e-05
136	214	65.7793	4e-06	0.001004
136	215	66.1793	1e-06	0.000303
136	216	61.3732	2.2e-05	0.004491
136	217	73.2381	0	4.3e-05
136	218	58.8358	2.9e-05	0.005385
136	219	78.4108	0	2e-06
136	220	70.2634	0	3.2e-05
136	221	50.7959	0.000423	0.039505
136	430	34.8894	0.000476	0.043092
137	211	59.2671	5.3e-05	0.008372
137	212	54.5695	0.000297	0.030883
137	213	64.8547	2e-06	0.000519
137	215	60.9402	2.6e-05	0.005076
137	216	69.8348	0	9.3e-05
137	217	69.9574	1e-06	0.00032
137	218	61.8706	1.5e-05	0.003262
137	219	79.1934	0	2e-06
137	220	78.1658	0	2e-06
137	221	57.6627	2.3e-05	0.004706
138	211	64.1877	5e-06	0.001378
138	213	64.3297	6e-06	0.001555
138	214	57.8832	3.7e-05	0.006433
138	215	56.5294	8.7e-05	0.012414
138	216	56.161	0.000121	0.015972
138	217	79.6247	0	1e-06
138	218	73.073	0	7.7e-05
138	219	81.8422	0	2e-06
138	220	92.5214	0	0
138	221	60.2137	1.1e-05	0.002515
138	414	33.3153	0.000263	0.028207
138	430	38.1255	0.000181	0.021155
139	213	56.7586	0.000163	0.01965
139	214	74.1678	0	3.9e-05
139	215	72.2118	0	1.7e-05
139	216	62.3887	8e-06	0.001942
139	217	80.3601	0	3e-06
139	218	81.1892	0	1e-06
139	219	78.6314	0	1.2e-05
139	220	100.391	0	0
139	221	62.2335	6e-06	0.001488
139	427	41.5986	4e-06	0.001015
139	429	36.449	0.000431	0.039846
140	211	64.7977	2.6e-05	0.005076
140	212	54.9841	0.000387	0.037204
140	213	56.5942	0.000133	0.017017
140	214	61.9874	2.4e-05	0.004817
140	215	74.5373	0	3.9e-05
140	216	83.7044	0	0
140	217	81.6085	0	1e-06
140	218	93.3217	0	0
140	219	96.6327	0	0
140	220	125.97	0	0
140	221	83.8777	0	1e-06
140	242	47.3963	0.000135	0.017126
140	243	90.6201	0	0
140	244	63.3824	0	1e-06
140	365	44.206	4e-06	0.001181
140	366	60.9266	0	0
140	412	37.2445	0.000171	0.020389
140	414	34.5639	0.000275	0.029107
140	428	36.1726	0.000103	0.014022
140	432	37.2034	0.000299	0.030998
141	210	55.0808	0.00048	0.043207
141	211	60.2689	6e-05	0.009197
141	212	57.4768	0.000306	0.031462
141	213	59.4054	6e-05	0.009163
141	214	72.5098	0	6.8e-05
141	215	71.0068	0	0.000152
141	216	82.4336	0	1e-06
141	217	89.4161	0	0
141	218	110.044	0	0
141	219	137.151	0	0
141	220	191.906	0	0
141	221	106.347	0	0
141	222	52.25	0.00044	0.040355
141	243	63.155	0	2.6e-05
141	366	44.4526	4e-06	0.001181
141	411	37.9997	8.9e-05	0.01254
141	413	37.4043	0.000171	0.020389
141	415	36.0764	8.2e-05	0.011792
141	419	33.0171	0.000588	0.049519
141	427	40.5856	2.4e-05	0.00475
141	431	39.3618	9e-05	0.012646
142	209	59.8023	0.000234	0.026002
142	211	56.5279	0.000339	0.034079
142	212	54.4681	0.000535	0.046535
142	217	59.3058	4.5e-05	0.007476
142	218	62.1436	4e-06	0.00112
142	219	81.5449	0	1e-06
142	220	132.699	0	0
142	221	96.5401	0	0
142	243	45.8288	0.00025	0.027212
142	412	34.5477	0.000464	0.042183
142	413	36.2456	0.00013	0.016694
142	415	36.3994	0.000457	0.041618
142	425	38.0476	5.5e-05	0.008563
142	428	35.4647	0.000434	0.040004
142	432	36.7464	0.000431	0.039846
142	436	34.3644	0.000476	0.043092
143	207	61.4157	0.000112	0.015057
143	208	60.7229	0.000213	0.024128
143	209	54.7107	0.000426	0.039595
143	211	56.7825	0.000539	0.046793
143	413	35.6433	0.000271	0.02869
143	415	36.9562	0.000291	0.030386
143	424	35.5829	0.000344	0.034332
143	426	40.0914	1.5e-05	0.003331
143	427	42.2199	2.3e-05	0.004592
143	428	36.5113	0.000386	0.03717
143	429	38.472	7.9e-05	0.011591
143	430	40.1182	7.9e-05	0.011591
143	432	38.6743	0.000158	0.019237
144	210	64.5537	7e-06	0.001758
144	211	63.0102	5.9e-05	0.009074
144	212	65.2685	2.3e-05	0.004595
144	415	35.7467	0.000231	0.025731
144	428	42.189	2.3e-05	0.004592
144	429	40.6538	4.4e-05	0.007353
144	430	47.4515	0	0.000101
144	431	37.4865	0.00036	0.035252
144	432	39.9247	1.4e-05	0.003194
145	206	60.3523	0.000271	0.02869
145	210	62.3347	0.000108	0.014626
145	211	76.5103	0	1.4e-05
145	212	66.7589	2e-05	0.004188
145	404	35.538	0.000327	0.033056
145	416	34.1967	0.000406	0.038503
145	421	33.4946	0.000263	0.028207
145	425	41.1706	7e-06	0.001643
145	427	40.3349	7.3e-05	0.010808
145	428	36.6745	0.000185	0.02145
145	430	40.2449	4.4e-05	0.007353
145	431	46.7685	0	0.000185
145	432	49.41	1e-06	0.000195
145	433	35.3627	0.000192	0.022087
146	204	63.6603	0.000358	0.035185
146	206	64.3016	2.4e-05	0.004706
146	208	74.3339	2e-06	0.000678
146	209	66.7153	5.7e-05	0.008812
146	210	70.3049	4e-06	0.001042
146	211	66.9272	2.6e-05	0.005048
146	212	73.1123	0	5.1e-05
146	213	60.5989	0.000167	0.020097
146	404	36.272	0.00014	0.017536
146	415	38.9679	8.9e-05	0.012543
146	425	34.2631	0.000283	0.029708
146	426	38.646	4.4e-05	0.007265
146	428	37.2653	0.000342	0.034244
146	429	34.0571	0.000585	0.049506
146	432	50.3907	0	1.6e-05
146	433	40.5272	7.9e-05	0.011591
147	205	63.6924	0.000358	0.035185
147	206	63.2417	0.000217	0.02447
147	207	63.8921	3.5e-05	0.006256
147	208	62.4042	0.000135	0.017126
147	209	59.1915	0.000439	0.040355
147	211	77.4038	0	8.7e-05
147	212	77.5972	0	0.00015
147	213	54.469	0.000426	0.039595
147	423	33.5255	0.000263	0.028207
147	427	35.4994	0.000257	0.027708
147	430	45.1756	1e-06	0.000188
147	431	37.2037	0.000334	0.033648
147	432	40.1062	4.4e-05	0.007353
148	208	63.4477	3.5e-05	0.006256
148	210	63.9148	0.000117	0.015475
148	211	67.1355	4e-05	0.006822
148	425	35.3463	0.000235	0.026013
148	429	37.3443	0.000108	0.014675
148	430	38.9769	0.000207	0.023471
148	432	40.9424	6.9e-05	0.010322
149	208	63.232	0.000217	0.02447
149	209	58.4459	0.000249	0.027188
149	210	59.754	0.000381	0.036763
149	211	59.4822	0.000439	0.040355
149	427	33.4899	0.000588	0.049519
150	209	76.2369	2e-06	0.000642
150	210	62.2863	5.3e-05	0.008372
150	211	58.0028	0.000533	0.046466
150	424	34.0323	0.000275	0.029107
150	429	33.218	0.000509	0.044846
151	426	42.3245	1.9e-05	0.004103
151	427	34.6426	0.000138	0.017314
152	208	67.4172	0.000119	0.015661
152	211	62.9616	0.000301	0.031027
152	212	62.033	5.3e-05	0.008372
152	430	34.5232	0.000329	0.033232
152	431	33.3573	0.000509	0.044846
153	209	67.7733	0.000119	0.015661
154	210	68.4972	8.5e-05	0.012148
154	426	35.0414	0.000489	0.043634
154	429	39.8335	0.0001	0.013754
155	431	36.393	3.5e-05	0.006256
157	241	54.2264	8.1e-05	0.011705
157	368	44.6725	7e-06	0.001671
157	369	35.1402	0.000572	0.048948
157	370	53.6637	0	6e-06
157	371	72.2832	0	0
157	372	99.1173	0	0
157	373	157.775	0	0
157	420	34.7172	0.000305	0.031396
157	421	33.5801	0.00058	0.049249
157	427	36.3907	0.000156	0.019128
157	430	44.1195	7e-06	0.001626
160	417	36.1159	0.000334	0.033648
163	208	76.3484	0.000298	0.030979
164	405	35.2062	0.000443	0.040574
165	404	34.8791	0.000406	0.038503
166	211	75.4714	0.000387	0.03717
166	435	36.2254	0.000262	0.028207
167	206	83.9306	0.000559	0.048093
170	204	93.5171	0.000472	0.04277
176	434	35.2462	0.000245	0.026916
192	404	35.5952	0.000572	0.048948
192	405	36.3231	0.000356	0.035123
193	407	40.8456	0.000103	0.014076
197	413	35.6102	0.000266	0.028482
202	411	41.1179	5.7e-05	0.008812
204	411	37.0855	0.000467	0.042434
210	413	39.2443	0.000384	0.036958
211	404	37.6789	0.000349	0.034606
211	405	38.7567	2.4e-05	0.004817
211	413	39.9056	0.00027	0.02869
212	261	70.6223	0.000364	0.035441
212	404	44.6939	2e-06	0.000737
212	405	37.3222	0.000349	0.034606
212	410	38.5358	0.000291	0.030353
212	412	39.1407	8.8e-05	0.012416
212	413	45.5387	5e-06	0.001381
212	414	39.3788	0.00027	0.02869
212	432	44.8171	5e-06	0.001381
212	433	38.0211	0.000158	0.019237
212	434	45.0542	0	7.9e-05
212	435	37.5237	0.00036	0.035252
213	403	38.2714	0.000136	0.017218
213	404	57.4269	0	4e-06
213	405	53.9465	0	3e-06
213	407	35.3089	0.000168	0.020139
213	409	39.322	0.000126	0.016385
213	411	42.6932	4e-05	0.006761
213	413	41.081	2.9e-05	0.005407
213	414	43.9867	1.6e-05	0.003522
213	415	46.403	9e-06	0.002076
213	417	38.4408	0.000417	0.039182
213	431	37.7815	0.000299	0.030998
213	432	41.6622	9.2e-05	0.012818
214	403	39.9229	3.8e-05	0.006518
214	407	37.1171	0.000349	0.034606
214	413	40.663	5.1e-05	0.008236
214	415	42.0429	2.8e-05	0.005312
214	430	39.8309	2.2e-05	0.004538
215	412	37.9955	0.000577	0.049037
215	413	39.3402	0.000179	0.021019
219	389	39.4331	0.000151	0.018609
219	413	40.5326	6e-06	0.001576
220	388	41.4934	2.7e-05	0.005134
220	389	56.372	0	1e-06
220	413	39.9147	0.000126	0.016346
236	240	459.498	0.000147	0.01827
237	417	53.6436	0	1.3e-05
238	240	1184.26	1.2e-05	0.002791
239	240	2579.5	8.8e-05	0.012508
240	420	80.7088	0	0
240	421	37.7028	0.000185	0.021462
243	390	46.1854	1.5e-05	0.003298
257	344	49.7406	0.000508	0.044846
267	340	52.3156	0.000588	0.049519
269	335	56.2851	0.000197	0.022564
271	344	56.4995	0.000133	0.017017
275	334	60.4546	0.000573	0.048948
279	353	56.3913	0.000163	0.01965
284	435	39.662	0.000488	0.043598
310	486	36.843	0.000347	0.034532
313	435	43.0151	0.000169	0.02024
319	430	42.5043	0.000396	0.037714
320	508	35.493	0.000279	0.02939
320	509	37.092	0.000123	0.016096
323	483	40.9312	4.7e-05	0.007698
325	509	36.0667	0.000299	0.030998
332	503	35.8572	0.000551	0.047599
341	497	52.5934	0	7.5e-05
342	498	56.2844	0	8e-06
347	507	36.9179	0.00042	0.039443
347	509	38.8032	0.000151	0.018609
348	506	39.8643	0.000356	0.035123
348	507	42.1122	1.7e-05	0.003559
348	509	40.6928	1.1e-05	0.002524
349	503	37.1093	0.000576	0.049019
349	506	42.987	3.5e-05	0.006221
349	507	44.5841	3.3e-05	0.005842
349	509	39.5835	8.3e-05	0.01192
350	504	41.2724	8e-05	0.011649
350	505	43.5302	3.3e-05	0.005947
350	506	123.096	0	0
350	507	46.1972	4e-06	0.001034
350	509	38.0916	0.000159	0.019312
351	503	37.5093	0.000545	0.047184
351	504	41.7811	8.3e-05	0.01192
351	505	43.2102	2.8e-05	0.005299
351	506	44.1623	2e-05	0.004157
351	509	42.5732	8.7e-05	0.012349
352	482	37.7589	0.00045	0.041117
352	486	47.1685	2.5e-05	0.004845
352	490	40.7108	0.000449	0.04107
352	492	44.13	6e-06	0.001491
352	495	51.961	0	2.6e-05
352	496	49.1881	5e-06	0.001319
352	503	42.2606	0.000129	0.016618
352	504	43.543	2.6e-05	0.005011
352	505	50.7351	1e-06	0.000225
352	506	47.77	3e-06	0.000914
352	507	68.2388	0	0
352	508	657.983	0	0
352	509	307.483	0	0
353	502	38.0088	0.000556	0.048006
353	504	41.7999	0.000203	0.023039
353	505	39.9099	0.000205	0.02328
353	506	40.7008	0.000137	0.017234
353	507	45.659	1e-05	0.002251
354	497	40.0574	5.2e-05	0.008247
354	502	39.0103	0.000395	0.037694
354	504	42.2729	0.000114	0.015224
354	507	39.4838	0.000224	0.025051
354	508	42.077	4.8e-05	0.007759
355	506	39.8508	0.000488	0.043598
355	507	38.0156	0.000336	0.033769
355	509	43.4788	2.8e-05	0.005299
357	506	39.5757	0.00035	0.034673
357	507	39.0436	0.000454	0.041395
359	506	42.3292	0.000108	0.014662
360	507	39.3976	0.000435	0.040099
361	495	40.4009	0.000581	0.049249
362	491	38.2316	0.000425	0.039571
362	506	42.0616	0.000142	0.01772
365	390	139.311	2e-06	0.000534
366	383	128.944	0.000464	0.042211
366	384	128.306	0.000326	0.033056
366	388	127.604	0.000105	0.014374
366	389	163.448	0	7e-06
366	390	210.017	0	0
367	384	136.327	0.000101	0.013898
367	389	121.985	0.000301	0.031027
367	390	121.91	0.000102	0.013987
368	385	127.239	0.000558	0.048031
368	389	120.748	0.000449	0.04107
369	418	79.355	2.5e-05	0.004928
369	419	125.82	0	0
369	420	383.401	0	0
369	421	171.946	0	0
369	422	100.619	0	1.9e-05
369	423	91.0963	0	4.5e-05
369	424	80.4199	5e-06	0.001367
369	427	66.3466	0.00014	0.017582
370	384	156.129	8.4e-05	0.011989
371	385	145.276	0.000546	0.047251
372	384	166.49	0.000364	0.035423
373	384	185.658	3.6e-05	0.006361
374	383	201.951	7.4e-05	0.010829
374	384	186.149	0.000156	0.019131
374	385	177.056	0.000137	0.017232
387	388	2487.55	0.000294	0.030635
398	404	286.758	0.000405	0.038437
432	478	83.591	5.9e-05	0.009062
432	479	86.6483	2e-05	0.004103
432	493	64.8495	6.6e-05	0.009898
433	465	99.3545	0.000287	0.03007
433	478	95.148	1e-06	0.000447
433	479	80.7473	0.00013	0.016688
433	480	80.2365	0.0001	0.013721
433	494	58.3528	0.000533	0.046466
433	496	59.4818	0.000573	0.048948
434	471	100.08	3.3e-05	0.00588
434	474	85.4406	0.000421	0.039505
434	478	100.133	4e-06	0.001034
434	481	75.5085	0.000363	0.035355
434	483	76.3322	6.3e-05	0.0096
434	496	64.8112	8.3e-05	0.01192
435	478	88.4508	8.9e-05	0.01254
435	491	64.675	0.000313	0.032007
437	479	80.5512	0.000433	0.039969
438	476	86.8317	0.000175	0.020672
438	477	84.2185	0.000449	0.04107
438	479	93.1123	7.3e-05	0.010774
438	480	82.3804	0.000269	0.02869
447	478	107.061	9.4e-05	0.013111
451	464	156.099	0.000347	0.034532
451	465	147.079	0.000393	0.037604
451	477	114.203	0.000145	0.018097
451	478	114.095	0.00011	0.014817
452	465	160.34	0.00018	0.021102
452	466	148.497	0.000333	0.033589
452	467	146.588	0.000256	0.027673
452	477	110.575	0.000476	0.043092
452	478	122.707	3.1e-05	0.005585
452	479	125.72	1.3e-05	0.002886
465	479	145.043	0.000546	0.047251
466	477	168.253	0.000558	0.048052
466	478	192.788	5e-06	0.001403
466	479	169.45	3.8e-05	0.006605
467	478	170.084	0.000412	0.038841
468	477	197.86	0.000143	0.017888
468	478	189.558	9.6e-05	0.013353

## Sheet: D458 spatial-SI
bin1	bin2	interaction	p_value	q_value
0	322	28.2139	0.000902	0.039597
0	323	23.3289	0.000347	0.019978
0	324	18.2454	0.000281	0.017038
0	325	19.5854	0.000357	0.020401
0	326	21.9134	0.000485	0.025565
0	327	20.522	0.000712	0.033648
0	328	23.8142	0.000403	0.022179
0	329	21.5791	0.000965	0.041717
0	342	28.1403	0.001009	0.043176
0	343	25.1976	0.000528	0.027463
0	344	34.4641	0.000416	0.022696
0	345	31.5704	0.000143	0.010421
0	346	32.809	6.3e-05	0.005549
0	347	35.2638	2.2e-05	0.002427
0	348	36.3236	7e-06	0.001011
0	349	40.4388	1e-06	0.000313
0	350	37.2502	0	0.000147
0	351	41.5774	0	0.000113
0	352	190.05	0	0.000121
0	353	26.0525	1e-06	0.000278
0	354	27.9999	4e-06	0.0007
0	355	38.7205	8e-06	0.001212
0	356	30.6836	3e-05	0.003153
0	357	25.4923	6.2e-05	0.005471
0	358	27.3909	0.000135	0.009984
0	359	29.0622	0.000242	0.015301
0	360	25.8197	0.000397	0.021955
0	361	39.5655	0.000504	0.026368
0	362	33.662	0.001051	0.044418
1	322	19.6301	0.000987	0.042343
1	323	26.4436	0.000347	0.019974
1	324	19.4648	0.000237	0.015153
1	325	18.4362	0.000319	0.018779
1	326	28.5731	0.000423	0.022969
1	327	20.6057	0.000734	0.034284
1	328	19.0544	0.001167	0.048058
1	329	28.1372	0.001074	0.04519
1	341	21.2907	0.000867	0.038448
1	342	26.6161	0.00084	0.037496
1	343	30.8128	0.000269	0.016493
1	344	29.0305	0.000233	0.014952
1	345	30.7507	9.4e-05	0.007532
1	346	39.23	2.8e-05	0.002963
1	347	41.0975	1e-05	0.001414
1	348	29.5318	3e-06	0.000567
1	349	43.4534	1e-06	0.000218
1	350	40.8062	0	6.8e-05
1	351	43.4423	0	7e-05
1	352	146.377	0	8.9e-05
1	353	21.2539	1e-06	0.000306
1	354	26.561	4e-06	0.000662
1	355	38.8497	1.3e-05	0.001645
1	356	40.041	3.3e-05	0.00337
1	357	24.8829	0.000132	0.009782
1	358	30.02	0.00022	0.01431
1	359	26.6092	0.000362	0.020482
1	360	40.8986	0.000624	0.030769
1	361	31.8686	0.000996	0.042699
2	323	20.1518	0.000882	0.038949
2	324	12.1365	0.000585	0.029466
2	325	23.4161	0.000619	0.030631
2	326	19.7951	0.000794	0.036093
2	342	32.1509	0.000833	0.037301
2	343	26.2568	0.000372	0.020865
2	344	28.1453	0.000199	0.013316
2	345	26.6417	8.8e-05	0.007132
2	346	29.9525	3.2e-05	0.003272
2	347	33.5683	8e-06	0.001157
2	348	38.0157	3e-06	0.000544
2	349	43.9332	1e-06	0.000209
2	350	37.7314	0	9.8e-05
2	351	41.1994	0	6.6e-05
2	352	127.377	0	0.000108
2	353	25.5414	2e-06	0.000382
2	354	27.1786	7e-06	0.001056
2	355	39.1656	1.9e-05	0.002157
2	356	28.6296	6.8e-05	0.005878
2	357	41.5424	0.000181	0.012375
2	358	27.5638	0.000491	0.025854
2	359	32.5212	0.000631	0.030957
2	360	27.2022	0.000968	0.04172
3	323	18.5685	0.000985	0.042284
3	324	16.8986	0.000759	0.034968
3	325	12.4711	0.000742	0.03457
3	326	20.9302	0.000758	0.034968
3	327	18.4481	0.001233	0.049952
3	341	22.2221	0.000803	0.036333
3	342	33.9272	0.000608	0.030231
3	343	33.957	0.000167	0.011643
3	344	35.1454	0.000113	0.008676
3	345	27.8002	2.9e-05	0.003056
3	346	35.7253	1.1e-05	0.00144
3	347	36.7871	3e-06	0.000581
3	348	34.475	1e-06	0.000171
3	349	46.7115	0	7e-05
3	350	38.9205	0	3.1e-05
3	351	44.549	0	3.1e-05
3	352	95.0412	0	3.3e-05
3	353	29.7626	1e-06	0.000168
3	354	25.953	3e-06	0.000565
3	355	31.9872	1.2e-05	0.001551
3	356	21.7958	3.7e-05	0.003639
3	357	24.5714	0.000147	0.010643
3	358	29.8642	0.000308	0.018284
3	359	21.8599	0.000658	0.031826
3	360	28.6969	0.000822	0.036912
4	324	18.8701	0.001059	0.044704
4	325	20.6951	0.001233	0.049952
4	326	22.5975	0.001228	0.049804
4	341	21.3612	0.000838	0.037449
4	342	26.978	0.000605	0.030143
4	343	30.8905	0.000225	0.014567
4	344	31.9959	9e-05	0.007279
4	345	30.7764	3.4e-05	0.003417
4	346	38.3702	7e-06	0.001063
4	347	37.4623	2e-06	0.000499
4	348	37.391	1e-06	0.000176
4	349	43.3371	0	5.2e-05
4	350	39.3047	0	3e-05
4	351	40.2612	0	3.3e-05
4	352	82.7109	0	5.9e-05
4	353	22.9404	1e-06	0.000193
4	354	37.0514	4e-06	0.000759
4	355	29.1178	1.9e-05	0.002168
4	356	40.4615	7.6e-05	0.006392
4	357	30.2107	0.000218	0.014233
4	358	24.7557	0.000594	0.029768
4	359	25.3447	0.000924	0.040425
5	324	20.986	0.001215	0.049461
5	340	28.2792	0.00121	0.049293
5	341	22.0275	0.000552	0.028338
5	342	29.3614	0.000494	0.025953
5	343	35.9325	0.000173	0.011921
5	344	33.9835	9.5e-05	0.007606
5	345	32.7813	2.1e-05	0.002333
5	346	35.2495	6e-06	0.000977
5	347	39.535	1e-06	0.00028
5	348	45.1305	0	0.000116
5	349	42.641	0	4.3e-05
5	350	41.1831	0	1.8e-05
5	351	41.9944	0	2.7e-05
5	352	61.7759	0	5.1e-05
5	353	25.8528	1e-06	0.000253
5	354	28.8413	4e-06	0.000705
5	355	33.9495	2.3e-05	0.002514
5	356	28.1678	9.1e-05	0.007351
5	357	30.9417	0.000328	0.019138
5	358	30.3431	0.000729	0.034138
6	340	25.9768	0.001084	0.04553
6	341	26.26	0.00053	0.027522
6	342	32.5513	0.000346	0.019926
6	343	28.6356	0.000158	0.011144
6	344	36.8649	8.2e-05	0.006775
6	345	39.1165	2.6e-05	0.002792
6	346	37.4714	4e-06	0.000752
6	347	37.8796	1e-06	0.000315
6	348	42.2968	0	7.5e-05
6	349	43.1263	0	3.6e-05
6	350	35.9577	0	2.1e-05
6	351	43.8828	0	2.4e-05
6	352	62.7013	0	5.9e-05
6	353	26.544	1e-06	0.000303
6	354	39.4905	7e-06	0.001074
6	355	30.919	2.6e-05	0.002782
6	356	33.0439	0.000125	0.009448
6	357	27.0387	0.00044	0.023665
6	358	30.5696	0.001132	0.04694
7	341	30.8483	0.000512	0.02673
7	342	30.4436	0.000362	0.020482
7	343	36.3583	0.000115	0.008804
7	344	32.6316	7.8e-05	0.006522
7	345	36.6035	2.7e-05	0.002841
7	346	33.0819	7e-06	0.001094
7	347	36.8791	1e-06	0.00028
7	348	40.5535	0	0.000109
7	349	38.7727	0	2.9e-05
7	350	47.8411	0	2.3e-05
7	351	43.4792	0	3.3e-05
7	352	61.632	0	6.2e-05
7	353	24.2762	2e-06	0.000379
7	354	31.0727	1e-05	0.001369
7	355	34.3009	4.7e-05	0.004422
7	356	31.2915	0.000154	0.010957
7	357	25.6616	0.000624	0.030751
8	341	28.0786	0.000672	0.032306
8	342	32.0599	0.000363	0.020545
8	343	30.5873	0.000126	0.00951
8	344	29.1269	6.4e-05	0.005559
8	345	34.5299	2.9e-05	0.003042
8	346	39.1869	8e-06	0.001191
8	347	45.9704	2e-06	0.000456
8	348	35.5556	0	0.000108
8	349	43.8771	0	4.9e-05
8	350	44.3686	0	2e-05
8	351	39.1737	0	3.9e-05
8	352	48.8114	0	9.1e-05
8	353	25.4016	2e-06	0.000376
8	354	28.7008	1.2e-05	0.001608
8	355	30.8346	5.9e-05	0.005236
8	356	25.2541	0.000238	0.015184
8	357	31.218	0.000679	0.032632
9	342	25.3218	0.001091	0.045733
9	343	27.5088	0.000319	0.018779
9	344	29.9572	0.000188	0.01277
9	345	33.2918	6.7e-05	0.005759
9	346	37.0961	3e-05	0.003148
9	347	38.88	9e-06	0.001281
9	348	34.8022	3e-06	0.000543
9	349	37.3663	1e-06	0.000156
9	350	29.1534	0	0.000109
9	351	37.4901	0	0.000116
9	352	39.3361	1e-06	0.000315
9	353	31.2582	8e-06	0.001191
9	354	33.6599	3.5e-05	0.003475
9	355	34.7641	0.000163	0.011399
9	356	34.8601	0.000558	0.028481
10	341	21.5543	0.00114	0.047237
10	342	17.7192	0.001024	0.043587
10	343	30.121	0.000483	0.025525
10	344	31.2797	0.000206	0.013675
10	345	26.463	8.4e-05	0.006887
10	346	34.5829	2.7e-05	0.00291
10	347	35.5362	1.2e-05	0.001553
10	348	38.1057	4e-06	0.000698
10	349	39.183	1e-06	0.000328
10	350	37.8895	0	0.000134
10	351	35.1771	1e-06	0.000232
10	352	41.247	1e-06	0.000347
10	353	36.0211	1.2e-05	0.001544
10	354	37.9986	5.6e-05	0.005056
10	355	36.1824	0.000183	0.01249
10	356	35.8239	0.000718	0.033757
11	343	25.903	0.001024	0.043587
11	344	26.6939	0.000729	0.034138
11	345	27.3135	0.000245	0.015467
11	346	32.08	0.000101	0.007942
11	347	31.6831	3.5e-05	0.003466
11	348	35.4004	1.7e-05	0.002048
11	349	34.913	7e-06	0.001044
11	350	38.0122	4e-06	0.000706
11	351	31.3925	4e-06	0.000667
11	352	38.2171	9e-06	0.001288
11	353	34.3811	3.2e-05	0.00327
11	354	30.3999	0.000153	0.010913
11	355	31.444	0.000508	0.026534
12	344	32.1328	0.001157	0.047788
12	345	28.0163	0.000645	0.031359
12	346	32.0328	0.000206	0.013675
12	347	31.2832	8.4e-05	0.006887
12	348	27.1527	3.2e-05	0.00325
12	349	31.6324	1.8e-05	0.002119
12	350	42.0941	1e-05	0.00137
12	351	33.3427	1.4e-05	0.001717
12	352	36.4828	1.7e-05	0.002021
12	353	36.8173	7.9e-05	0.006598
12	354	39.5135	0.000208	0.013775
12	355	33.2801	0.000756	0.034928
13	346	26.5577	0.0007	0.03324
13	347	27.763	0.000235	0.015043
13	348	29.1255	0.000105	0.008215
13	349	27.4459	4.4e-05	0.004169
13	350	23.4068	3.6e-05	0.00359
13	351	28.5006	4.4e-05	0.004178
13	352	38.7965	7.3e-05	0.006196
13	353	34.1863	0.000175	0.012009
13	354	37.339	0.000561	0.028607
13	355	41.0527	0.001184	0.048575
14	347	32.1379	0.000672	0.032306
14	348	34.1552	0.000235	0.015043
14	349	34.8513	0.000115	0.008821
14	350	28.0129	6.4e-05	0.005559
14	351	28.2479	0.000102	0.008002
14	352	45.9665	0.000158	0.01117
14	353	22.514	0.000457	0.02445
14	354	40.9792	0.000867	0.038448
15	347	22.9443	0.001157	0.047788
15	348	25.0632	0.000672	0.032306
15	349	29.4778	0.000245	0.015467
15	350	26.0588	0.000158	0.011144
15	351	33.023	0.000172	0.011885
15	352	57.1215	0.000326	0.019078
15	353	28.0883	0.000835	0.037403
16	349	23.6447	0.000791	0.035993
16	350	23.0922	0.000379	0.0212
16	351	27.0555	0.000448	0.024026
16	352	33.3893	0.000575	0.029098
17	349	28.8569	0.0008	0.036262
17	350	30.0135	0.000594	0.029768
17	351	33.229	0.000491	0.025829
17	352	44.0484	0.000711	0.033603
18	350	31.7703	0.001205	0.04915
19	349	29.9148	0.001019	0.043477
20	349	29.4738	0.001217	0.049487
20	350	27.2745	0.001066	0.044915
21	350	23.9196	0.000879	0.038823
24	481	234.736	0.000966	0.04172
24	482	57.9454	0.000764	0.035151
24	483	28.7923	0.000698	0.033165
24	484	47.1856	0.000808	0.036472
25	477	71.1971	0.001048	0.044333
25	478	81.4581	0.00112	0.046505
25	479	81.4545	0.000593	0.029768
25	480	119.51	0.000459	0.024515
25	481	155.101	0.000366	0.020634
25	482	48.0104	0.000249	0.015629
25	483	41.59	0.000273	0.016734
25	484	26.2149	0.000367	0.020652
25	485	28.0639	0.000658	0.031831
26	476	47.2136	0.001161	0.047907
26	477	54.3288	0.000984	0.042284
26	478	57.4806	0.000345	0.019923
26	479	72.0829	0.000367	0.02067
26	480	93.8024	0.000174	0.011996
26	481	129.016	0.00017	0.011822
26	482	43.0154	0.000229	0.014746
26	483	32.4409	0.000249	0.015629
26	484	36.9063	0.000397	0.021955
26	485	28.4752	0.000803	0.036333
27	472	46.6216	0.000685	0.032754
27	473	46.2451	0.000632	0.031001
27	474	51.4424	0.000191	0.012869
27	475	43.111	0.000295	0.017701
27	476	49.5145	0.000176	0.012094
27	477	51.1721	0.000113	0.008709
27	478	61.9029	6.7e-05	0.005788
27	479	64.9688	1.6e-05	0.001973
27	480	80.807	1.6e-05	0.001976
27	481	94.9117	9e-06	0.001281
27	482	39.4728	1.7e-05	0.002043
27	483	38.5265	4.1e-05	0.003973
27	484	43.7111	6.4e-05	0.005572
27	485	43.4435	0.000187	0.012712
27	486	33.3374	0.000367	0.020652
28	471	45.5347	0.00122	0.049589
28	472	50.4953	0.000366	0.020634
28	473	53.9404	0.000529	0.027463
28	474	45.5999	0.000117	0.008876
28	475	45.2943	0.000142	0.01038
28	476	64.0338	0.000102	0.008
28	477	55.0987	5.9e-05	0.005253
28	478	60.2429	3.4e-05	0.003417
28	479	57.8769	2e-05	0.002288
28	480	62.4942	4e-06	0.00075
28	481	80.6822	7e-06	0.00109
28	482	42.9874	7e-06	0.001104
28	483	38.1807	3e-05	0.003113
28	484	34.5563	0.000103	0.008048
28	485	48.1505	0.000249	0.015629
28	486	31.2101	0.000616	0.030508
29	471	50.711	0.000992	0.042516
29	472	50.1861	0.00013	0.009729
29	473	53.0995	0.000151	0.010853
29	474	38.4051	4.4e-05	0.00418
29	475	39.922	3.9e-05	0.003783
29	476	51.6081	1.8e-05	0.00212
29	477	44.2958	1.6e-05	0.001955
29	478	54.7737	8e-06	0.001168
29	479	77.3673	4e-06	0.000707
29	480	75.6183	3e-06	0.000543
29	481	71.7383	1e-06	0.000184
29	482	39.9663	3e-06	0.000565
29	483	26.9845	7e-06	0.001031
29	484	35.435	3.9e-05	0.003788
29	485	37.7658	0.000212	0.013944
29	486	42.245	0.000426	0.023085
30	436	36.9468	0.001181	0.048498
30	471	60.0515	0.000732	0.034228
30	472	36.6264	0.000213	0.014006
30	473	39.1253	0.0001	0.007899
30	474	59.5361	2.1e-05	0.002356
30	475	42.7865	3e-05	0.003119
30	476	29.3347	1e-05	0.001369
30	477	46.36	6e-06	0.000888
30	478	58.2624	4e-06	0.000705
30	479	60.5622	2e-06	0.000421
30	480	77.7081	1e-06	0.000248
30	481	56.6345	1e-06	0.000262
30	482	29.6958	1e-06	0.000184
30	483	29.8245	6e-06	0.00094
30	484	44.7593	2e-05	0.002293
30	485	32.3701	0.000157	0.011102
30	486	33.9571	0.000623	0.03075
31	436	39.6195	0.001117	0.046457
31	437	26.6986	0.001096	0.045818
31	470	41.7533	0.001147	0.04748
31	471	21.953	0.000462	0.024613
31	472	48.4083	0.000146	0.010573
31	473	35.7576	0.000157	0.011133
31	474	45.1414	1.3e-05	0.001685
31	475	44.6899	1.6e-05	0.0019
31	476	40.5124	8e-06	0.001171
31	477	59.6095	3e-06	0.000543
31	478	52.36	1e-06	0.000317
31	479	62.3938	1e-06	0.000247
31	480	61.5501	0	0.000151
31	481	64.4121	0	0.000147
31	482	44.5092	1e-06	0.000312
31	483	28.0361	2e-06	0.000397
31	484	47.1245	2.2e-05	0.002468
31	485	22.4214	0.000101	0.007942
31	486	37.8322	0.000539	0.027833
32	433	47.0857	0.00121	0.049293
32	434	33.5014	0.000844	0.03763
32	435	22.4867	0.000748	0.034692
32	436	45.4247	0.000552	0.028338
32	437	30.6105	0.000662	0.031988
32	438	39.6919	0.000873	0.038622
32	469	45.4256	0.001162	0.047917
32	471	39.1528	0.00034	0.019664
32	472	41.7243	0.000156	0.011102
32	473	39.8256	0.000209	0.013854
32	474	51.7557	5.2e-05	0.004798
32	475	45.2602	1.8e-05	0.002082
32	476	53.7344	5e-06	0.00084
32	477	46.4558	3e-06	0.000562
32	478	44.0913	1e-06	0.0002
32	479	62.3055	0	9.2e-05
32	480	56.9977	0	7.2e-05
32	481	60.4866	0	5.9e-05
32	482	35.6801	0	0.000115
32	483	35.7156	2e-06	0.00039
32	484	29.0157	4e-06	0.000657
32	485	24.7546	5.9e-05	0.005215
32	486	39.7609	0.000228	0.014684
33	433	39.2093	0.000806	0.036456
33	434	47.4645	0.00026	0.016088
33	435	36.031	0.000217	0.014162
33	436	34.7383	0.000254	0.015862
33	437	41.6164	0.000376	0.021062
33	438	45.4666	0.000569	0.028891
33	439	32.5594	0.000942	0.04099
33	469	39.8743	0.000828	0.03709
33	470	47.484	0.000744	0.034601
33	471	52.6977	0.000259	0.016071
33	472	37.086	5.8e-05	0.00515
33	473	47.297	0.000127	0.009548
33	474	44.2289	3.8e-05	0.003744
33	475	44.0602	3.2e-05	0.003303
33	476	41.8825	3e-06	0.000525
33	477	42.0856	1e-06	0.000238
33	478	46.4106	0	0.000123
33	479	50.9027	0	3.9e-05
33	480	41.6053	0	2.1e-05
33	481	68.6322	0	2.6e-05
33	482	35.3662	0	5.3e-05
33	483	29.377	1e-06	0.000175
33	484	50.5005	5e-06	0.000775
33	485	39.5123	1.6e-05	0.001973
33	486	34.4612	0.000196	0.013155
33	487	43.9976	0.001065	0.044886
34	433	41.6735	0.000508	0.026557
34	434	34.3324	0.00015	0.01081
34	435	19.7524	5.4e-05	0.004889
34	436	41.6141	6.6e-05	0.005726
34	437	27.5674	0.000157	0.011133
34	438	44.1382	0.000298	0.017836
34	439	49.3559	0.000614	0.030442
34	468	46.8396	0.000897	0.039405
34	469	37.4442	0.000536	0.027737
34	470	32.0382	0.000745	0.034635
34	471	44.7094	0.000184	0.012517
34	472	60.5083	7.9e-05	0.006539
34	473	51.2168	8.2e-05	0.006751
34	474	35.3596	3.5e-05	0.003494
34	475	42.0071	3.5e-05	0.003517
34	476	46.6671	9e-06	0.00122
34	477	41.1993	1e-06	0.000199
34	478	47.9655	0	6.4e-05
34	479	58.3328	0	3.6e-05
34	480	70.4646	0	1.3e-05
34	481	67.7531	0	1.1e-05
34	482	56.9734	0	3e-05
34	483	35.7881	0	0.000108
34	484	42.0397	2e-06	0.000489
34	485	41.9557	2.7e-05	0.002895
34	486	45.3774	7.1e-05	0.006051
34	487	37.1656	0.00103	0.043752
35	432	35.2493	0.000542	0.027915
35	433	39.4419	0.000258	0.016032
35	434	52.1413	9e-05	0.007311
35	435	24.7813	3.2e-05	0.00326
35	436	34.511	1.5e-05	0.001817
35	437	51.2826	4.3e-05	0.00406
35	438	39.0886	0.000145	0.01053
35	439	39.0192	0.000376	0.021062
35	440	31.7347	0.000895	0.039351
35	467	52.362	0.001068	0.044981
35	468	38.7848	0.00051	0.026622
35	469	43.1684	0.000384	0.021384
35	470	50.2437	0.000625	0.030804
35	471	38.8331	0.000241	0.01529
35	472	62.7551	7.9e-05	0.006539
35	473	48.1923	0.000148	0.010695
35	474	41.1933	3e-05	0.003148
35	475	38.4285	4.4e-05	0.004151
35	476	49.1806	1.3e-05	0.001645
35	477	40.2022	3e-06	0.000632
35	478	42.7346	0	7.2e-05
35	479	36.5921	0	2.5e-05
35	480	65.1403	0	1.7e-05
35	481	60.5871	0	8e-06
35	482	58.6765	0	1.8e-05
35	483	46.9405	0	8.7e-05
35	484	42.4515	2e-06	0.000421
35	485	47.741	1.8e-05	0.002113
35	486	45.3119	0.000132	0.009822
35	487	34.2572	0.000553	0.028358
36	431	32.3276	0.001176	0.048325
36	432	38.4479	0.00039	0.021677
36	433	42.1871	0.000102	0.007987
36	434	32.2278	5.4e-05	0.004874
36	435	34.5383	2.4e-05	0.002597
36	436	34.7791	1.1e-05	0.00144
36	437	40.8896	1.1e-05	0.001474
36	438	31.7793	4.7e-05	0.004378
36	439	39.0132	0.000217	0.014162
36	440	41.702	0.000642	0.031267
36	466	30.9585	0.001228	0.049804
36	467	27.7673	0.000634	0.031032
36	468	43.2442	0.000412	0.022542
36	469	38.2224	0.000238	0.015193
36	470	37.814	0.000519	0.027077
36	471	45.7036	0.000245	0.015464
36	472	36.396	0.00013	0.009729
36	473	28.5459	0.000184	0.012517
36	474	30.4726	7.4e-05	0.006222
36	475	44.0712	4.3e-05	0.004125
36	476	54.8354	1.8e-05	0.002113
36	477	44.1842	6e-06	0.00098
36	478	40.8413	1e-06	0.000332
36	479	50.4479	0	3.9e-05
36	480	46.6908	0	1.7e-05
36	481	74.8632	0	1.8e-05
36	482	46.3909	0	2.4e-05
36	483	36.6933	0	7.6e-05
36	484	44.1054	3e-06	0.000523
36	485	29.6861	2.3e-05	0.00258
36	486	34.0051	0.000152	0.010896
36	487	25.464	0.00117	0.048128
37	431	20.833	0.000578	0.029193
37	432	32.0922	0.000267	0.016423
37	433	41.8041	8.3e-05	0.006809
37	434	39.094	2.3e-05	0.002584
37	435	35.6122	1.7e-05	0.002011
37	436	35.9695	1e-05	0.001359
37	437	30.8495	1.1e-05	0.00144
37	438	50.8229	1.8e-05	0.002089
37	439	37.6141	9.3e-05	0.007465
37	440	33.5055	0.000475	0.02519
37	467	40.901	0.000642	0.031267
37	468	56.4598	0.000412	0.022542
37	469	43.7898	0.000356	0.020334
37	470	37.1331	0.000653	0.031712
37	471	24.8025	0.000404	0.022194
37	472	52.3642	0.000273	0.016695
37	473	38.3377	0.000543	0.027942
37	474	42.9342	0.000184	0.012517
37	475	35.163	0.000178	0.012218
37	476	37.5013	3.5e-05	0.003482
37	477	36.786	1.8e-05	0.002113
37	478	37.5993	6e-06	0.000925
37	479	42.6365	1e-06	0.000332
37	480	51.5813	0	4.5e-05
37	481	51.2378	0	3.1e-05
37	482	57.8205	0	6.9e-05
37	483	28.9098	0	0.000143
37	484	47.5367	3e-06	0.000556
37	485	25.6332	3.7e-05	0.003656
37	486	35.778	0.000194	0.013012
38	431	32.1473	0.000655	0.031735
38	432	76.2783	0.000192	0.012887
38	433	55.1449	9.1e-05	0.007351
38	434	49.1545	3.3e-05	0.003324
38	435	52.9179	1.2e-05	0.001553
38	436	37.5014	1.3e-05	0.001653
38	437	64.6473	1.8e-05	0.00212
38	438	39.5946	2.9e-05	0.003055
38	439	38.4561	6.4e-05	0.005612
38	440	32.1703	0.000327	0.019095
38	468	53.2833	0.00085	0.037867
38	469	32.5347	0.000766	0.035241
38	471	38.2727	0.000966	0.041717
38	472	45.8883	0.000813	0.036624
38	474	49.9677	0.000872	0.038583
38	475	36.7917	0.000593	0.029768
38	476	35.7761	0.000229	0.014727
38	477	61.131	5e-05	0.004627
38	478	58.4492	2.4e-05	0.002654
38	479	66.2797	9e-06	0.001235
38	480	51.5894	2e-06	0.000496
38	481	75.7548	0	9.9e-05
38	482	57.8296	0	0.000124
38	483	44.2516	2e-06	0.000357
38	484	46.9102	5e-06	0.000782
38	485	39.8132	3.1e-05	0.003196
38	486	40.0776	0.000222	0.0144
39	431	21.7487	0.000947	0.041105
39	432	45.5245	0.00032	0.018819
39	433	56.1443	9.3e-05	0.007465
39	434	38.7718	5.4e-05	0.004922
39	435	33.4598	2.6e-05	0.00277
39	436	44.6055	1.5e-05	0.001887
39	437	46.1612	3.6e-05	0.003529
39	438	58.6418	7.1e-05	0.006036
39	439	38.9402	0.000138	0.010152
39	440	31.014	0.000307	0.018282
39	476	35.837	0.000787	0.035902
39	477	35.1535	0.000351	0.02008
39	478	38.4669	8.2e-05	0.006751
39	479	47.1812	4.4e-05	0.004151
39	480	53.3998	1.6e-05	0.001973
39	481	74.886	7e-06	0.001081
39	482	54.7374	2e-06	0.000421
39	483	34.9045	4e-06	0.000692
39	484	57.8972	1.5e-05	0.001831
39	485	41.8715	5.3e-05	0.004807
39	486	37.6494	0.000255	0.015876
40	431	40.2528	0.000949	0.041159
40	432	44.191	0.000619	0.030631
40	433	59.9498	0.000229	0.014747
40	434	49.3891	8.7e-05	0.007068
40	435	52.9299	6.8e-05	0.005852
40	436	37.4227	4.8e-05	0.004518
40	437	38.2093	6.3e-05	0.005514
40	438	54.2676	0.000163	0.011399
40	439	46.7431	0.000375	0.021032
40	440	41.8309	0.000747	0.034667
40	477	42.6882	0.001228	0.049804
40	478	51.4126	0.000566	0.02881
40	479	50.696	0.000152	0.0109
40	480	43.2303	8.9e-05	0.007248
40	481	56.7845	5.2e-05	0.004758
40	482	43.7502	3.8e-05	0.003721
40	483	31.3855	1.8e-05	0.002082
40	484	42.8629	4.1e-05	0.003937
40	485	39.2189	0.000181	0.012376
40	486	50.6238	0.000482	0.025489
41	432	25.8058	0.00084	0.037496
41	433	40.9289	0.000659	0.03185
41	434	34.3551	0.00028	0.017033
41	435	38.2499	0.000144	0.010482
41	436	27.5651	0.000163	0.011399
41	437	40.163	0.000235	0.015055
41	438	41.1363	0.000348	0.019991
41	439	44.2769	0.000965	0.041717
41	479	46.6271	0.001015	0.043328
41	480	45.0489	0.00034	0.019664
41	481	50.2474	0.000253	0.015818
41	482	52.993	0.000225	0.014552
41	483	42.097	0.00023	0.014801
41	484	41.1555	0.000169	0.011735
41	485	36.0711	0.000435	0.023495
42	433	26.8039	0.001073	0.04514
42	434	29.2263	0.000947	0.041105
42	435	39.0476	0.00054	0.027891
42	436	41.0691	0.000412	0.022542
42	437	27.6754	0.000794	0.036093
42	438	37.3282	0.001178	0.048393
42	481	52.0726	0.000839	0.037477
42	482	36.6767	0.000944	0.04103
42	483	36.8356	0.001023	0.043587
54	298	6.39295	0.001038	0.044025
54	299	9.96844	0.000722	0.033907
54	300	11.6596	0.000655	0.031735
54	301	13.0188	0.001005	0.043029
55	297	13.9174	0.000614	0.030442
55	298	10.979	0.000294	0.017689
55	299	8.88892	0.000211	0.013921
55	300	7.39337	0.000153	0.01091
55	301	16.8858	0.0002	0.013354
55	302	10.7715	0.000252	0.01576
55	303	34.5977	0.000295	0.017731
55	304	42.4104	0.000601	0.029994
56	296	12.1101	0.000844	0.03763
56	297	7.98184	0.000437	0.023566
56	298	16.2744	0.00014	0.010269
56	299	20.6183	0.000116	0.008865
56	300	19.293	9.3e-05	0.00744
56	301	10.5451	9.5e-05	0.007566
56	302	4.71745	9.6e-05	0.007639
56	303	47.8421	0.000102	0.008
56	304	45.403	0.000284	0.017209
56	305	32.9073	0.000918	0.040193
57	296	12.5183	0.000641	0.031267
57	297	17.3268	0.000126	0.00951
57	298	18.9257	4.1e-05	0.003937
57	299	9.83688	2.3e-05	0.002551
57	300	4.60229	2.1e-05	0.00238
57	301	16.3508	2.5e-05	0.002702
57	302	12.1911	1.9e-05	0.002197
57	303	98.1115	1.5e-05	0.001869
57	304	45.257	4.8e-05	0.004484
57	305	44.3692	0.000252	0.015797
57	306	34.7939	0.000693	0.033015
58	295	38.853	0.000818	0.036819
58	296	38.357	0.000225	0.014546
58	297	31.0271	0.000122	0.009279
58	298	35.1455	1.2e-05	0.001547
58	299	43.1565	8e-06	0.001121
58	300	49.9973	4e-06	0.000759
58	301	52.7027	7e-06	0.001031
58	302	85.576	6e-06	0.000975
58	303	323.952	4e-06	0.000657
58	304	268.938	1e-05	0.001338
58	305	59.3241	6e-05	0.005298
58	306	25.4413	0.000243	0.015342
58	307	40.6186	0.001131	0.0469
59	295	43.8977	0.000748	0.034686
59	296	43.4438	0.000188	0.012737
59	297	32.2133	7.4e-05	0.006256
59	298	31.928	2.7e-05	0.002841
59	299	38.4055	5e-06	0.000811
59	300	60.8929	4e-06	0.000664
59	301	65.8638	4e-06	0.000687
59	302	82.5014	4e-06	0.000738
59	303	117.303	3e-06	0.000565
59	304	135.247	6e-06	0.000945
59	305	36.5703	3e-05	0.003156
59	306	16.9804	0.000132	0.009831
59	307	22.7726	0.000796	0.036164
60	295	26.9854	0.000987	0.042343
60	296	41.1722	0.000244	0.015391
60	297	32.1358	9.3e-05	0.007462
60	298	32.7612	2.3e-05	0.002571
60	299	30.6504	2.1e-05	0.002327
60	300	40.6303	4e-06	0.000722
60	301	36.3906	5e-06	0.000835
60	302	49.3817	4e-06	0.000706
60	303	74.5616	3e-06	0.000648
60	304	48.3107	9e-06	0.00123
60	305	20.7373	3.2e-05	0.003267
60	306	11.293	0.000105	0.008215
60	307	19.1839	0.000624	0.030751
61	296	31.7371	0.00024	0.015279
61	297	35.1424	9.1e-05	0.00735
61	298	25.5903	2e-05	0.002309
61	299	39.9025	1.3e-05	0.001636
61	300	31.5036	1.3e-05	0.001629
61	301	42.6379	4e-06	0.0007
61	302	46.9797	4e-06	0.000692
61	303	43.6809	2e-06	0.000474
61	304	45.8954	7e-06	0.001071
61	305	14.6234	3.1e-05	0.003168
61	306	12.1291	8.2e-05	0.006753
61	307	13.8018	0.000408	0.022372
61	308	13.0287	0.001221	0.049605
62	296	42.2402	0.00097	0.041785
62	297	29.013	0.000264	0.016286
62	298	25.7684	6.7e-05	0.005797
62	299	39.3068	3.9e-05	0.003765
62	300	29.4242	2.7e-05	0.002903
62	301	23.6452	4e-05	0.003908
62	302	50.6626	1.2e-05	0.001547
62	303	36.9729	9e-06	0.001223
62	304	40.1868	1.7e-05	0.001983
62	305	16.5474	7.8e-05	0.006495
62	306	8.11017	0.000211	0.013921
62	307	15.538	0.000722	0.033907
63	297	27.1698	0.000893	0.039308
63	298	20.5175	0.000172	0.011901
63	299	40.9906	0.000106	0.008237
63	300	34.6137	6.8e-05	0.005878
63	301	24.6897	7.4e-05	0.006256
63	302	45.5968	9.1e-05	0.00735
63	303	39.8862	2.2e-05	0.002468
63	304	28.6203	4.6e-05	0.004299
63	305	11.7246	0.00014	0.010269
63	306	16.7973	0.000391	0.02173
64	298	25.7586	0.00097	0.041785
64	299	28.6893	0.000402	0.022136
64	300	42.9522	0.000281	0.01705
64	301	34.0621	0.000277	0.016921
64	302	35.5554	0.000236	0.015088
64	303	23.7289	0.000219	0.014264
64	304	17.5989	0.000155	0.011046
64	305	11.6463	0.000459	0.024515
64	306	8.87918	0.000893	0.039288
65	300	32.5137	0.001077	0.045293
65	301	17.2193	0.001024	0.043587
65	302	25.4634	0.000857	0.038074
65	303	24.9908	0.000613	0.030442
65	304	27.8023	0.001144	0.047363
81	220	11.8877	0.000733	0.034253
81	221	17.2802	0.000636	0.031086
81	222	23.0228	0.000715	0.033684
81	223	15.8041	0.000891	0.039222
81	224	21.9934	0.001095	0.045789
82	220	19.6898	0.000553	0.028358
82	221	20.0063	0.000296	0.017767
82	222	17.369	0.00036	0.020461
82	223	13.5625	0.000557	0.028474
82	224	18.3899	0.000807	0.036472
82	225	20.3068	0.001042	0.044159
83	220	17.1734	0.000604	0.030111
83	221	13.5791	0.000262	0.016184
83	222	13.6884	0.000191	0.012869
83	223	17.9388	0.000307	0.018282
83	224	15.2558	0.000557	0.028474
83	225	15.7612	0.000891	0.039222
83	226	13.5536	0.00115	0.047596
84	220	18.7159	0.000868	0.038448
84	221	21.1787	0.000361	0.020482
84	222	13.6702	0.000211	0.013921
84	223	17.3344	0.000213	0.013994
84	224	21.1604	0.000379	0.0212
84	225	20.7179	0.000752	0.034792
84	226	8.27173	0.001193	0.048808
85	220	20.3019	0.000895	0.039373
85	221	22.8902	0.00034	0.019664
85	222	14.5884	0.000172	0.011901
85	223	21.6485	0.000136	0.010024
85	224	23.91	0.000171	0.011829
85	225	11.705	0.00036	0.020461
85	226	15.8891	0.000715	0.033684
86	219	13.9704	0.0011	0.045939
86	220	10.8413	0.000531	0.027541
86	221	20.0021	0.000331	0.019278
86	222	5.49902	0.000149	0.010776
86	223	19.8179	0.000106	0.008231
86	224	18.386	0.000102	0.008033
86	225	5.35759	0.000144	0.010498
86	226	17.968	0.000324	0.018966
86	227	11.1905	0.000715	0.033684
87	218	13.8016	0.001024	0.043587
87	219	15.0364	0.000436	0.02353
87	220	19.4477	0.000158	0.011138
87	221	12.7576	9.1e-05	0.007351
87	222	18.4136	7.8e-05	0.006483
87	223	14.2201	4.9e-05	0.004546
87	224	13.1927	4.1e-05	0.003937
87	225	11.5328	4.9e-05	0.004546
87	226	15.7578	7.7e-05	0.006462
87	227	20.0741	0.000211	0.013935
87	228	15.4394	0.00053	0.027498
88	217	26.4	0.001109	0.046221
88	218	17.6566	0.000415	0.02264
88	219	25.6484	0.00013	0.009729
88	220	12.3214	4.8e-05	0.00449
88	221	16.3209	2.3e-05	0.00251
88	222	24.999	1.8e-05	0.00212
88	223	23.1009	2.6e-05	0.002776
88	224	16.0739	2.1e-05	0.002393
88	225	20.6089	2.2e-05	0.002439
88	226	11.5195	2.9e-05	0.003037
88	227	17.6099	5.8e-05	0.005169
88	228	21.1628	0.00019	0.01283
88	229	17.7506	0.000647	0.031472
89	216	24.5973	0.000869	0.038493
89	217	18.4485	0.000313	0.018488
89	218	22.6059	0.000129	0.009696
89	219	34.5663	3.4e-05	0.00341
89	220	175.252	9e-06	0.001226
89	221	119.876	4e-06	0.000722
89	222	78.9148	3e-06	0.000543
89	223	57.7518	4e-06	0.000708
89	224	50.5464	9e-06	0.001237
89	225	36.2332	8e-06	0.001171
89	226	33.59	1e-05	0.001385
89	227	35.9947	1.7e-05	0.002012
89	228	34.6054	4.1e-05	0.003927
89	229	24.2813	0.00018	0.012296
89	230	21.8042	0.000557	0.028474
90	215	35.4552	0.00067	0.032265
90	216	34.2347	0.000278	0.016939
90	217	30.3307	9.8e-05	0.007757
90	218	14.9036	2.4e-05	0.002606
90	219	54.1233	7e-06	0.001035
90	220	281.407	1e-06	0.000324
90	221	198.894	0	0.000139
90	222	132.085	0	0.000114
90	223	108.342	0	0.000143
90	224	80.7276	1e-06	0.000274
90	225	56.0415	3e-06	0.000612
90	226	54.1417	4e-06	0.000664
90	227	40.4636	6e-06	0.000895
90	228	46.8906	1.1e-05	0.001474
90	229	43.9188	3.8e-05	0.00375
90	230	49.4452	0.000153	0.010907
90	231	33.4229	0.00053	0.027498
91	213	36.0218	0.000758	0.034968
91	214	29.7201	0.000297	0.017802
91	215	18.9087	0.00019	0.012841
91	216	19.4147	7.4e-05	0.006271
91	217	29.2062	2.1e-05	0.002407
91	218	21.7335	5e-06	0.000796
91	219	34.377	1e-06	0.000191
91	220	153.531	0	6.2e-05
91	221	129.912	0	2.3e-05
91	222	118.746	0	1.7e-05
91	223	84.2623	0	2.5e-05
91	224	61.5545	0	4.5e-05
91	225	62.9577	0	0.000116
91	226	38.4992	1e-06	0.000328
91	227	34.8423	2e-06	0.000433
91	228	33.2273	4e-06	0.0007
91	229	39.7657	1.1e-05	0.001474
91	230	40.7449	3.4e-05	0.003429
91	231	35.326	0.000153	0.010907
91	232	30.1589	0.000557	0.028474
91	233	28.6851	0.000848	0.037805
91	235	31.3053	0.001093	0.045733
92	211	25.6403	0.001009	0.043176
92	212	33.3469	0.000394	0.021844
92	213	32.6408	0.000239	0.015193
92	214	41.3922	9.9e-05	0.007806
92	215	30.9434	3.1e-05	0.00322
92	216	23.1066	1.7e-05	0.002016
92	217	25.4014	5e-06	0.000778
92	218	25.8663	1e-06	0.000216
92	219	29.2243	0	4.5e-05
92	220	120.521	0	8e-06
92	221	94.8414	0	4e-06
92	222	88.7394	0	2e-06
92	223	73.4373	0	3e-06
92	224	74.7247	0	8e-06
92	225	46.1105	0	1.9e-05
92	226	43.6722	0	5.9e-05
92	227	48.8249	1e-06	0.000203
92	228	27.9713	1e-06	0.000321
92	229	43.08	4e-06	0.000672
92	230	37.5955	1e-05	0.001349
92	231	26.178	3.4e-05	0.003429
92	232	31.7201	0.000161	0.011323
92	233	25.6048	0.000352	0.020156
92	234	23.4104	0.000732	0.034215
92	235	30.0931	0.000418	0.022744
92	236	34.7794	0.000701	0.033291
92	237	26.8424	0.000428	0.023177
92	238	28.6144	0.000714	0.033679
92	240	27.7082	0.000592	0.029753
92	241	20.9661	0.000482	0.025489
92	242	25.7423	0.000687	0.032806
92	243	28.154	0.000764	0.035151
93	211	30.9	0.000744	0.034601
93	212	32.2193	0.000206	0.013688
93	213	35.3303	7.1e-05	0.006045
93	214	28.9428	4e-05	0.003836
93	215	37.0915	1.5e-05	0.001844
93	216	27.5657	4e-06	0.000667
93	217	28.6455	2e-06	0.000391
93	218	30.3166	0	0.000109
93	219	26.6067	0	2e-05
93	220	82.5897	0	4e-06
93	221	77.064	0	1e-06
93	222	75.1163	0	1e-06
93	223	59.0011	0	1e-06
93	224	55.5432	0	2e-06
93	225	35.1848	0	6e-06
93	226	51.1336	0	1.7e-05
93	227	44.0948	0	6.2e-05
93	228	42.3929	1e-06	0.000234
93	229	31.3352	2e-06	0.0005
93	230	43.1059	6e-06	0.000895
93	231	36.6091	1.7e-05	0.002012
93	232	21.0958	5.8e-05	0.005169
93	233	26.4293	0.000145	0.010503
93	234	36.0125	0.000432	0.023382
93	235	27.5552	0.000294	0.017689
93	236	35.6391	0.000357	0.020401
93	237	28.5999	0.000204	0.013608
93	238	34.6399	0.000233	0.014938
93	239	25.133	0.000748	0.034686
93	240	29.4886	0.000333	0.019346
93	241	29.7875	0.000313	0.018497
93	242	21.3977	0.000279	0.016999
93	243	30.7181	0.000414	0.022637
93	244	22.8027	0.000827	0.037082
94	210	31.1784	0.000756	0.034922
94	211	25.7849	0.000417	0.022716
94	212	33.4579	0.000226	0.014626
94	213	39.4879	5.3e-05	0.00483
94	214	34.4105	1.6e-05	0.001968
94	215	29.232	9e-06	0.001255
94	216	28.1277	3e-06	0.000565
94	217	27.0908	1e-06	0.000162
94	218	22.3994	0	7.2e-05
94	219	39.0455	0	1.6e-05
94	220	87.534	0	2e-06
94	221	79.507	0	1e-06
94	222	49.1811	0	1e-06
94	223	64.0046	0	1e-06
94	224	63.1866	0	1e-06
94	225	45.9197	0	2e-06
94	226	42.4066	0	7e-06
94	227	44.4817	0	2.6e-05
94	228	32.0736	0	9.8e-05
94	229	37.8313	2e-06	0.000505
94	230	37.9354	5e-06	0.000872
94	231	34.6222	1.4e-05	0.001798
94	232	27.7578	4.1e-05	0.003937
94	233	32.2515	6.9e-05	0.005903
94	234	23.1108	0.000248	0.015621
94	235	34.2498	0.000209	0.013854
94	236	30.4564	0.000326	0.019078
94	237	32.1015	0.000129	0.009691
94	238	26.7472	0.000141	0.010308
94	239	31.5236	0.000316	0.018653
94	240	29.9133	0.000242	0.015301
94	241	29.7677	0.000217	0.014162
94	242	30.5644	0.000237	0.015129
94	243	30.1356	0.000222	0.0144
94	244	37.0401	0.000581	0.029292
95	210	37.1546	0.000743	0.034601
95	211	38.9798	0.000254	0.015862
95	212	23.3327	0.000133	0.009865
95	213	47.1947	7.4e-05	0.00623
95	214	24.6304	1.6e-05	0.001919
95	215	22.0954	5e-06	0.000781
95	216	32.8417	2e-06	0.000514
95	217	30.628	1e-06	0.0002
95	218	32.733	0	4.5e-05
95	219	19.6754	0	1.7e-05
95	220	83.9771	0	3e-06
95	221	81.3806	0	1e-06
95	222	72.2832	0	1e-06
95	223	53.7542	0	1e-06
95	224	69.0513	0	1e-06
95	225	57.8484	0	2e-06
95	226	57.1717	0	5e-06
95	227	42.9032	0	2.1e-05
95	228	37.8801	0	6.4e-05
95	229	38.9214	1e-06	0.000354
95	230	34.2376	1e-05	0.001396
95	231	38.4237	2.4e-05	0.002606
95	232	33.8757	5.7e-05	0.005142
95	233	29.4564	8.2e-05	0.006751
95	234	39.0745	0.00018	0.012342
95	235	24.3875	0.00017	0.011815
95	236	22.9438	0.000352	0.020156
95	237	36.1014	0.000184	0.01251
95	238	33.8093	0.000137	0.010078
95	239	20.8016	0.000311	0.018416
95	240	33.2501	0.000138	0.010164
95	241	29.7102	0.000242	0.015301
95	242	23.9909	0.000263	0.016204
95	243	32.3251	0.000285	0.017256
95	244	28.6799	0.000482	0.025489
96	209	25.898	0.000836	0.037417
96	210	27.1383	0.000419	0.022766
96	211	32.0512	0.000202	0.013432
96	212	43.0405	6.5e-05	0.005612
96	213	44.6221	3.5e-05	0.003466
96	214	40.4311	2e-05	0.002277
96	215	28.9036	4e-06	0.000698
96	216	27.9086	1e-06	0.000269
96	217	24.1373	1e-06	0.000162
96	218	34.9302	0	4.8e-05
96	219	30.1502	0	8e-06
96	220	59.3491	0	3e-06
96	221	59.6623	0	1e-06
96	222	71.2063	0	1e-06
96	223	57.0266	0	1e-06
96	224	69.0364	0	1e-06
96	225	61.4786	0	2e-06
96	226	54.8561	0	6e-06
96	227	45.3565	0	2e-05
96	228	42.4732	0	6.4e-05
96	229	45.9564	1e-06	0.000313
96	230	42.7078	9e-06	0.001255
96	231	39.1237	4.9e-05	0.004546
96	232	33.0822	0.000103	0.008079
96	233	24.6003	0.000139	0.010199
96	234	33.5036	0.000262	0.016184
96	235	31.5514	0.000153	0.010907
96	236	25.8547	0.00036	0.020461
96	237	22.1866	0.000245	0.015464
96	238	31.4784	0.000252	0.01576
96	239	25.4656	0.000397	0.021955
96	240	39.0373	0.000174	0.012
96	241	24.6109	0.000189	0.012801
96	242	33.3104	0.000372	0.020865
96	243	30.4014	0.000401	0.022103
96	244	27.2605	0.00074	0.034483
97	209	23.0382	0.000837	0.037449
97	210	29.9081	0.000278	0.016921
97	211	32.2006	0.000151	0.010871
97	212	40.0548	7.3e-05	0.006196
97	213	46.4181	2.4e-05	0.002639
97	214	37.0096	1.4e-05	0.001788
97	215	30.7413	8e-06	0.001209
97	216	33.1422	2e-06	0.000361
97	217	25.3393	0	0.000117
97	218	28.2671	0	6e-05
97	219	20.5307	0	1.5e-05
97	220	69.704	0	2e-06
97	221	65.3219	0	2e-06
97	222	57.2427	0	1e-06
97	223	53.3944	0	1e-06
97	224	70.5521	0	2e-06
97	225	69.549	0	3e-06
97	226	51.3442	0	9e-06
97	227	48.6513	0	2.7e-05
97	228	41.5033	0	7.1e-05
97	229	38.5414	2e-06	0.000385
97	230	34.6096	1e-05	0.001395
97	231	29.2579	5.4e-05	0.004889
97	232	30.7873	0.000235	0.015043
97	233	35.7715	0.000292	0.017589
97	234	28.1815	0.000493	0.025912
97	235	38.1715	0.000262	0.016184
97	236	26.4281	0.00041	0.022464
97	237	28.0707	0.000307	0.018282
97	238	29.3606	0.000411	0.022514
97	239	36.4066	0.000807	0.036472
97	240	35.8698	0.000261	0.016125
97	241	27.1725	0.00028	0.017025
97	242	27.2854	0.00035	0.020061
97	243	24.2108	0.000622	0.030716
97	244	31.5738	0.001089	0.045652
98	209	31.1183	0.000685	0.03276
98	210	30.2181	0.000323	0.018966
98	211	28.6963	0.00011	0.008483
98	212	42.1118	6.1e-05	0.005373
98	213	56.3416	3.5e-05	0.003459
98	214	44.485	1.1e-05	0.001478
98	215	25.3031	7e-06	0.001031
98	216	37.3268	4e-06	0.000747
98	217	29.2048	1e-06	0.0002
98	218	42.1014	0	5.9e-05
98	219	34.3341	0	2.3e-05
98	220	65.7776	0	6e-06
98	221	62.4714	0	2e-06
98	222	68.4177	0	2e-06
98	223	58.8521	0	2e-06
98	224	73.4276	0	3e-06
98	225	61.7204	0	6e-06
98	226	45.0788	0	1.4e-05
98	227	48.9885	0	5.4e-05
98	228	32.2247	0	0.000119
98	229	37.4248	2e-06	0.00051
98	230	43.4089	1.7e-05	0.001983
98	231	35.6772	7.5e-05	0.00633
98	232	34.3243	0.000295	0.017701
98	233	35.893	0.00071	0.033577
98	234	36.8506	0.001052	0.044427
98	235	34.9866	0.000574	0.029087
98	236	30.3081	0.000755	0.034922
98	237	16.0489	0.00041	0.022464
98	238	28.28	0.000604	0.030111
98	240	35.9643	0.00063	0.030957
98	241	32.207	0.000488	0.025712
98	242	29.0501	0.000603	0.030111
98	243	27.4427	0.000702	0.033308
99	208	33.679	0.000394	0.021868
99	209	24.1592	0.000177	0.012139
99	210	33.5576	9.8e-05	0.007768
99	211	32.5167	4.2e-05	0.00402
99	212	40.4482	1.2e-05	0.001553
99	213	49.394	7e-06	0.001056
99	214	33.48	4e-06	0.000692
99	215	45.5946	1e-06	0.000292
99	216	34.8337	1e-06	0.000209
99	217	31.1207	0	0.000135
99	218	31.2207	0	2.3e-05
99	219	21.5962	0	4e-06
99	220	49.6071	0	2e-06
99	221	51.9461	0	1e-06
99	222	53.7244	0	1e-06
99	223	58.8204	0	1e-06
99	224	68.2132	0	2e-06
99	225	64.9314	0	4e-06
99	226	54.0705	0	1.1e-05
99	227	49.1291	0	3e-05
99	228	30.9342	0	9.1e-05
99	229	38.9198	2e-06	0.000404
99	230	48.4783	1.1e-05	0.00146
99	231	36.1107	6.3e-05	0.005514
99	232	26.7716	0.000226	0.014621
99	233	33.7146	0.000585	0.029457
99	235	29.651	0.000827	0.037082
99	236	27.0447	0.001048	0.044336
99	237	31.4376	0.000525	0.027342
99	238	28.3173	0.000535	0.027686
99	240	30.5695	0.000752	0.034792
99	241	21.0462	0.000696	0.033109
99	242	30.5842	0.000599	0.029939
99	243	25.9454	0.000667	0.032176
99	244	29.9956	0.001194	0.048808
100	207	30.3944	0.000935	0.040787
100	208	28.4698	0.0002	0.013327
100	209	34.7281	3.7e-05	0.003669
100	210	34.7807	1.7e-05	0.002016
100	211	33.9661	9e-06	0.001274
100	212	42.4995	4e-06	0.000698
100	213	63.576	1e-06	0.000263
100	214	48.0756	1e-06	0.000186
100	215	41.0739	0	0.000122
100	216	27.7138	0	4.5e-05
100	217	40.8715	0	3e-05
100	218	29.8997	0	1.7e-05
100	219	36.5753	0	2e-06
100	220	62.6797	0	1e-06
100	221	59.6397	0	0
100	222	48.5891	0	0
100	223	59.8112	0	0
100	224	62.8438	0	1e-06
100	225	77.1458	0	2e-06
100	226	60.7616	0	6e-06
100	227	54.9328	0	2.4e-05
100	228	44.0105	0	4.5e-05
100	229	58.6941	1e-06	0.000276
100	230	41.7674	7e-06	0.00109
100	231	41.2637	3.9e-05	0.003768
100	232	27.4236	0.000173	0.011944
100	233	43.9005	0.000415	0.02266
100	234	30.4434	0.00119	0.048787
100	235	28.7701	0.001127	0.04678
100	237	25.5344	0.000703	0.033333
100	238	33.3691	0.000647	0.031458
100	239	32.1211	0.001164	0.04798
100	240	33.6099	0.000636	0.031086
100	241	42.991	0.000752	0.034792
100	242	27.4807	0.000807	0.036472
100	243	24.7524	0.000631	0.030957
100	244	24.5653	0.001093	0.045733
101	206	27.1605	0.001117	0.046457
101	207	28.9447	0.000376	0.021062
101	208	30.1767	0.000114	0.008715
101	209	27.66	1.7e-05	0.002043
101	210	40.5917	2e-06	0.00049
101	211	23.0016	1e-06	0.000261
101	212	56.7614	1e-06	0.000171
101	213	51.4832	0	9.2e-05
101	214	46.0442	0	3.2e-05
101	215	41.7225	0	2.6e-05
101	216	37.6372	0	1.9e-05
101	217	39.0383	0	6e-06
101	218	44.3589	0	3e-06
101	219	29.0256	0	1e-06
101	220	64.8708	0	0
101	221	55.4099	0	0
101	222	46.6143	0	0
101	223	58.1937	0	0
101	224	53.9891	0	0
101	225	56.9919	0	1e-06
101	226	50.7706	0	3e-06
101	227	56.7302	0	1.4e-05
101	228	45.5995	0	2.7e-05
101	229	44.7157	0	0.000116
101	230	41.6693	4e-06	0.000702
101	231	43.0183	2.2e-05	0.002497
101	232	40.6243	9.9e-05	0.007851
101	233	42.0763	0.000291	0.01753
101	234	34.1793	0.000787	0.035899
101	235	25.9034	0.000817	0.036794
101	237	26.3981	0.000868	0.038448
101	238	30.665	0.000778	0.035623
101	239	29.2814	0.001194	0.048808
101	240	36.2258	0.000481	0.025485
101	241	34.5506	0.000604	0.030111
101	242	32.937	0.00079	0.03598
101	243	33.5638	0.000769	0.035314
101	244	30.4783	0.000943	0.041016
102	206	29.0116	0.000694	0.033057
102	207	28.0378	0.000261	0.016144
102	208	28.8856	8.2e-05	0.006753
102	209	32.1142	2.3e-05	0.002514
102	210	43.3937	3e-06	0.000611
102	211	39.7444	0	0.000132
102	212	43.325	0	7.7e-05
102	213	52.1403	0	5.9e-05
102	214	39.451	0	3.4e-05
102	215	29.6971	0	1.4e-05
102	216	40.3754	0	1.3e-05
102	217	33.581	0	8e-06
102	218	27.3069	0	2e-06
102	219	41.9464	0	1e-06
102	220	43.8736	0	1e-06
102	221	51.3528	0	0
102	222	55.9937	0	0
102	223	49.1552	0	0
102	224	56.0046	0	0
102	225	51.0566	0	1e-06
102	226	56.295	0	3e-06
102	227	46.0172	0	1.6e-05
102	228	35.8142	0	2.7e-05
102	229	44.397	0	0.000121
102	230	48.1985	3e-06	0.000544
102	231	42.4502	2.2e-05	0.00248
102	232	41.0228	9.3e-05	0.007434
102	233	27.1155	0.00026	0.016093
102	234	33.2363	0.000791	0.035993
102	235	25.0397	0.000749	0.034726
102	240	23.5152	0.000681	0.032704
102	241	30.7057	0.000626	0.030844
102	242	20.266	0.000906	0.03973
102	243	29.1127	0.001113	0.046337
103	207	28.6796	0.00037	0.020794
103	208	31.5355	0.000149	0.010722
103	209	34.6306	5.4e-05	0.004889
103	210	33.5166	1.7e-05	0.002059
103	211	42.733	3e-06	0.000534
103	212	46.7854	0	0.000144
103	213	52.2283	0	9.8e-05
103	214	44.7152	0	9.1e-05
103	215	36.3343	0	6.1e-05
103	216	30.6981	0	2.7e-05
103	217	28.4925	0	2.3e-05
103	218	32.2963	0	1.4e-05
103	219	31.2763	0	2e-06
103	220	47.7053	0	1e-06
103	221	52.5004	0	1e-06
103	222	55.1871	0	1e-06
103	223	40.7976	0	1e-06
103	224	78.5387	0	1e-06
103	225	67.8301	0	4e-06
103	226	42.5378	0	8e-06
103	227	50.9697	0	5.4e-05
103	228	56.0621	0	9.8e-05
103	229	58.7787	2e-06	0.000371
103	230	42.9297	1.2e-05	0.001522
103	231	46.108	5.1e-05	0.004728
103	232	42.0492	0.000235	0.015054
103	233	33.0721	0.000594	0.029772
104	207	23.2803	0.000968	0.04172
104	208	31.856	0.000291	0.017532
104	209	31.9196	0.000137	0.010089
104	210	36.2757	5.9e-05	0.005216
104	211	47.1757	2.1e-05	0.002353
104	212	52.0834	4e-06	0.000734
104	213	59.3881	1e-06	0.000248
104	214	45.4502	1e-06	0.000206
104	215	54.5311	1e-06	0.000199
104	216	39.1318	0	0.00015
104	217	42.6124	0	6.4e-05
104	218	20.2497	0	4.5e-05
104	219	39.2203	0	1.9e-05
104	220	40.5812	0	4e-06
104	221	48.1317	0	4e-06
104	222	60.2814	0	6e-06
104	223	50.3379	0	3e-06
104	224	43.4237	0	4e-06
104	225	60.8797	0	1.7e-05
104	226	61.6528	0	4.4e-05
104	227	43.3843	0	0.000117
104	228	52.8564	1e-06	0.000324
104	229	36.6436	8e-06	0.00113
104	230	45.702	3.9e-05	0.003799
104	231	42.5843	0.000163	0.011399
104	232	32.6743	0.000481	0.025485
105	208	34.9526	0.000968	0.04172
105	209	41.7881	0.000342	0.019751
105	210	23.508	0.000189	0.01282
105	211	31.0822	9.7e-05	0.007684
105	212	53.0895	4.2e-05	0.003989
105	213	51.785	1.1e-05	0.00146
105	214	49.291	3e-06	0.0006
105	215	31.2103	3e-06	0.000531
105	216	39.6952	3e-06	0.000553
105	217	30.8621	2e-06	0.000421
105	218	33.3271	1e-06	0.000161
105	219	28.6885	0	7.7e-05
105	220	59.8317	0	3.6e-05
105	221	64.1793	0	1.7e-05
105	222	57.1677	0	2.3e-05
105	223	50.0228	0	3.9e-05
105	224	46.4086	0	3e-05
105	225	58.4479	0	5.2e-05
105	226	45.3534	1e-06	0.000184
105	227	40.9332	3e-06	0.000543
105	228	44.5314	4e-06	0.000667
105	229	42.9976	3e-05	0.003109
105	230	39.1962	0.000141	0.010334
105	231	45.9937	0.000481	0.025485
106	210	31.2807	0.000549	0.028238
106	211	33.8395	0.000358	0.02041
106	212	39.6528	0.000217	0.014162
106	213	48.4059	0.000114	0.008715
106	214	39.5878	3.6e-05	0.003529
106	215	43.8438	1.2e-05	0.001578
106	216	37.8144	1.2e-05	0.001546
106	217	35.1626	1.1e-05	0.001449
106	218	33.2599	5e-06	0.000883
106	219	30.2573	1e-06	0.000282
106	220	49.9905	1e-06	0.000162
106	221	52.1714	0	0.000122
106	222	37.6507	0	8.6e-05
106	223	48.9219	0	0.000146
106	224	55.6636	1e-06	0.000309
106	225	57.6437	1e-06	0.000309
106	226	58.5824	3e-06	0.000525
106	227	46.1279	1.4e-05	0.001789
106	228	57.5015	2.4e-05	0.002615
106	229	43.2654	7.7e-05	0.006437
106	230	45.2209	0.00047	0.024971
107	211	44.2216	0.000942	0.04099
107	212	46.3997	0.000662	0.031988
107	213	47.671	0.000439	0.023637
107	214	40.2372	0.000254	0.015862
107	215	40.6743	9.3e-05	0.007465
107	216	36.6291	3.4e-05	0.003429
107	217	32.3678	2.7e-05	0.002839
107	218	35.661	1.8e-05	0.00212
107	219	38.7463	7e-06	0.001009
107	220	48.3703	2e-06	0.000365
107	221	47.4351	1e-06	0.000317
107	222	46.4171	2e-06	0.000361
107	223	66.1163	1e-06	0.000327
107	224	54.6881	3e-06	0.000638
107	225	45.8693	1e-05	0.001415
107	226	60.6669	1.3e-05	0.001629
107	227	51.9525	3.3e-05	0.00337
107	228	54.4879	8.1e-05	0.006738
107	229	47.7429	0.00028	0.017013
107	230	36.8263	0.000846	0.037736
108	212	40.8942	0.000809	0.036503
108	213	51.6833	0.000614	0.030442
108	214	43.549	0.000406	0.022321
108	215	36.1731	0.000254	0.015862
108	216	40.59	9.3e-05	0.007465
108	217	32.2342	3.1e-05	0.003205
108	218	34.3011	2e-05	0.002309
108	219	26.1716	1e-05	0.001359
108	220	39.0573	4e-06	0.000731
108	221	47.0792	2e-06	0.00039
108	222	41.9991	3e-06	0.00055
108	223	41.8859	5e-06	0.000802
108	224	62.7053	6e-06	0.000929
108	225	54.816	1.8e-05	0.002104
108	226	59.5534	5.6e-05	0.005056
108	227	45.9595	9.9e-05	0.007807
108	228	39.5344	0.00013	0.009729
108	229	40.2311	0.000557	0.028481
109	213	53.961	0.000749	0.034726
109	214	45.6112	0.000614	0.030442
109	215	62.7079	0.000439	0.023637
109	216	38.6316	0.000275	0.016826
109	217	32.1307	0.000102	0.007995
109	218	43.2456	2.8e-05	0.002996
109	219	39.2623	1.3e-05	0.001645
109	220	48.0725	8e-06	0.001113
109	221	51.6334	5e-06	0.000883
109	222	48.0805	5e-06	0.000775
109	223	51.9831	1e-05	0.001343
109	224	44.3997	2.2e-05	0.002443
109	225	44.8363	3.5e-05	0.003513
109	226	44.1383	0.000108	0.00837
109	227	40.5354	0.000377	0.021093
109	228	34.2675	0.000347	0.019978
109	229	41.8456	0.000883	0.038972
110	214	48.3589	0.000873	0.038622
110	215	43.1999	0.00077	0.035356
110	216	40.0204	0.000595	0.029779
110	217	45.3845	0.000348	0.020009
110	218	41.8136	0.000111	0.008539
110	219	42.5177	2.1e-05	0.002407
110	220	45.5641	1.3e-05	0.001645
110	221	55.077	1.4e-05	0.001756
110	222	46.2227	1.8e-05	0.002121
110	223	49.7831	2e-05	0.002274
110	224	45.298	4.8e-05	0.004518
110	225	38.0459	0.000122	0.009262
110	226	42.5321	0.000206	0.013675
110	227	38.9228	0.000655	0.031735
110	228	35.0817	0.001202	0.049062
111	214	54.0045	0.000717	0.033752
111	215	57.474	0.000434	0.023445
111	216	31.5828	0.000387	0.021538
111	217	50.9657	0.000254	0.015862
111	218	36.0914	0.000134	0.009912
111	219	37.4481	2.5e-05	0.002702
111	220	53.2778	6e-06	0.000897
111	221	48.8504	6e-06	0.000895
111	222	43.2383	1.2e-05	0.001547
111	223	55.4836	2e-05	0.002277
111	224	54.7604	3e-05	0.003144
111	225	58.4023	8.9e-05	0.007247
111	226	59.9372	0.000249	0.015642
111	227	39.9955	0.000541	0.027893
111	228	59.1197	0.000957	0.041446
112	214	62.2104	0.000767	0.035258
112	215	63.0901	0.000332	0.019327
112	216	55.2072	0.000178	0.012197
112	217	43.6911	0.000137	0.010089
112	218	25.6912	7.5e-05	0.006335
112	219	45.7467	2.5e-05	0.002694
112	220	52.3165	5e-06	0.000781
112	221	42.1331	2e-06	0.000361
112	222	47.3864	3e-06	0.000653
112	223	44.7811	9e-06	0.001274
112	224	66.8955	2.4e-05	0.002589
112	225	49.8611	4.2e-05	0.004013
112	226	61.9338	0.000151	0.010871
112	227	45.6443	0.000497	0.026062
112	228	50.9902	0.000661	0.031961
113	215	50.5221	0.000617	0.030579
113	216	37.8907	0.000262	0.016175
113	217	29.7528	0.000117	0.008915
113	218	38.3765	7.7e-05	0.006423
113	219	40.0985	3e-05	0.003108
113	220	41.7429	1.1e-05	0.001486
113	221	45.7421	4e-06	0.000698
113	222	46.9658	3e-06	0.000555
113	223	47.1708	7e-06	0.001094
113	224	62.6406	2.8e-05	0.002966
113	225	48.7584	8e-05	0.006654
113	226	51.1534	0.000162	0.011399
113	227	56.4053	0.000595	0.029776
113	228	49.7092	0.001102	0.04599
114	216	47.1412	0.000574	0.029084
114	217	40.6229	0.000223	0.014464
114	218	50.4324	8.4e-05	0.00686
114	219	39.9597	4.2e-05	0.004043
114	220	44.7917	2.1e-05	0.002363
114	221	39.3523	1.5e-05	0.001811
114	222	46.4378	1e-05	0.001364
114	223	37.1904	9e-06	0.001281
114	224	44.5205	3.2e-05	0.00326
114	225	52.0543	0.000115	0.008818
114	226	44.5959	0.000348	0.020009
114	227	43.186	0.000778	0.035633
115	217	42.1079	0.000767	0.035258
115	218	35.7582	0.000262	0.016175
115	219	41.487	8.4e-05	0.00686
115	220	44.2774	5e-05	0.004647
115	221	31.8279	4.6e-05	0.004293
115	222	38.7834	5.8e-05	0.005209
115	223	47.4409	5.1e-05	0.004689
115	224	44.6498	6.4e-05	0.005612
115	225	41.8872	0.000227	0.01463
115	226	36.5263	0.000738	0.034448
116	218	37.0648	0.001095	0.045789
116	219	29.9291	0.000332	0.019327
116	220	37.8146	0.000139	0.010199
116	221	31.9009	0.000149	0.010722
116	222	34.9821	0.000217	0.014162
116	223	41.1733	0.000322	0.018923
116	224	32.2984	0.000384	0.021392
116	225	39.9201	0.000547	0.028134
117	219	52.4988	0.00102	0.043509
117	220	54.7717	0.000388	0.0216
117	221	48.3929	0.000268	0.016451
117	222	44.3564	0.000452	0.024201
117	223	39.324	0.000746	0.034652
118	221	38.2248	0.000898	0.039459
118	222	26.7004	0.000942	0.04099
120	461	26.6434	0.001153	0.047702
120	462	29.6195	0.000702	0.033308
120	463	27.4544	0.000851	0.037875
120	464	26.6053	0.000985	0.042284
120	465	31.0461	0.001014	0.043297
121	460	35.0451	0.001105	0.046068
121	461	30.3673	0.000448	0.024033
121	462	25.517	0.000342	0.019754
121	463	24.538	0.000281	0.017033
121	464	27.9775	0.000382	0.021333
121	465	27.6094	0.000451	0.024146
121	466	28.8949	0.000484	0.025561
121	467	33.0182	0.000718	0.033757
121	468	30.1336	0.001047	0.044333
122	461	19.4578	0.000686	0.03276
122	462	26.2037	0.000333	0.019369
122	463	29.4529	0.000372	0.020865
122	464	28.24	0.000333	0.019346
122	465	26.7532	0.00045	0.024102
122	466	23.1906	0.000571	0.028975
122	467	28.1054	0.000689	0.032882
122	468	32.1794	0.001167	0.048058
123	219	37.3686	0.000871	0.038562
123	220	46.1668	0.000535	0.02769
123	221	34.5774	0.000556	0.028471
123	222	38.4095	0.000718	0.033752
123	223	31.7243	0.001078	0.045329
123	461	22.5595	0.000905	0.039674
123	462	25.0198	0.000561	0.02859
123	463	23.6011	0.000412	0.022542
123	464	40.742	0.000496	0.026053
123	465	26.084	0.000446	0.023953
123	466	31.3865	0.000671	0.032306
123	467	29.4762	0.000948	0.041114
124	217	35.2418	0.000937	0.040855
124	218	44.6957	0.000607	0.03022
124	219	34.5305	0.000304	0.018136
124	220	52.159	0.000226	0.014626
124	221	41.4848	0.000207	0.013717
124	222	34.7474	0.000358	0.020424
124	223	40.9499	0.000558	0.028481
124	224	35.382	0.000952	0.041237
124	461	30.7879	0.001023	0.043587
124	462	28.8116	0.00063	0.030957
124	463	26.1325	0.000608	0.030231
124	464	32.7281	0.000467	0.024856
124	465	38.8044	0.000609	0.030259
124	466	26.8133	0.000621	0.030687
124	467	23.5313	0.001034	0.043899
125	215	50.9511	0.001192	0.048808
125	216	49.2616	0.000785	0.035837
125	217	50.3537	0.000417	0.022737
125	218	39.8019	0.000222	0.014426
125	219	43.275	0.000122	0.009274
125	220	48.381	7.4e-05	0.00623
125	221	37.9261	9.2e-05	0.007398
125	222	45.8971	0.00014	0.010257
125	223	39.0478	0.000277	0.016921
125	224	56.8648	0.000524	0.027289
125	225	53.8481	0.001013	0.043291
125	461	24.8663	0.000946	0.041089
125	462	29.2573	0.000685	0.032754
125	463	31.1591	0.000656	0.031787
125	464	33.8394	0.000686	0.03276
125	465	39.9736	0.000575	0.029098
125	466	39.0812	0.00084	0.037496
125	467	32.1005	0.00097	0.041785
126	214	63.6389	0.000788	0.035923
126	215	63.2057	0.000571	0.028946
126	216	55.3953	0.000362	0.020482
126	217	46.9932	0.000212	0.013978
126	218	44.9973	9.1e-05	0.00735
126	219	48.9458	3.7e-05	0.003639
126	220	41.6777	2.7e-05	0.002884
126	221	35.466	3.1e-05	0.003192
126	222	37.6188	7.1e-05	0.006038
126	223	38.3823	0.000131	0.00974
126	224	53.0338	0.000296	0.017751
126	225	57.2619	0.000633	0.031012
126	226	39.7718	0.001221	0.049593
126	461	20.2376	0.001029	0.043709
126	462	30.6334	0.000575	0.029098
126	463	25.7723	0.000685	0.032754
126	464	30.5522	0.000712	0.033619
126	465	39.6071	0.000805	0.036424
126	466	46.1064	0.0008	0.036262
127	139	120.339	0.000758	0.034968
127	212	68.5025	0.001196	0.048853
127	213	76.3112	0.000685	0.032754
127	214	81.5575	0.00042	0.022825
127	215	66.4833	0.000259	0.016077
127	216	42.6624	0.000182	0.012387
127	217	48.8531	0.000103	0.008048
127	218	47.5716	5e-05	0.004647
127	219	54.9861	1.7e-05	0.002016
127	220	45.0505	1e-05	0.001324
127	221	48.413	1.5e-05	0.001817
127	222	35.2057	3.1e-05	0.003192
127	223	42.0223	8.1e-05	0.006691
127	224	45.9588	0.00017	0.011811
127	225	48.4853	0.000461	0.024579
127	226	33.6176	0.000979	0.042098
127	461	24.1116	0.000959	0.041481
127	462	22.8644	0.000553	0.028358
127	463	26.8692	0.000486	0.025643
127	464	24.1083	0.000658	0.031826
127	465	29.5076	0.000741	0.034523
127	466	32.6559	0.000982	0.042218
127	467	34.3139	0.001061	0.044775
128	138	139.543	0.00064	0.031231
128	139	125.793	3.7e-05	0.003669
128	140	127.034	0.000758	0.034968
128	212	64.214	0.000912	0.039929
128	213	67.7966	0.000534	0.027658
128	214	57.1371	0.000308	0.018284
128	215	60.5233	0.000191	0.012882
128	216	59.9803	0.000113	0.00871
128	217	47.3077	7.3e-05	0.006196
128	218	52.0648	3.5e-05	0.003494
128	219	49.0793	1.5e-05	0.001869
128	220	48.4466	8e-06	0.001115
128	221	51.5691	1e-05	0.001324
128	222	41.5772	2.5e-05	0.002744
128	223	37.4033	6.1e-05	0.005354
128	224	42.4025	0.000187	0.012712
128	225	49.8736	0.000417	0.022716
128	226	39.1095	0.001025	0.043587
128	461	23.1943	0.00093	0.040581
128	462	24.7226	0.000379	0.0212
128	463	23.3308	0.000362	0.020482
128	464	22.3506	0.000361	0.020482
128	465	35.5003	0.000536	0.027737
128	466	33.1721	0.000712	0.033619
128	467	26.9983	0.001062	0.044785
129	139	135.873	4e-06	0.000662
129	140	131.32	0.000418	0.02274
129	211	38.9143	0.000653	0.031712
129	212	50.5069	0.000379	0.0212
129	213	55.1873	0.000242	0.015313
129	214	37.4131	0.000133	0.009845
129	215	34.4841	7.1e-05	0.006045
129	216	49.7946	3.9e-05	0.003788
129	217	71.6376	1.9e-05	0.002184
129	218	56.9153	1e-05	0.001338
129	219	48.047	4e-06	0.000673
129	220	40.4455	2e-06	0.000459
129	221	50.9043	2e-06	0.000471
129	222	41.7317	5e-06	0.000836
129	223	40.261	1.8e-05	0.002113
129	224	30.4793	5e-05	0.004602
129	225	54.6386	0.000176	0.012062
129	226	35.4438	0.000417	0.022716
129	227	41.402	0.001155	0.047763
129	462	24.2051	0.000968	0.04172
129	463	20.2134	0.000688	0.032823
129	464	28.4929	0.000711	0.033603
129	465	26.2656	0.000803	0.036333
130	210	46.2683	0.00085	0.037867
130	211	49.6611	0.000541	0.027893
130	212	54.2993	0.000265	0.016333
130	213	67.5764	0.000166	0.011588
130	214	66.7813	0.000115	0.008821
130	215	55.7927	6.1e-05	0.005384
130	216	45.7979	3.3e-05	0.003371
130	217	45.8521	1.6e-05	0.001908
130	218	44.9611	6e-06	0.000948
130	219	54.1754	2e-06	0.000511
130	220	57.4331	1e-06	0.00032
130	221	60.7841	2e-06	0.000358
130	222	39.397	3e-06	0.000543
130	223	31.6352	7e-06	0.001031
130	224	51.1324	2.5e-05	0.002744
130	225	42.7372	7.4e-05	0.00623
130	226	35.4772	0.000241	0.015301
130	227	37.4513	0.000569	0.028892
130	228	40.2674	0.000855	0.038013
130	229	37.5983	0.001106	0.046119
131	209	41.0095	0.001068	0.044981
131	210	51.2377	0.00055	0.028238
131	211	50.8386	0.000314	0.018533
131	212	63.0316	0.000243	0.015342
131	213	82.3913	0.000141	0.010298
131	214	56.2388	0.000101	0.007942
131	215	64.6929	8.5e-05	0.006979
131	216	44.9084	5.2e-05	0.004777
131	217	68.5265	2.8e-05	0.002976
131	218	44.4796	1.3e-05	0.001666
131	219	50.6894	5e-06	0.000784
131	220	48.4097	3e-06	0.000607
131	221	30.735	4e-06	0.000673
131	222	31.7147	7e-06	0.001106
131	223	31.0438	1.4e-05	0.001745
131	224	46.4195	3.5e-05	0.003459
131	225	47.1644	0.000108	0.008355
131	226	42.8098	0.000268	0.01644
131	227	41.9292	0.000821	0.036894
131	228	30.6499	0.000928	0.040515
132	208	54.4014	0.000813	0.036624
132	209	38.4167	0.000397	0.021955
132	210	50.6075	0.000265	0.016321
132	211	51.4829	0.000146	0.010566
132	212	73.6846	0.000106	0.008238
132	213	93.7743	9.1e-05	0.007365
132	214	78.3466	6.6e-05	0.005741
132	215	72.9054	5.5e-05	0.004952
132	216	66.6777	5.4e-05	0.004896
132	217	56.1199	3.4e-05	0.003429
132	218	57.7026	1.7e-05	0.002021
132	219	50.8014	7e-06	0.00105
132	220	55.8107	4e-06	0.000703
132	221	52.1498	6e-06	0.000932
132	222	37.4859	1.2e-05	0.001526
132	223	36.1343	2.4e-05	0.002606
132	224	49.6351	4.2e-05	0.00405
132	225	43.9253	0.000105	0.008166
132	226	41.5639	0.000276	0.016881
132	227	48.2534	0.000714	0.033684
132	228	36.3316	0.000924	0.040425
132	229	37.3153	0.001111	0.046261
133	206	36.8205	0.000744	0.034601
133	207	39.4974	0.000515	0.026854
133	208	39.5625	0.000287	0.017354
133	209	40.1211	0.000151	0.010859
133	210	52.0548	7.9e-05	0.006595
133	211	59.6113	6.1e-05	0.005361
133	212	58.7793	4e-05	0.003899
133	213	63.8853	3.6e-05	0.003568
133	214	64.0389	4.1e-05	0.003937
133	215	59.4395	3.4e-05	0.003429
133	216	51.333	3.4e-05	0.003456
133	217	49.7861	3.4e-05	0.003424
133	218	68.5973	2e-05	0.002279
133	219	62.2618	9e-06	0.00123
133	220	62.851	5e-06	0.000878
133	221	45.7528	6e-06	0.000994
133	222	46.1134	1.6e-05	0.001915
133	223	40.4816	2.9e-05	0.003072
133	224	42.2567	6e-05	0.005348
133	225	46.1141	0.00011	0.008483
133	226	44.8955	0.000252	0.01576
133	227	42.8313	0.000684	0.032754
133	228	26.0216	0.000758	0.034968
133	229	41.952	0.00104	0.044099
134	150	98.8135	0.000394	0.021871
134	151	88.1578	0.000932	0.040673
134	205	37.4937	0.000318	0.01875
134	206	46.1616	0.000168	0.011667
134	207	36.1803	6.5e-05	0.00567
134	208	55.4935	4.9e-05	0.004583
134	209	48.4258	3e-05	0.003151
134	210	50.1252	1.7e-05	0.002016
134	211	52.5614	1e-05	0.001346
134	212	55.4134	1e-05	0.001411
134	213	76.8895	9e-06	0.001216
134	214	60.4496	1e-05	0.00138
134	215	58.72	1.5e-05	0.00181
134	216	53.8891	1.5e-05	0.001817
134	217	76.4227	1.5e-05	0.00183
134	218	42.3468	1.4e-05	0.001743
134	219	66.4335	7e-06	0.001023
134	220	58.8107	5e-06	0.000775
134	221	47.0182	6e-06	0.000919
134	222	39.448	1.2e-05	0.001547
134	223	28.9052	2.5e-05	0.002751
134	224	37.4794	5e-05	0.004665
134	225	39.3424	0.000111	0.008539
134	226	37.9221	0.000191	0.012882
134	227	39.4502	0.000462	0.024613
134	228	36.5674	0.000539	0.027838
134	229	42.4934	0.000634	0.031021
135	201	32.38	0.001098	0.045873
135	202	32.4808	0.00089	0.039205
135	203	44.6088	0.00056	0.028569
135	204	25.5788	0.000454	0.024291
135	205	39.9145	0.000127	0.009548
135	206	36.1839	2.3e-05	0.002511
135	207	44.8379	1.4e-05	0.001765
135	208	59.1537	6e-06	0.000897
135	209	62.3419	5e-06	0.000823
135	210	37.6406	3e-06	0.000597
135	211	38.6252	2e-06	0.000435
135	212	64.4473	1e-06	0.000318
135	213	64.6644	2e-06	0.000413
135	214	58.4104	2e-06	0.000436
135	215	74.6497	3e-06	0.000544
135	216	71.3339	5e-06	0.000795
135	217	58.5819	5e-06	0.000767
135	218	68.629	4e-06	0.000738
135	219	70.1582	3e-06	0.000641
135	220	82.419	3e-06	0.000543
135	221	55.391	4e-06	0.000719
135	222	34.6946	9e-06	0.001292
135	223	52.5385	1.9e-05	0.002184
135	224	51.3035	4.9e-05	0.004546
135	225	49.5478	0.000109	0.008442
135	226	39.4157	0.000239	0.015199
135	227	41.6463	0.000498	0.026089
135	228	31.817	0.000491	0.025829
135	229	36.2328	0.000607	0.03022
135	230	39.4074	0.001216	0.049462
135	413	28.6295	0.0008	0.036262
135	414	27.9388	0.000921	0.040309
136	201	34.8095	0.000628	0.030907
136	202	28.7975	0.000399	0.022036
136	203	33.7892	9.2e-05	0.007365
136	204	44.9291	0.000157	0.011133
136	205	45.3439	4.5e-05	0.00421
136	206	42.5739	1e-05	0.001361
136	207	44.6668	2e-06	0.000392
136	208	48.0256	1e-06	0.000324
136	209	37.1084	1e-06	0.000167
136	210	47.3345	1e-06	0.000184
136	211	62.3498	0	0.000153
136	212	61.8932	0	0.000135
136	213	72.4038	0	0.000128
136	214	65.7793	1e-06	0.000208
136	215	66.1793	1e-06	0.000255
136	216	61.3732	2e-06	0.000363
136	217	73.2381	3e-06	0.000553
136	218	58.8358	2e-06	0.000514
136	219	78.4108	2e-06	0.000454
136	220	70.2634	3e-06	0.00059
136	221	50.7959	6e-06	0.000936
136	222	41.5673	1.4e-05	0.001791
136	223	37.7296	3.3e-05	0.003354
136	224	37.8261	7.2e-05	0.006125
136	225	40.4027	0.000182	0.012387
136	226	40.7747	0.000383	0.021347
136	227	38.1524	0.000876	0.038719
136	228	37.6715	0.000747	0.034671
136	229	37.5824	0.000787	0.03591
136	410	26.5147	0.000595	0.029779
136	411	28.5362	0.000277	0.01691
136	412	30.2927	0.000236	0.015094
136	413	30.055	0.000222	0.014403
136	414	31.4754	0.000227	0.014656
136	415	26.1145	0.000319	0.018779
136	416	26.9481	0.000631	0.030957
137	201	38.6382	0.000365	0.020633
137	202	31.1052	0.000285	0.017241
137	203	48.8597	3.7e-05	0.003658
137	204	34.2208	2.6e-05	0.00277
137	205	43.7395	1.3e-05	0.001653
137	206	52.4426	3e-06	0.000554
137	207	41.9304	1e-06	0.000187
137	208	48.075	0	5e-05
137	209	46.6635	0	4.5e-05
137	210	39.2992	0	2.6e-05
137	211	59.2671	0	3.1e-05
137	212	54.5695	0	3.3e-05
137	213	64.8547	0	3.6e-05
137	214	42.182	0	3.9e-05
137	215	60.9402	0	7.6e-05
137	216	69.8348	0	0.000108
137	217	69.9574	1e-06	0.000156
137	218	61.8706	1e-06	0.000229
137	219	79.1934	1e-06	0.000199
137	220	78.1658	1e-06	0.000278
137	221	57.6627	4e-06	0.000692
137	222	35.5207	1.2e-05	0.001526
137	223	36.9279	3e-05	0.003112
137	224	42.4473	7.2e-05	0.006111
137	225	39.8199	0.000158	0.011168
137	226	36.6281	0.000414	0.022625
137	227	32.5989	0.000915	0.040049
137	228	34.2396	0.000925	0.040435
137	229	31.5466	0.000791	0.035993
137	246	27.047	0.001035	0.043948
137	409	25.1302	0.000642	0.031267
137	410	30.6301	0.000207	0.013731
137	411	28.8373	8.2e-05	0.006775
137	412	27.8686	3.5e-05	0.003494
137	413	28.9847	2.7e-05	0.002839
137	414	31.1587	7.1e-05	0.006045
137	415	29.2567	8.8e-05	0.007124
137	416	19.9793	0.000163	0.011414
137	417	21.367	0.000526	0.027407
138	200	41.2496	0.000885	0.039049
138	201	38.969	0.000142	0.01038
138	202	39.5211	8.7e-05	0.007074
138	203	47.8763	1.3e-05	0.0017
138	204	34.4507	7e-06	0.001056
138	205	37.4743	1e-06	0.000213
138	206	46.2837	0	0.000148
138	207	54.3067	0	6.2e-05
138	208	46.3688	0	2.7e-05
138	209	38.2044	0	9e-06
138	210	43.6547	0	1.4e-05
138	211	64.1877	0	1.1e-05
138	212	49.2409	0	2.5e-05
138	213	64.3297	0	3.9e-05
138	214	57.8832	0	6.4e-05
138	215	56.5294	0	9.8e-05
138	216	56.161	1e-06	0.000238
138	217	79.6247	1e-06	0.000341
138	218	73.073	2e-06	0.00051
138	219	81.8422	4e-06	0.000719
138	220	92.5214	6e-06	0.000975
138	221	60.2137	1.8e-05	0.002128
138	222	32.1401	7.3e-05	0.006203
138	223	46.0594	0.000163	0.011399
138	224	41.8075	0.000324	0.018966
138	225	39.543	0.000665	0.032123
138	407	20.949	0.000777	0.035584
138	408	25.7889	0.00026	0.016088
138	409	24.115	0.000253	0.015826
138	410	27.4656	5.2e-05	0.004747
138	411	33.0691	1.6e-05	0.001897
138	412	29.1662	5e-06	0.000841
138	413	34.4585	2e-06	0.00039
138	414	33.3153	5e-06	0.000776
138	415	33.1682	1.9e-05	0.002172
138	416	32.2905	3.3e-05	0.003319
138	417	24.9081	0.000113	0.00871
138	418	28.0418	0.000303	0.018098
138	419	26.2848	0.000808	0.036472
138	425	30.195	0.001214	0.049456
138	426	21.105	0.000619	0.030631
138	427	23.4321	0.000474	0.025138
138	428	30.0846	0.000692	0.032976
138	429	28.2075	0.00074	0.034483
138	430	38.1255	0.001071	0.04511
139	201	38.4585	0.00039	0.021694
139	202	33.4991	0.000173	0.011944
139	203	46.8401	2.1e-05	0.002362
139	204	28.8135	1.8e-05	0.002119
139	205	30.4211	1e-06	0.000353
139	206	49.6153	0	7.2e-05
139	207	45.4372	0	8e-05
139	208	33.078	0	4.5e-05
139	209	49.6442	0	2.4e-05
139	210	41.1262	0	1.1e-05
139	211	50.9735	0	2e-05
139	212	49.1862	0	2.3e-05
139	213	56.7586	0	6e-05
139	214	74.1678	0	0.000116
139	215	72.2118	1e-06	0.000203
139	216	62.3887	1e-06	0.000328
139	217	80.3601	3e-06	0.000648
139	218	81.1892	5e-06	0.000809
139	219	78.6314	7e-06	0.00109
139	220	100.391	1.8e-05	0.002109
139	221	62.2335	4.9e-05	0.004551
139	222	28.0769	0.000158	0.01115
139	223	45.169	0.000452	0.024208
139	224	32.3855	0.000903	0.039597
139	407	22.6248	0.000328	0.019138
139	408	21.9796	0.000107	0.008284
139	409	22.6634	3.5e-05	0.003459
139	410	28.5918	2.1e-05	0.002327
139	411	29.847	3e-06	0.000631
139	412	29.7734	1e-06	0.000219
139	413	31.7095	0	7.4e-05
139	414	34.0481	0	8.3e-05
139	415	30.0069	1e-06	0.000245
139	416	32.853	6e-06	0.000936
139	417	31.1701	2e-05	0.002282
139	418	28.6263	5.2e-05	0.004751
139	419	29.8276	0.000159	0.011181
139	420	21.5044	0.000352	0.020156
139	421	21.2776	0.000718	0.033752
139	422	15.0583	0.000903	0.039597
139	423	22.8382	0.000836	0.037423
[truncated: 1,206 more rows]

## Sheet: D458 differential interactions
bin1	bin2	interaction	p_value	q_value
0	86	57.888	3e-05	0.005512
2	88	51.0193	0.00031	0.031829
2	274	40.5696	3.2e-05	0.005839
2	299	37.4758	0.000209	0.023694
13	157	294.111	0	0
17	315	35.5472	0.000572	0.048948
18	305	37.4127	0.00036	0.035252
19	274	38.7939	9.5e-05	0.013214
20	309	38.6321	0.000158	0.019237
22	305	36.0729	0.000185	0.02145
24	86	59.7509	0.000439	0.040355
25	452	50.5298	0.000521	0.045594
30	295	35.4962	0.000391	0.037433
36	113	73.3912	0	3.3e-05
36	114	80.4006	0	3e-06
36	211	33.827	0.000573	0.048948
36	213	36.703	0.00023	0.02563
36	217	35.9718	0.000527	0.046067
37	112	59.9408	4.5e-05	0.007476
37	113	56.974	5.7e-05	0.008812
37	114	90.9537	0	0
37	213	41.7059	2.2e-05	0.004566
37	214	52.4959	0	4e-06
37	215	37.1631	7.2e-05	0.010596
37	218	36.9057	0.000314	0.032108
37	229	35.5907	0.000484	0.043466
38	451	49.2874	0.000146	0.018097
51	332	35.158	0.000344	0.034332
51	465	45.4773	0.000577	0.049019
53	323	34.5428	0.000464	0.042183
53	436	43.5532	1.8e-05	0.003724
55	481	50.3159	0.000388	0.037232
55	482	55.4557	8e-05	0.011651
57	334	34.4614	0.000414	0.039037
57	445	43.7043	0.000169	0.02024
57	492	53.2972	0.000425	0.039574
58	481	57.8577	2.1e-05	0.004373
59	281	34.7491	0.000352	0.034759
64	446	39.6575	0.000359	0.035252
64	451	41.0909	0.000301	0.031027
65	466	45.3463	2.2e-05	0.004487
65	478	51.7644	6.2e-05	0.009434
68	481	47.2677	0.000333	0.033589
69	437	40.9218	0.000202	0.023039
70	272	38.5097	0.000428	0.039651
71	485	47.5722	0.00025	0.027212
78	484	41.3996	0.000485	0.043466
78	495	47.4291	0.000527	0.046067
79	480	47.549	6e-06	0.001626
79	481	45.6621	0.000114	0.015217
79	484	45.3672	0.000171	0.020389
80	264	40.3914	3.2e-05	0.005734
80	484	52.0208	1.4e-05	0.003214
81	430	36.6519	0.000136	0.017226
81	435	37.466	0.000581	0.049249
81	449	45.116	1.5e-05	0.003268
82	445	41.0174	0.000173	0.020537
82	481	44.5573	0.000155	0.019066
82	482	43.8061	8.4e-05	0.01193
83	269	36.4289	0.000123	0.016096
83	483	43.5288	8.4e-05	0.01193
83	484	41.6285	0.000214	0.02424
84	270	35.1745	0.000222	0.024889
84	485	45.0549	2.2e-05	0.004487
85	435	41.8946	2.6e-05	0.005096
85	486	43.6049	7e-05	0.010448
85	488	42.4621	0.000311	0.031882
86	95	189.551	0.000512	0.045032
86	264	37.4562	7.2e-05	0.010596
86	271	39.4994	7.5e-05	0.011051
86	283	59.9571	0	2e-06
86	307	41.5951	3.1e-05	0.005704
86	311	38.5387	0.000134	0.017084
86	340	36.2368	0.000254	0.02752
86	426	40.5819	9e-05	0.01267
86	469	41.2639	5.7e-05	0.008857
86	481	64.6563	0	7e-06
86	484	41.8083	0.000575	0.048978
86	491	48.8681	4.1e-05	0.00696
87	283	36.8756	0.000576	0.049
87	321	36.6271	3.5e-05	0.006256
87	484	43.9987	0.00038	0.036763
87	485	41.8684	0.000575	0.048978
87	487	48.8203	4e-06	0.001143
88	481	48.3036	1.8e-05	0.003901
88	482	43.6496	0.000197	0.022498
88	483	46.3902	0.000114	0.015217
88	486	44.8955	0.000141	0.017696
89	264	35.8348	0.000177	0.020782
89	481	51.3863	0	6.8e-05
89	483	44.858	0.000122	0.015975
90	274	37.7185	0.000174	0.020551
90	481	46.3024	1.6e-05	0.003522
90	482	52.835	0	3.6e-05
90	483	46.2543	4.9e-05	0.008004
91	481	53.7221	1e-06	0.000198
91	482	49.45	3e-06	0.000874
91	484	41.991	0.000504	0.044665
92	261	37.8965	0.000218	0.024537
92	481	80.8004	0	0
92	482	50.564	3e-06	0.000858
92	483	58.6721	0	7e-06
92	492	44.2967	4.7e-05	0.007693
93	435	42.3138	1.5e-05	0.00328
93	481	84.1511	0	0
93	482	67.4002	0	0
93	483	53.1432	1e-06	0.000198
93	484	46.1272	1.6e-05	0.003522
93	485	43.8939	2.9e-05	0.005385
93	492	42.433	0.000396	0.037714
94	481	135.804	0	0
94	482	79.247	0	0
94	483	41.1958	0.000415	0.039046
94	484	46.7397	2.5e-05	0.004895
94	485	49.4186	3e-06	0.000874
108	260	40.208	0.000124	0.016125
114	420	39.7535	0.000261	0.028091
163	208	76.3484	0.000298	0.030979
166	211	75.4714	0.000387	0.03717
167	206	83.9306	0.000559	0.048093
212	261	70.6223	0.000364	0.035441
212	432	44.8171	5e-06	0.001381
212	433	38.0211	0.000158	0.019237
212	434	45.0542	0	7.9e-05
212	435	37.5237	0.00036	0.035252
213	431	37.7815	0.000299	0.030998
213	432	41.6622	9.2e-05	0.012818
214	430	39.8309	2.2e-05	0.004538
284	435	39.662	0.000488	0.043598
310	486	36.843	0.000347	0.034532
313	435	43.0151	0.000169	0.02024
319	430	42.5043	0.000396	0.037714
323	483	40.9312	4.7e-05	0.007698
433	465	99.3545	0.000287	0.03007
451	464	156.099	0.000347	0.034532
451	465	147.079	0.000393	0.037604
451	477	114.203	0.000145	0.018097
451	478	114.095	0.00011	0.014817
452	465	160.34	0.00018	0.021102
452	466	148.497	0.000333	0.033589
452	467	146.588	0.000256	0.027673
452	477	110.575	0.000476	0.043092
452	478	122.707	3.1e-05	0.005585
452	479	125.72	1.3e-05	0.002886
