# Supplementary material for: Reconstructing the three-dimensional architecture of extrachromosomal DNA with ec3D
Source: Nat Commun. 2025 Dec 20;17:894. doi: 10.1038/s41467-025-67614-7 (PMC12830899; doi:10.1038/s41467-025-67614-7)
Supplement: Supplementary file 16 — Source Data [file 41467_2025_67614_MOESM16_ESM.zip › Source data Figure 2d-f, Supplementary Figure 2 - 6, 10.xlsx]

## Sheet: simulation_ec3D_vs_ground_truth
case_id	rep_id	alpha_ground_truth	alpha_nodup	beta_nodup	RMSD_nodup	PCC_nodup	time_nodup	alpha_dup	beta_dup	RMSD_dup	PCC_dup	time_dup
1	1	-2.85	-2.94461	1.08598	0.40959	0.925949	0.0546806	-2.99608	0.951508	0.405646	0.805666	0.0706142
1	2	-2.16	-2.20681	3.85236	0.165744	0.968467	0.29701	-2.40352	1.56399	0.407938	0.812947	0.330604
1	3	-1.6	-1.60521	4.22466	0.160014	0.967337	0.321348	-1.84709	0.011644	0.386408	0.89123	1.81053
1	4	-1.21	-1.21764	4.44957	0.109179	0.987952	0.189436	-1.29354	2.42727	0.308367	0.840371	0.388468
1	5	-0.84	-0.85671	4.58582	0.053393	0.996463	0.0884993	-0.855613	3.40761	0.083769	0.992228	0.200572
2	1	-2.54	-2.57613	1.73818	0.206913	0.939672	0.133919	-2.5811	0.786083	0.168787	0.96443	0.332957
2	2	-2.33	-2.35883	2.51865	0.135362	0.978646	0.178356	-2.36522	1.62153	0.300336	0.978246	0.301299
2	3	-1.72	-1.73168	3.40555	0.085896	0.991937	0.162852	-1.72877	1.29496	0.070608	0.994763	0.312264
2	4	-1.45	-1.45205	3.86078	0.054075	0.997344	0.147017	-1.4548	2.16603	0.044002	0.998128	0.255496
2	5	-0.86	-0.728847	1.98083	0.232611	0.934232	0.225653	-0.957601	0.01093	0.308218	0.806961	0.120734
3	1	-2.88	-2.93231	1.12776	0.165004	0.968748	0.0429858	-2.97677	1.00963	0.310735	0.946708	0.0649994
3	2	-2.14	-2.17731	4.96267	0.311532	0.974287	0.329839	-2.17516	4.3996	0.255531	0.977818	0.428041
3	3	-1.75	-1.77207	5.52435	0.110422	0.98891	0.336191	-1.7713	3.29661	0.080185	0.993676	0.48625
3	4	-1.44	-1.4601	6.40745	0.042229	0.998256	0.232583	-1.46319	5.97909	0.047788	0.997639	0.271377
3	5	-0.89	-0.901421	3.61983	0.090355	0.988746	0.113949	-0.914187	0.850074	0.089645	0.989879	0.30277
4	1	-2.79	-2.91933	1.10691	0.312233	0.95514	0.0614743	-2.84932	1.06367	0.271717	0.813176	0.4464
4	2	-2.09	-2.12632	3.47684	0.149367	0.968981	0.274881	-2.19089	2.19737	0.282145	0.798197	1.45388
4	3	-1.93	-1.91749	3.07128	0.218197	0.930329	0.307693	-1.98267	0.456834	0.246308	0.829926	3.38446
4	4	-1.49	-1.50174	4.56903	0.063926	0.995394	0.228049	-1.49662	3.66581	0.196385	0.979057	1.78439
4	5	-0.77	-0.784943	5.97724	0.031423	0.9983	0.0821095	-0.787204	5.67119	0.062609	0.993472	0.71929
5	1	-2.92	-2.97104	1.00637	0.328845	0.838523	0.0375831	-2.98692	0.937239	0.288853	0.878909	0.0660094
5	2	-2.07	-2.09708	3.99069	0.077665	0.99434	0.298098	-2.11421	3.37282	0.1004	0.986452	0.32623
5	3	-1.55	-1.56574	4.93204	0.045259	0.998205	0.203835	-1.56239	4.38499	0.042214	0.997917	0.257487
5	4	-1.15	-1.15744	4.27711	0.040155	0.997847	0.133032	-1.15213	3.62514	0.045154	0.99748	0.192006
5	5	-0.89	-0.9006	4.70841	0.032604	0.998334	0.0831669	-0.900066	4.33227	0.041842	0.997851	0.165806
6	1	-2.92	-2.96937	1.02507	0.116421	0.980541	0.0298147	-2.97217	0.994847	0.158049	0.970338	0.322747
6	2	-2.29	-2.31555	2.98167	0.139059	0.970952	0.202243	-2.32932	2.11808	0.201032	0.958922	1.49387
6	3	-1.51	-1.51988	5.37425	0.02696	0.998786	0.161772	-1.51479	4.95377	0.048801	0.996342	1.32353
6	4	-1.04	-1.05506	3.69662	0.049518	0.996374	0.0877174	-1.06028	1.88875	0.052303	0.99537	1.14893
6	5	-0.9	-0.910021	5.53415	0.031942	0.998476	0.0749774	-0.914948	4.86426	0.035621	0.997938	0.712046
7	1	-2.54	-3.16115	21.912	0.311007	0.783864	1.21434	-3.24355	19.3697	0.365252	0.697402	1.37611
7	2	-2.01	-2.27253	9.84278	0.256942	0.896967	0.749592	-2.30413	7.5503	0.214333	0.910418	0.746528
7	3	-1.74	-1.89146	7.24522	0.189651	0.945789	0.50783	-1.91428	3.86222	0.172827	0.960426	0.346881
7	4	-1.48	-1.55886	6.24933	0.10521	0.985858	0.373678	-1.56448	4.71095	0.077877	0.992245	0.289532
7	5	-0.82	-0.845679	5.4687	0.047523	0.99751	0.102457	-0.848561	5.27785	0.056525	0.99596	0.121714
8	1	-2.65	-2.88574	1.26237	0.2426	0.906817	0.187827	-3.13272	0.895951	0.354557	0.854602	0.549321
8	2	-2.09	-2.22331	4.30172	0.193086	0.956151	0.281068	-2.28733	3.58389	0.233032	0.910128	2.06307
8	3	-1.87	-1.95549	6.44417	0.121579	0.983258	0.369869	-1.99498	4.33219	0.23232	0.970274	2.12206
8	4	-1.37	-1.40613	6.74914	0.064109	0.994848	0.330768	-1.41942	5.53534	0.210936	0.981616	1.77955
8	5	-0.83	-0.836759	3.34462	0.10837	0.984985	0.148695	-0.870896	0.938843	0.124002	0.98426	1.98983
9	1	-2.55	-2.63454	1.8249	0.173945	0.958058	0.158417	-2.67517	1.5848	0.189791	0.948332	0.187046
9	2	-2.23	-2.2844	3.57292	0.111727	0.98394	0.290728	-2.29543	2.97316	0.14069	0.976814	0.324176
9	3	-1.5	-1.37229	2.72426	0.263088	0.893177	0.371732	-1.63128	0.010877	0.281193	0.858958	0.500154
9	4	-1.42	-1.30941	2.6162	0.232231	0.917014	0.353899	-1.52518	0.010712	0.225853	0.894974	0.523883
9	5	-0.93	-0.944819	5.58567	0.049811	0.997329	0.114096	-0.941665	5.19778	0.046054	0.995729	0.166843
10	1	-2.5	-2.58687	2.02111	0.183178	0.955376	0.133279	-2.61056	1.87413	0.221369	0.898876	0.786089
10	2	-2.44	-2.52351	2.221	0.145382	0.962704	0.144177	-2.54036	2.08572	0.348527	0.905151	1.17573
10	3	-1.67	-1.688	4.15829	0.096808	0.988908	0.21309	-1.70399	2.73072	0.118348	0.98096	1.94877
10	4	-1.03	-1.04005	4.06959	0.045654	0.997157	0.110461	-1.04457	2.9348	0.071042	0.993984	0.912888
10	5	-0.86	-0.878583	4.45055	0.053486	0.996566	0.075864	-0.884214	3.73354	0.093918	0.990511	0.751145
11	1	-2.65	-2.74624	1.53621	0.21811	0.942469	0.417553	-2.75815	1.48789	0.204678	0.952815	1.4779
11	2	-2.33	-2.37868	2.74161	0.261884	0.879023	0.865245	-2.4209	1.60697	0.385554	0.892203	3.85917
11	3	-1.71	-1.72997	7.20303	0.29556	0.976683	1.38602	-1.72638	7.30972	0.080703	0.993112	4.71743
11	4	-1.18	-1.18613	5.02374	0.066832	0.99703	0.805679	-1.18288	3.64185	0.044199	0.998564	3.39626
11	5	-0.93	-0.93748	5.01238	0.040018	0.99805	0.515667	-0.934623	3.98097	0.027129	0.998832	2.64557
12	1	-2.99	-3.0014	0.992775	0.512916	0.847293	0.670896	-2.9884	1.00281	0.280864	0.881052	2.95959
12	2	-2.48	-2.6446	1.62643	0.310196	0.850567	0.662861	-2.70871	1.35164	0.47606	0.845354	3.78928
12	3	-1.99	-2.08508	4.09096	0.223682	0.940962	1.55326	-2.09487	3.19861	0.208939	0.94588	6.36655
12	4	-1.12	-1.14226	5.99648	0.052213	0.99742	1.04529	-1.14221	5.43143	0.059231	0.996661	3.77093
12	5	-0.85	-0.902182	3.37641	0.103141	0.989287	0.673085	-0.914459	0.31931	0.107145	0.987445	2.84266
13	1	-2.69	-2.80896	1.27171	0.30863	0.883129	0.376678	-2.84963	1.18584	0.24694	0.916985	1.64422
13	2	-2.04	-2.11229	4.05311	0.218537	0.948318	1.09608	-2.11231	3.2837	0.160323	0.973765	4.81014
13	3	-1.63	-1.65952	5.77865	0.095968	0.990335	1.33557	-1.66581	5.0835	0.094666	0.992702	4.73397
13	4	-1.41	-1.42365	4.36644	0.129934	0.981647	1.02184	-1.41271	1.4545	0.070259	0.995667	8.14283
13	5	-0.95	-0.958514	6.30443	0.031399	0.999025	0.614934	-0.958977	6.01101	0.026124	0.999184	2.52814
14	1	-2.73	-2.93876	1.07288	0.383618	0.954849	1.16557	-2.87731	1.18403	0.159676	0.963163	0.863074
14	2	-2.44	-2.70673	1.5918	0.400758	0.937409	1.18171	-2.83542	1.39544	0.197942	0.934498	4.82879
14	3	-1.85	-1.97075	2.81182	0.296701	0.857044	1.41694	-2.03151	1.77239	0.214054	0.926916	5.83573
14	4	-1.18	-1.19975	4.37129	0.132826	0.984138	1.4066	-1.21512	3.1036	0.086418	0.99178	6.14445
14	5	-0.99	-0.878852	3.4335	0.096099	0.990042	0.907503	-0.898339	1.89166	0.067883	0.994716	2.51336
15	1	-2.93	-2.94966	1.13304	0.078457	0.991596	0.321789	-2.9595	1.10884	0.085211	0.991242	1.47465
15	2	-2.2	-2.2284	3.36619	0.259065	0.913516	1.04091	-2.25604	1.22884	0.226882	0.919561	6.08261
15	3	-1.68	-1.69953	6.5201	0.055803	0.996685	1.13626	-1.71839	5.60463	0.080719	0.99338	4.44169
15	4	-1.45	-1.46001	5.30025	0.062515	0.996114	0.980849	-1.45591	3.53617	0.067181	0.995415	4.49515
15	5	-0.98	-0.986872	5.79279	0.02743	0.99927	0.50656	-0.987401	5.56775	0.037251	0.998547	2.93139
16	1	-2.72	-2.8797	1.32573	0.0924	0.989289	0.379514	-2.95651	1.18942	0.371146	0.827015	1.02152
16	2	-2.22	-2.30908	3.53047	0.311603	0.850146	1.37796	-2.50143	1.49526	0.375992	0.754243	4.16437
16	3	-1.76	-1.60499	3.23784	0.272499	0.883562	1.92988	-1.66976	0.025828	0.394202	0.907438	11.0855
16	4	-1.08	-1.09145	7.20544	0.02977	0.998913	0.945937	-1.09632	6.87952	0.047259	0.997784	4.11391
16	5	-0.76	-0.7703	6.42709	0.036276	0.998537	0.586905	-0.773409	6.2473	0.042332	0.997983	2.51123
17	1	-2.55	-2.63992	1.78614	0.153088	0.97407	0.782201	-2.68634	1.63099	0.158913	0.963611	2.86645
17	2	-2.25	-2.36256	2.72974	0.480386	0.90111	1.05191	-2.34371	2.70208	0.211445	0.93406	4.02874
17	3	-1.74	-1.79152	5.4265	0.119879	0.985209	1.4156	-1.80367	4.86797	0.130013	0.981708	4.45326
17	4	-1.07	-1.08207	4.33326	0.06417	0.996188	0.716416	-1.07527	2.65766	0.034224	0.998661	4.19242
17	5	-0.99	-1.00251	4.92915	0.039902	0.998421	0.716268	-1.00247	4.22627	0.034654	0.998843	2.78983
18	1	-2.72	-2.90954	1.16859	0.113251	0.985279	0.27896	-2.86562	1.12538	0.244497	0.902665	3.27736
18	2	-2.4	-2.54285	2.04779	0.205076	0.948036	0.739183	-2.53875	1.61055	0.206674	0.912736	2.41231
18	3	-1.77	-1.80368	4.93554	0.175089	0.969015	1.66251	-1.82362	3.27943	0.157962	0.981571	6.85289
18	4	-1.42	-1.43806	4.93652	0.122063	0.989546	1.28412	-1.43451	3.44362	0.09717	0.991887	7.28427
18	5	-0.77	-0.781846	4.55232	0.054303	0.996746	0.520398	-0.776611	3.61232	0.038663	0.99803	3.20272
19	1	-2.81	-2.93405	1.16871	0.135144	0.980697	0.494503	-2.99501	1.0259	0.22019	0.900495	5.50504
19	2	-2.35	-2.47911	2.29187	0.489539	0.892865	1.15109	-2.50056	2.15825	0.253343	0.876894	4.76378
19	3	-1.71	-1.75791	6.12848	0.124747	0.985691	1.82567	-1.76224	4.93709	0.206336	0.97769	6.38874
19	4	-1.25	-1.26684	5.58146	0.065011	0.996652	1.14886	-1.27666	4.62897	0.069948	0.994916	5.46567
19	5	-0.87	-0.885332	5.8685	0.037708	0.99873	0.596432	-0.888723	5.5819	0.041714	0.998144	2.68487
20	1	-2.82	-2.92726	1.1256	0.20571	0.94805	0.195849	-2.92464	1.1885	0.22625	0.921328	0.927382
20	2	-2.02	-2.05765	4.84311	0.173554	0.966926	1.38244	-2.15431	2.91661	0.17584	0.9508	1.38206
20	3	-1.61	-1.61628	4.62203	0.159087	0.965824	1.29747	-1.60511	0.770934	0.122939	0.981786	3.37789
20	4	-1.21	-1.09113	2.40269	0.26668	0.888833	1.16012	-1.3771	0.010827	0.335067	0.76481	1.27767
20	5	-0.92	-0.917544	3.67955	0.077097	0.99337	0.53182	-0.921099	0.600163	0.06882	0.994033	1.97081
21	1	-2.76	-2.91042	1.23937	0.100563	0.988163	1.1654	-2.92118	1.24376	0.138051	0.968366	4.26895
21	2	-2.49	-2.63372	2.05322	0.165155	0.968735	2.16118	-2.66463	2.00564	0.173705	0.950618	6.00008
21	3	-1.56	-1.59339	8.88034	0.106314	0.987943	4.86752	-1.60847	7.36989	0.174468	0.966389	19.5526
21	4	-1.3	-1.32278	8.56362	0.05978	0.99647	3.55431	-1.33515	6.95764	0.116391	0.984687	15.9759
21	5	-1	-1.01191	5.5103	0.057704	0.996956	2.42282	-1.01767	4.58491	0.068946	0.996006	8.47003
22	1	-2.98	-3.73019	0.090456	0.097877	0.989657	4.90477	-3.74749	0.083039	0.175417	0.962699	16.3177
22	2	-2.14	-2.79777	14.7986	0.366873	0.720015	6.94384	-2.91516	13.0046	0.349964	0.737255	28.1604
22	3	-1.79	-1.9536	17.1752	0.164795	0.961412	6.28064	-1.95889	16.6399	0.166096	0.957214	26.4382
22	4	-1.48	-1.50107	3.13287	0.286698	0.847311	3.63408	-1.68779	0.01023	0.305221	0.832328	29.3676
22	5	-0.92	-0.866567	3.57293	0.090925	0.992811	1.37432	-0.881145	0.50545	0.092987	0.991145	17.1248
23	1	-2.73	-2.88998	1.28167	0.450546	0.930985	1.1795	-2.76422	1.28754	0.196237	0.938879	3.17028
23	2	-2.37	-2.5145	2.01251	0.506441	0.856094	2.47902	-2.57782	1.71698	0.291204	0.876142	6.47725
23	3	-1.55	-1.58833	7.40024	0.106729	0.987701	4.38981	-1.59399	6.49497	0.122614	0.985207	17.2065
23	4	-1.4	-1.42818	6.67078	0.099148	0.99061	3.64518	-1.43244	5.40717	0.087432	0.991487	19.5651
23	5	-0.85	-0.98905	3.70235	0.130829	0.986346	1.98643	-0.993052	0.395271	0.098213	0.990433	10.9168
24	1	-2.51	-2.5905	2.00507	0.270711	0.91706	2.18867	-2.64425	1.8029	0.301171	0.901352	8.59469
24	2	-2.42	-2.53101	2.28179	0.48525	0.879865	2.26304	-2.56109	1.99755	0.274754	0.922671	8.01711
24	3	-1.67	-1.70799	6.09512	0.154664	0.973873	3.6676	-1.70759	5.0675	0.137055	0.983151	16.3785
24	4	-1.34	-1.35242	5.63465	0.094107	0.990685	2.85901	-1.34761	4.08737	0.084517	0.994012	16.4292
24	5	-0.87	-0.880199	5.37347	0.036385	0.998547	1.53654	-0.881129	4.7561	0.03571	0.998442	5.22541
25	1	-2.68	-2.81354	1.47645	0.416333	0.956497	1.42872	-2.86171	1.36096	0.18736	0.927741	5.8856
25	2	-2.07	-2.11912	5.13811	0.218831	0.947949	4.1043	-2.1519	3.94696	0.178975	0.96012	13.7806
25	3	-1.91	-1.95737	6.73712	0.145799	0.975095	4.07036	-1.97523	5.62187	0.163998	0.969619	14.4835
25	4	-1.35	-1.36771	7.95418	0.06222	0.996944	3.21474	-1.376	6.99616	0.06568	0.995897	9.69324
25	5	-0.97	-0.980585	5.59988	0.044047	0.998212	1.79905	-0.986686	4.97595	0.045892	0.997901	5.25764
26	1	-2.84	-2.92233	1.19103	0.424032	0.95976	0.959608	-2.91704	1.27274	0.291572	0.916837	5.7936
26	2	-2.47	-2.56871	2.17083	0.437317	0.941308	2.11512	-2.65201	2.56954	0.407371	0.847419	14.1883
26	3	-1.72	-1.75422	7.89768	0.122975	0.985185	3.6379	-1.77594	6.56876	0.184523	0.948801	9.82977
26	4	-1.24	-1.25741	7.80701	0.057178	0.997141	2.38887	-1.26269	6.48819	0.093585	0.989838	7.16971
26	5	-0.95	-0.959124	7.48026	0.030758	0.99917	1.61068	-0.963248	6.73671	0.05433	0.996903	5.43235
27	1	-2.59	-2.7152	1.70158	0.195335	0.955196	1.72938	-2.74907	1.63887	0.206445	0.935268	4.96849
27	2	-2.35	-2.45902	2.76985	0.218667	0.943647	2.71914	-2.47582	2.57314	0.218891	0.929448	8.27285
27	3	-1.81	-1.86248	5.64475	0.217344	0.942398	4.08932	-1.86297	4.12255	0.209437	0.951456	17.0804
27	4	-1.24	-1.25888	7.93771	0.06643	0.996295	2.82818	-1.25923	7.57245	0.064771	0.996408	8.08588
27	5	-0.97	-0.980719	5.48544	0.04883	0.997933	1.85723	-0.981551	4.63239	0.04373	0.998267	5.77984
28	1	-2.7	-2.86671	1.33792	0.121266	0.982194	1.31506	-2.8598	1.43585	0.366274	0.924529	7.43398
28	2	-2.23	-2.34547	2.24586	0.381899	0.773829	2.48979	-2.41682	1.10622	0.482187	0.725418	12.3347
28	3	-1.81	-1.87633	5.98397	0.173637	0.965317	4.36577	-1.89903	4.88169	0.181571	0.952106	17.8495
28	4	-1.18	-1.20078	7.81831	0.060267	0.996855	2.75631	-1.2117	7.17175	0.093639	0.990965	10.7471
28	5	-0.78	-0.791306	6.81811	0.029591	0.999099	1.44558	-0.79634	6.55651	0.058243	0.996951	4.03527
29	1	-2.86	-2.93122	1.17138	0.37443	0.976412	0.768947	-3.01927	0.164796	0.353344	0.829584	6.90555
29	2	-2.21	-2.25349	4.8489	0.193775	0.952691	3.51083	-2.29928	3.143	0.193627	0.925527	12.4442
29	3	-1.89	-1.90939	4.19841	0.32754	0.860672	3.58359	-1.92797	1.10032	0.302584	0.93414	20.8551
29	4	-1.09	-1.10166	7.79962	0.031596	0.999111	1.90309	-1.10165	6.77513	0.067225	0.995657	5.98796
29	5	-0.96	-0.969993	4.76444	0.064187	0.996514	1.50921	-0.968321	3.63516	0.050803	0.997323	5.84197
30	1	-2.64	-2.8901	1.2554	0.469636	0.910234	2.42556	-4.68932	0.15077	0.339628	0.786942	24.4398
30	2	-2.25	-2.52645	2.20614	0.199318	0.94565	3.09758	-2.68723	11.8671	0.333177	0.811807	20.0055
30	3	-1.51	-1.59837	6.97268	0.148105	0.974401	4.83967	-1.59783	6.06914	0.15482	0.968235	17.5527
30	4	-1.31	-1.35657	6.89595	0.111967	0.98772	4.30213	-1.363	5.50064	0.122632	0.98329	18.2208
30	5	-0.9	-0.917706	4.77376	0.072827	0.995654	2.46706	-0.923158	3.77348	0.072785	0.995046	6.98915
31	1	-2.57	-2.60904	1.93573	0.049687	0.997881	0.128679	-2.66055	1.49442	0.244527	0.858276	0.571566
31	2	-2.48	-2.51614	2.22802	0.05511	0.997845	0.139435	-2.57251	1.73246	0.234718	0.860899	1.39918
31	3	-1.86	-1.83488	2.89278	0.038346	0.998186	0.174404	-1.85166	1.18863	0.056567	0.994028	2.08814
31	4	-1.37	-1.37051	3.66972	0.022601	0.998639	0.0922101	-1.36484	2.81057	0.053591	0.993321	0.867122
31	5	-0.94	-0.952023	5.08283	0.032249	0.997723	0.0530229	-0.967529	4.78132	0.323077	0.779863	0.668903
32	1	-2.73	-2.7694	1.48705	0.038454	0.997591	0.0770286	-2.76647	1.45827	0.050551	0.996714	0.117678
32	2	-2.44	-2.46497	2.73909	0.038669	0.998146	0.152688	-2.46309	2.60648	0.043544	0.997652	0.185213
32	3	-1.85	-1.82795	3.13217	0.029308	0.998705	0.161383	-1.83762	1.20686	0.024013	0.998923	0.395319
32	4	-1.46	-1.46606	4.1499	0.020122	0.999243	0.105474	-1.4651	3.94966	0.074161	0.992585	0.132677
32	5	-0.87	-0.820378	2.42293	0.063971	0.992279	0.0665471	-0.857435	0.02332	0.083259	0.98803	0.279184
33	1	-2.67	-2.72514	1.55882	0.030815	0.998114	0.0938051	-2.79057	1.26573	0.237822	0.87369	0.620806
33	2	-2.34	-2.36567	2.81769	0.038666	0.997835	0.174103	-2.35685	3.08676	0.122313	0.964581	2.41191
33	3	-1.8	-1.80682	4.27711	0.020212	0.999242	0.163605	-1.80432	3.75179	0.096906	0.981117	1.30174
33	4	-1	-0.97049	2.99466	0.039178	0.996753	0.0609895	-0.988744	1.52361	0.095784	0.981504	1.02849
33	5	-0.96	-0.965011	6.04401	0.02202	0.998839	0.0628906	-0.965117	5.60583	0.091549	0.98447	0.592522
34	1	-2.53	-2.59457	2.21485	0.02967	0.998013	0.136762	-2.61944	2.04422	0.142978	0.937008	0.818542
34	2	-2.36	-2.36791	2.9454	0.053876	0.995151	0.252122	-2.41078	1.72611	0.104823	0.975707	1.48555
34	3	-1.59	-1.58201	3.56419	0.02383	0.998719	0.177504	-1.59046	2.31249	0.053624	0.994723	2.01704
34	4	-1.21	-1.20101	3.46756	0.026047	0.998381	0.0886021	-1.20624	2.63813	0.04519	0.995023	1.07488
34	5	-0.87	-0.880244	5.7104	0.028841	0.998367	0.0646234	-0.883252	5.66301	0.066854	0.993552	0.506442
35	1	-2.96	-3.17849	0.676977	0.046025	0.99727	0.112534	-3.26417	0.461326	0.176923	0.939234	0.193265
35	2	-2.25	-2.37285	4.82693	0.040762	0.997327	0.294463	-2.3966	3.92637	0.054374	0.995521	0.317044
35	3	-1.71	-1.76345	6.17829	0.030584	0.998611	0.190844	-1.76972	5.52565	0.032358	0.998242	0.233808
35	4	-1.04	-1.06198	4.46712	0.043295	0.997805	0.0802069	-1.06764	3.83626	0.049394	0.996856	0.156103
35	5	-0.86	-0.841763	2.76038	0.06168	0.991935	0.0659796	-0.869432	0.196535	0.094446	0.983986	0.255053
36	1	-2.67	-2.72703	1.58601	0.032356	0.997375	0.0944947	-2.83632	1.24848	0.319912	0.824195	0.554649
36	2	-2.36	-2.39018	3.14879	0.028445	0.998333	0.182018	-2.33002	3.48577	0.098259	0.97775	2.14741
36	3	-1.64	-1.64879	4.34676	0.021164	0.998954	0.150284	-1.65454	4.00115	0.032693	0.99706	1.45259
36	4	-1	-1.0032	6.23628	0.023373	0.998803	0.0640197	-1.00358	5.84888	0.063194	0.992818	0.892433
36	5	-0.87	-0.76753	2.03742	0.104068	0.979321	0.0893038	-0.901169	0.010402	0.46399	0.625456	1.4962
37	1	-2.55	-2.55729	1.97242	0.054309	0.995693	0.153429	-2.6599	1.30993	0.133476	0.968943	0.849388
37	2	-2	-2.01642	4.33535	0.028719	0.998938	0.221966	-2.04669	3.36579	0.112805	0.977969	1.34047
37	3	-2	-2.00835	4.23056	0.027943	0.999034	0.223167	-2.00862	2.77913	0.131027	0.982655	1.37233
37	4	-1.49	-1.49476	5.59669	0.016604	0.999425	0.126688	-1.49744	5.09564	0.045086	0.996638	1.32504
37	5	-0.82	-0.837322	5.0463	0.040455	0.99678	0.0501224	-0.845612	4.75783	0.054141	0.994465	0.441858
38	1	-2.66	-2.69517	1.74477	0.034579	0.997451	0.115876	-2.721	1.61809	0.104428	0.976531	0.169244
38	2	-2.32	-2.34645	3.43157	0.039881	0.997522	0.18988	-2.34711	3.16299	0.052079	0.994976	0.278135
38	3	-1.85	-1.85834	4.30289	0.026545	0.99853	0.176233	-1.8617	3.81659	0.040819	0.996508	0.30876
38	4	-1.4	-1.4058	3.72119	0.03812	0.998456	0.108907	-1.40538	2.72486	0.051902	0.995996	0.230042
38	5	-0.84	-0.850804	5.16233	0.042599	0.996875	0.0547611	-0.853119	4.9861	0.046999	0.995813	0.124306
39	1	-2.56	-2.60555	1.89765	0.04027	0.996732	0.15416	-2.63236	1.63865	0.119269	0.981605	1.02871
39	2	-2.24	-2.25778	3.42024	0.035472	0.998188	0.261459	-2.25607	2.84671	0.086292	0.987554	1.84555
39	3	-1.66	-1.57645	3.0452	0.056017	0.994134	0.25276	-1.63278	0.047363	0.06718	0.990586	5.1875
39	4	-1.18	-1.14467	2.75689	0.046353	0.996199	0.10448	-1.17862	0.439812	0.0795	0.985742	2.2748
39	5	-0.96	-0.954688	3.30855	0.051955	0.995829	0.0859369	-0.973419	2.06323	0.059055	0.993784	1.24981
40	1	-2.7	-2.74708	1.67257	0.031853	0.997903	0.0934897	-2.72032	1.62913	0.128286	0.965966	0.705766
40	2	-2.11	-2.13425	4.42882	0.026567	0.998804	0.175759	-2.13196	3.31281	0.04487	0.996026	0.943651
40	3	-1.69	-1.70138	5.05126	0.02199	0.99906	0.126766	-1.70712	4.23666	0.043613	0.996591	0.891781
40	4	-1.46	-1.47233	5.01942	0.021222	0.999022	0.090758	-1.47499	4.52173	0.044504	0.995892	0.7454
40	5	-0.91	-0.920168	5.20526	0.035248	0.997422	0.0479892	-0.92131	4.62008	0.046824	0.994902	0.423637
41	1	-2.98	-3.00167	0.997963	0.104309	0.976515	0.792197	-3.11304	1.46386	0.177288	0.929418	14.8827
41	2	-2.27	-2.34616	3.40719	0.094917	0.981278	1.32805	-2.35202	2.82987	0.103557	0.979401	4.26115
41	3	-1.63	-1.6525	5.17448	0.034185	0.998534	1.30907	-1.6602	4.52348	0.039965	0.997961	4.54942
41	4	-1.36	-1.37387	6.84208	0.021516	0.999294	0.892436	-1.37681	6.81612	0.033063	0.99827	3.19341
41	5	-0.77	-0.779341	6.20971	0.026331	0.998883	0.341102	-0.780486	6.13367	0.027666	0.998713	1.49878
42	1	-2.53	-2.56949	2.26958	0.03073	0.998282	0.535522	-2.66408	1.80373	0.215371	0.891973	1.59633
42	2	-2.31	-2.30935	2.7969	0.042784	0.997609	0.862856	-2.41438	1.51182	0.212606	0.896301	2.71177
42	3	-1.55	-1.55636	5.48329	0.011776	0.999755	0.579382	-1.61307	4.79408	0.17944	0.920598	2.32077
42	4	-1.29	-1.29501	5.52377	0.012775	0.999745	0.374052	-1.29587	5.41937	0.013531	0.99971	1.76265
42	5	-0.81	-0.814306	6.10522	0.017183	0.999356	0.208105	-0.815286	6.10596	0.019029	0.999183	1.25174
43	1	-2.84	-2.95162	1.1166	0.073028	0.988622	0.396264	-2.97155	1.08119	0.168553	0.941851	0.62353
43	2	-2.41	-2.50229	2.76168	0.089621	0.983999	0.895924	-2.52764	2.41474	0.196663	0.924514	1.39932
43	3	-1.97	-2.01448	5.63411	0.046933	0.996809	1.40389	-2.0219	5.36986	0.078324	0.988774	1.70279
43	4	-1.49	-1.50809	6.52812	0.027324	0.998899	1.10023	-1.50834	6.30887	0.045298	0.995415	1.45496
43	5	-0.92	-0.922523	2.98614	0.041416	0.997534	0.513979	-0.933053	0.08447	0.049617	0.996591	2.28362
44	1	-3	-3.00104	0.986716	0.033433	0.998548	0.113042	-3.0197	0.978974	0.119638	0.971459	0.528267
44	2	-2.45	-2.53513	2.39713	0.063552	0.993362	0.675319	-2.47759	2.80266	0.10582	0.980769	3.42192
44	3	-1.62	-1.62434	4.58695	0.020001	0.999338	0.937622	-1.63036	3.71941	0.036657	0.998163	3.51692
44	4	-1.2	-1.19027	3.54455	0.025706	0.998909	0.523829	-1.1919	1.75061	0.029834	0.998639	3.53293
44	5	-0.75	-0.755611	6.61865	0.023676	0.999077	0.275775	-0.755726	6.66164	0.026752	0.998835	1.12868
45	1	-2.64	-2.66614	1.89341	0.057401	0.994325	0.557982	-2.68574	1.8104	0.084029	0.985906	2.28229
45	2	-2.31	-2.3298	3.08954	0.05999	0.995806	0.970642	-2.34856	2.46819	0.051823	0.996225	3.63048
45	3	-1.91	-1.91994	4.72476	0.020414	0.999378	0.863921	-1.92376	4.39196	0.031794	0.997988	3.01521
45	4	-1.06	-1.06562	6.21895	0.015924	0.999513	0.33237	-1.06528	6.22434	0.021362	0.99914	1.39494
45	5	-0.81	-0.813583	5.41281	0.019569	0.999194	0.214179	-0.813502	5.35494	0.02363	0.998725	0.871038
46	1	-2.84	-2.91575	1.22761	0.094432	0.989036	0.373888	-2.92806	1.22333	0.115534	0.973189	1.92794
46	2	-2.35	-2.37772	3.44746	0.080979	0.992088	1.0534	-2.38678	3.33275	0.077922	0.989841	4.0733
46	3	-1.85	-1.8652	4.89506	0.031621	0.998771	1.2367	-1.87373	4.00774	0.072806	0.992111	4.65241
46	4	-1.5	-1.50462	7.28943	0.027015	0.998668	0.820457	-1.50851	7.01747	0.036369	0.998135	3.42089
46	5	-0.98	-0.98525	6.71901	0.020977	0.999343	0.405388	-0.98513	6.61658	0.064252	0.989946	1.75567
47	1	-3	-3.00035	0.999587	0.025829	0.999298	0.0610041	-4.08501	0.010656	0.401453	0.721559	12.9181
47	2	-2.19	-2.19625	3.21458	0.077615	0.992655	0.989962	-2.23549	1.68345	0.128609	0.98005	4.46348
47	3	-1.98	-1.9877	6.26265	0.055583	0.994742	1.14161	-2.01587	4.16724	0.099638	0.986178	4.3275
47	4	-1.49	-1.49606	7.01051	0.029894	0.999056	0.737771	-1.50557	5.19183	0.068398	0.992927	3.48064
47	5	-0.78	-0.785816	4.78044	0.025877	0.998859	0.268476	-0.788596	4.27	0.049475	0.996437	1.95432
48	1	-2.58	-2.70942	1.62768	0.062819	0.993972	0.559319	-2.79443	1.29099	0.281862	0.868751	5.12279
48	2	-2.22	-2.28842	3.47878	0.079881	0.992813	1.02751	-2.307	3.54043	0.194447	0.935497	10.3906
48	3	-1.99	-2.00981	4.28653	0.056335	0.997185	1.43787	-2.00515	3.61744	0.11946	0.975602	6.71199
48	4	-1.3	-1.23813	2.77952	0.04133	0.998039	0.824384	-1.27658	0.296478	0.082992	0.986896	14.9335
48	5	-0.87	-0.878919	6.61373	0.020028	0.999391	0.342581	-0.884835	6.11642	0.073637	0.989807	2.32286
49	1	-2.62	-2.72602	1.75501	0.101464	0.981032	0.755222	-2.89475	1.24121	0.268283	0.85321	5.16901
49	2	-2	-2.01783	6.62823	0.057578	0.994327	1.5928	-2.06124	5.039	0.123716	0.971462	7.40922
49	3	-1.77	-1.79315	6.24758	0.03648	0.998345	1.25086	-1.82194	4.86457	0.106202	0.984525	6.6158
49	4	-1.34	-1.35159	6.73792	0.026716	0.999251	0.816799	-1.34799	6.11815	0.046683	0.99648	4.49578
49	5	-0.9	-0.904646	4.621	0.028111	0.998968	0.419727	-0.907168	4.08282	0.041144	0.997432	2.37351
50	1	-2.89	-2.99963	2.35976	0.439642	0.890791	0.450355	-2.97399	1.00113	0.260917	0.865272	0.500465
50	2	-2.43	-2.80936	1.04776	0.068811	0.991442	0.591208	-2.82679	0.897137	0.286025	0.836311	4.75948
50	3	-1.84	-1.97662	3.5188	0.118744	0.977711	0.920937	-1.95007	3.45356	0.247254	0.878869	12.5828
50	4	-1.2	-1.13105	6.33751	0.029715	0.998833	0.780228	-1.13283	5.68813	0.080758	0.989635	2.38612
50	5	-0.81	-0.828507	3.44075	0.037329	0.997866	0.683806	-1.58122	1.50856	0.35798	0.727517	0.0798113
51	1	-2.85	-2.98052	0.970881	0.149904	0.961553	1.22751	-2.98192	0.986013	0.443809	0.855532	3.03857
51	2	-2.08	-2.13993	5.34206	0.107014	0.987643	3.40303	-2.14669	5.05017	0.116514	0.984781	14.8628
51	3	-1.64	-1.65845	7.02731	0.050464	0.997162	3.58711	-1.66129	6.61922	0.050888	0.997122	16.1082
51	4	-1.1	-1.10115	4.33875	0.022121	0.999354	1.62618	-1.0987	2.72884	0.02016	0.999287	7.66661
51	5	-0.96	-0.963978	4.70718	0.023385	0.999311	1.42103	-0.962927	3.99801	0.024679	0.999198	4.60842
52	1	-2.56	-2.69928	1.87849	0.082583	0.987156	1.98404	-2.76172	1.51851	0.185131	0.944874	3.01645
52	2	-2.24	-2.31381	3.83461	0.096604	0.987351	3.24789	-2.35074	3.06807	0.17038	0.959467	7.77555
52	3	-1.91	-1.95064	6.20149	0.078062	0.993062	3.78648	-1.96442	5.64649	0.087597	0.990115	17.2963
52	4	-1.3	-1.31138	5.69237	0.031002	0.998963	2.19216	-1.31502	4.78514	0.045659	0.997001	7.39628
52	5	-0.77	-0.768114	2.70906	0.042643	0.997209	1.24591	-0.80115	0.010241	0.062207	0.991485	21.2274
53	1	-2.94	-2.99695	0.992831	0.062857	0.993731	0.831617	-3.11604	1.4539	0.474177	0.79103	18.1359
53	2	-2.06	-2.14586	4.03618	0.142189	0.977238	3.62783	-2.17971	2.48742	0.159241	0.957183	8.79977
53	3	-1.51	-1.52267	5.72403	0.041781	0.998094	3.22805	-1.53909	4.16936	0.066884	0.995614	9.29677
53	4	-1.22	-1.22741	4.97593	0.027606	0.999037	2.15898	-1.23168	3.6512	0.026817	0.998901	6.66472
53	5	-0.87	-0.878448	6.37481	0.022295	0.999316	1.36245	-0.88089	6.11476	0.038801	0.998942	4.17059
54	1	-2.66	-2.77299	1.61542	0.076891	0.987909	1.73651	-2.843	1.36293	0.222962	0.924504	3.14219
54	2	-2.05	-2.09251	6.13651	0.086026	0.989512	3.88264	-2.11609	5.0547	0.171171	0.958349	14.3686
54	3	-1.97	-2.02272	6.1056	0.092654	0.98861	4.02906	-2.03344	5.62453	0.152453	0.968815	16.2941
54	4	-1.17	-1.1489	3.80694	0.036834	0.99824	2.27393	-1.16155	1.24556	0.037162	0.997712	18.4931
54	5	-0.79	-0.791311	4.12448	0.028299	0.998952	1.10092	-0.798127	3.44461	0.043763	0.996939	4.15268
55	1	-2.72	-2.85397	1.34157	0.067822	0.991529	1.21456	-2.90786	1.20536	0.206265	0.929937	4.42989
55	2	-2.03	-2.08996	5.7063	0.090572	0.989312	3.09005	-2.11976	4.12913	0.131996	0.974074	12.5405
55	3	-1.97	-2.02089	6.6266	0.089873	0.989348	3.46074	-2.06177	5.11076	0.112983	0.978701	15.9364
55	4	-1.25	-1.26224	8.60271	0.02202	0.999439	2.01172	-1.2658	6.99012	0.051796	0.995463	6.93845
55	5	-0.84	-0.845897	6.91974	0.018389	0.999497	1.21276	-0.850814	6.3971	0.053452	0.995402	4.04205
56	1	-2.71	-2.88799	1.2329	0.489396	0.850793	1.23388	-2.88492	1.21866	0.157065	0.951013	3.09593
56	2	-2	-2.07322	4.55173	0.100259	0.98755	3.35	-2.0896	3.61577	0.131746	0.977317	13.1741
56	3	-1.76	-1.77458	4.48801	0.110029	0.985143	3.89529	-1.77117	0.672848	0.060364	0.995989	30.0906
56	4	-1.04	-1.02706	3.54886	0.031169	0.998831	1.63374	-1.02759	0.651407	0.025565	0.99904	15.2167
56	5	-0.86	-0.867348	5.41973	0.021853	0.999315	1.18541	-0.86889	5.27589	0.021636	0.999327	3.11468
57	1	-2.82	-2.98233	0.992139	0.03701	0.99812	0.352587	-2.96952	0.806992	0.248143	0.890653	6.61262
57	2	-2.04	-2.0816	7.00337	0.071561	0.994421	3.34212	-2.1732	3.66807	0.17701	0.951189	7.73121
57	3	-1.76	-1.78374	8.59087	0.061775	0.997184	3.64267	-1.7982	6.23518	0.089247	0.989376	13.9562
57	4	-1.47	-1.47978	6.82546	0.031026	0.998995	2.82992	-1.48934	6.04845	0.061469	0.993435	12.0506
57	5	-0.89	-0.886588	3.91631	0.035543	0.998912	1.09383	-0.892298	2.66847	0.042877	0.998009	5.13698
58	1	-2.93	-2.99564	0.992265	0.02295	0.999413	0.226548	-3.49147	10.3068	0.438196	0.667256	20.5377
58	2	-2.34	-2.48521	2.28375	0.103464	0.979234	2.56855	-2.59273	3.44356	0.282685	0.837508	8.05479
58	3	-1.97	-2.032	5.5876	0.091026	0.987579	4.11153	-2.05934	4.73893	0.168884	0.954114	15.2578
58	4	-1.12	-1.12635	6.79655	0.028015	0.998959	2.1366	-1.1302	6.29076	0.058154	0.995781	8.22811
58	5	-0.86	-0.86582	7.72424	0.030861	0.999466	1.34438	-0.867078	7.2976	0.047397	0.997901	5.24348
59	1	-2.93	-2.99488	0.995868	0.058179	0.993235	1.17783	-3.03566	1.04073	0.180854	0.943752	12.4242
59	2	-2.08	-2.15414	4.17902	0.103826	0.98378	3.4514	-2.17207	3.64085	0.124154	0.975576	17.861
59	3	-1.67	-1.66086	4.21291	0.087095	0.989492	4.05012	-1.67084	0.904341	0.056522	0.994215	24.3654
59	4	-1.2	-1.20622	6.03777	0.01645	0.999618	2.0279	-1.21052	5.35493	0.051997	0.996415	7.88462
59	5	-0.99	-0.996267	7.52146	0.01643	0.999625	1.36963	-1.00082	6.79947	0.056538	0.994517	4.54824
60	1	-2.66	-2.75594	1.48751	0.081671	0.986397	1.5455	-2.78891	1.42457	0.166075	0.95207	3.93452
60	2	-2.34	-2.39945	2.39044	0.132387	0.97495	2.39656	-2.44267	1.74181	0.179231	0.956459	6.65057
60	3	-1.5	-1.50918	7.40466	0.03427	0.998398	3.03994	-1.51143	6.91788	0.054081	0.997551	7.23659
60	4	-1.06	-1.05254	3.76898	0.019478	0.999369	1.34583	-1.05446	1.88695	0.043752	0.998717	6.87944
60	5	-0.78	-0.785071	6.51375	0.022992	0.999398	0.805946	-0.784933	6.34143	0.037317	0.998556	2.93565
61	1	-2.85	-2.88847	1.30228	0.116436	0.97505	0.148823	-2.89994	1.22491	0.163667	0.942327	0.155321
61	2	-2.44	-2.48722	2.91637	0.053219	0.996489	0.144949	-2.49566	2.84186	0.084944	0.991909	0.203782
61	3	-1.93	-1.9541	7.43948	0.029866	0.998619	0.19518	-1.95761	7.13406	0.049284	0.99665	0.267299
61	4	-1.47	-1.48722	8.82857	0.023161	0.999049	0.131002	-1.48833	8.53746	0.060143	0.994436	0.174171
61	5	-0.97	-0.97827	9.84268	0.030104	0.99879	0.0724869	-0.979871	9.61934	0.057103	0.995546	0.116977
62	1	-2.98	-2.96002	1.12198	0.147792	0.967094	0.0960142	-3.04075	0.931546	0.261598	0.865438	0.494294
62	2	-2.46	-2.4906	3.07481	0.037296	0.997692	0.169027	-2.53534	2.42383	0.238784	0.89294	0.889101
62	3	-1.67	-1.68044	5.86831	0.018918	0.999326	0.141468	-1.69935	4.82777	0.18772	0.940602	1.0467
62	4	-1.04	-1.05282	7.71496	0.018349	0.999305	0.07294	-1.05605	6.39741	0.054742	0.996889	0.713064
62	5	-0.92	-0.927474	9.0359	0.023332	0.999091	0.0614841	-0.927456	7.73195	0.062975	0.995697	0.798455
63	1	-2.97	-2.97083	1.06089	0.063849	0.993851	0.0458686	-3.06243	0.86708	0.333145	0.808849	0.933406
63	2	-2.34	-2.36925	3.84628	0.031928	0.998349	0.155126	-2.38839	3.26015	0.13992	0.94808	1.23683
63	3	-1.77	-1.77771	4.11942	0.024161	0.998916	0.14469	-1.81713	3.39907	0.09882	0.975223	1.09868
63	4	-1.38	-1.36314	3.15268	0.032371	0.998207	0.100247	-1.40284	1.61341	0.096593	0.978976	1.0981
63	5	-0.8	-0.812642	4.7282	0.040556	0.997067	0.0526396	-0.829046	4.45886	0.157623	0.935775	0.486727
64	1	-2.97	-2.99514	1.00271	0.063091	0.988297	0.0446782	-3.03886	0.821821	0.25511	0.7612	0.433506
64	2	-2.39	-2.41847	3.22754	0.022859	0.998718	0.122163	-2.39792	2.9957	0.113077	0.9833	1.01439
64	3	-1.92	-1.93839	5.42553	0.019984	0.999035	0.124048	-1.99952	3.86906	0.289025	0.725822	0.779567
64	4	-1.34	-1.35135	4.52389	0.018705	0.999177	0.0695604	-1.37767	10.15	0.218496	0.804154	1.44884
64	5	-0.85	-0.856133	7.73068	0.022882	0.998797	0.0509525	-0.852857	6.79772	0.073716	0.992	0.467024
65	1	-2.78	-2.96171	1.07747	0.123017	0.97611	0.141297	-3.00507	1.24457	0.160075	0.948385	0.336256
65	2	-2.3	-2.3982	3.51971	0.057386	0.993711	0.270154	-2.4146	3.30004	0.095629	0.982403	0.317624
65	3	-1.62	-1.62558	4.23599	0.047285	0.996096	0.346712	-1.64967	0.790619	0.049602	0.995132	0.77769
65	4	-1.45	-1.48181	8.17491	0.032165	0.997874	0.245697	-1.48884	7.94836	0.04846	0.995873	0.305799
65	5	-0.83	-0.84878	5.92549	0.040272	0.997186	0.0901778	-0.854891	5.73901	0.055461	0.993966	0.135788
66	1	-2.71	-2.87116	1.3394	0.064372	0.992533	0.144169	-2.87334	1.29076	0.201285	0.926196	0.263864
66	2	-2.01	-2.08153	5.60718	0.091335	0.992787	0.270035	-2.057	5.96705	0.134494	0.980294	0.374548
66	3	-1.82	-1.85709	6.67029	0.0701	0.995921	0.276647	-1.86556	6.43547	0.090592	0.990928	0.369157
66	4	-1.44	-1.46453	7.79258	0.033507	0.998584	0.20757	-1.46145	7.56039	0.07183	0.995007	0.323545
66	5	-1	-0.994092	3.10798	0.052962	0.995895	0.121342	-1.00679	0.896599	0.055527	0.994825	0.364077
67	1	-2.67	-2.97309	0.883685	0.045868	0.996576	0.0398364	-2.94588	0.968175	0.282879	0.887946	0.180945
67	2	-2.33	-2.64642	1.83724	0.089885	0.983113	0.174963	-2.63926	2.17508	0.250474	0.886138	1.55242
67	3	-1.73	-1.78408	6.98316	0.076247	0.992544	0.216208	-1.78392	5.71977	0.196188	0.949937	1.87689
67	4	-1.04	-1.04919	7.43905	0.03352	0.99859	0.149037	-1.05412	6.90677	0.10007	0.990248	1.15146
67	5	-0.95	-0.962699	7.89216	0.03002	0.998875	0.133272	-0.965324	6.77073	0.079872	0.993813	1.14163
68	1	-2.94	-2.98235	1.04116	0.064656	0.994523	0.102368	-3.10303	2.88778	0.36473	0.813277	3.97512
68	2	-2.29	-2.33091	4.93696	0.036933	0.997777	0.219815	-2.327	4.52496	0.106253	0.985301	1.56417
68	3	-1.67	-1.68541	5.92067	0.027701	0.99872	0.190096	-1.68511	5.42183	0.06312	0.994368	1.35277
68	4	-1.49	-1.50319	8.2602	0.022111	0.99906	0.154094	-1.498	7.60944	0.080814	0.992833	1.26537
68	5	-0.94	-0.942638	3.23897	0.063835	0.994394	0.0750495	-0.96483	1.80153	0.083806	0.990239	0.941473
69	1	-2.65	-2.74868	1.78697	0.05239	0.994481	0.128348	-2.73285	1.96456	0.155353	0.960128	0.246563
69	2	-2.15	-2.18379	4.37806	0.038716	0.997688	0.299404	-2.19003	4.25915	0.050785	0.996239	0.405443
69	3	-1.71	-1.72956	8.81175	0.028927	0.998608	0.26877	-1.72886	8.63157	0.033843	0.997825	0.372806
69	4	-1.14	-1.15451	5.31018	0.028035	0.998725	0.126274	-1.15666	5.34668	0.031975	0.99823	0.178625
69	5	-0.81	-0.825656	6.01312	0.037766	0.997972	0.0697563	-0.826798	5.97498	0.051483	0.996494	0.103732
70	1	-2.83	-3.03551	0.941379	0.086213	0.979286	0.15198	-3.13989	0.767312	0.275541	0.810617	0.203183
70	2	-2.28	-2.48556	4.73616	0.060577	0.992505	0.341372	-2.48324	5.02685	0.292232	0.813538	0.475277
70	3	-1.81	-1.8825	10.8268	0.045598	0.996305	0.369481	-1.90528	9.9478	0.268161	0.833635	0.506442
70	4	-1.01	-1.03035	4.45604	0.034742	0.997421	0.13283	-1.05699	3.60134	0.283742	0.825857	0.149769
70	5	-1	-1.02046	7.08894	0.026552	0.998769	0.109175	-1.04022	6.81023	0.269812	0.844933	0.158116
71	1	-2.64	-2.75011	1.87199	0.070263	0.990937	0.626247	-2.74109	2.03623	0.121024	0.974941	4.33082
71	2	-2.26	-2.30666	3.98273	0.078496	0.993032	1.16492	-2.33422	3.61328	0.093826	0.989611	3.98165
71	3	-1.91	-1.93666	7.56333	0.069732	0.995741	1.45921	-1.9384	6.95227	0.04932	0.996696	5.98717
71	4	-1.46	-1.47352	8.1807	0.028999	0.99897	0.957794	-1.47385	7.91416	0.052705	0.996586	4.2683
71	5	-0.82	-0.812476	3.37839	0.040673	0.997846	0.347957	-0.813444	1.50563	0.037879	0.997752	3.00871
72	1	-2.91	-2.95047	1.15633	0.072798	0.991779	0.369082	-2.97236	1.0729	0.100738	0.979933	0.672247
72	2	-2.34	-2.36102	5.02726	0.077426	0.989701	1.06381	-2.40294	4.04026	0.105344	0.985065	1.55293
72	3	-1.85	-1.86624	7.22352	0.034291	0.998182	1.21113	-1.8583	7.17638	0.048457	0.996804	1.7669
72	4	-1.13	-1.12543	3.86326	0.028112	0.99895	0.475873	-1.12406	1.93179	0.024801	0.999075	1.01574
72	5	-0.81	-0.81472	9.54594	0.025281	0.999258	0.334968	-0.816565	9.42455	0.022177	0.999262	0.577379
73	1	-2.66	-2.76423	1.74123	0.083504	0.983182	0.724399	-2.8544	1.29628	0.12713	0.962912	2.29941
73	2	-2.47	-2.54415	2.26152	0.100507	0.979927	0.916678	-2.55757	2.38301	0.127597	0.968045	6.81902
73	3	-1.91	-1.94005	7.26976	0.059635	0.994911	1.30229	-1.9601	6.48257	0.06351	0.991131	4.74683
73	4	-1.21	-1.22127	7.70509	0.016756	0.999519	0.503673	-1.22007	7.62565	0.037538	0.997711	3.30037
73	5	-0.85	-0.858185	7.94228	0.020068	0.999439	0.325881	-0.859509	7.79903	0.020702	0.999507	1.25218
74	1	-2.75	-2.82341	1.52659	0.087896	0.985322	0.552491	-4.04973	0.01134	0.330205	0.769259	13.7065
74	2	-2.1	-2.12674	6.96513	0.067454	0.994508	1.53374	-2.25154	4.37224	0.192603	0.923518	5.44553
74	3	-1.92	-1.95367	5.51376	0.061413	0.996725	1.45149	-1.96675	4.47504	0.090933	0.98985	6.95843
74	4	-1.2	-1.21093	8.36042	0.021723	0.999283	0.818666	-1.21515	7.15013	0.051209	0.997197	4.02398
74	5	-0.84	-0.845059	4.07583	0.034647	0.998568	0.367735	-0.854777	3.21245	0.043257	0.997752	2.62586
75	1	-2.99	-3.00269	1.03016	0.076237	0.98907	0.674027	-2.84384	0.965344	0.154278	0.955239	7.80335
75	2	-2.31	-2.37903	3.70279	0.102562	0.98785	1.19771	-2.37035	3.99288	0.12446	0.978726	13.8791
75	3	-1.95	-1.99766	4.8748	0.053948	0.996657	1.23039	-2.01055	3.87233	0.090305	0.987181	5.68981
75	4	-1.46	-1.47876	8.57873	0.037436	0.998422	0.989991	-1.48096	7.50884	0.068819	0.993979	6.06073
75	5	-0.84	-0.849992	8.51761	0.024583	0.999326	0.354717	-0.849231	7.97603	0.046036	0.997841	2.45635
76	1	-2.75	-2.82658	1.47727	0.059401	0.994214	0.366105	-2.81451	1.4714	0.119064	0.974678	1.88936
76	2	-2.44	-2.51754	3.19001	0.119749	0.980847	0.971754	-2.49946	3.19796	0.10245	0.984842	3.57154
76	3	-1.55	-1.56729	4.66848	0.04146	0.997945	0.720304	-1.5721	3.85474	0.043755	0.997853	2.88128
76	4	-1.02	-1.02904	9.39954	0.023978	0.999021	0.465247	-1.02795	9.20185	0.038305	0.998189	2.37217
76	5	-0.86	-0.868697	9.77279	0.020087	0.99936	0.363193	-0.867843	9.60119	0.025547	0.99899	1.71769
77	1	-2.58	-2.74532	1.64927	0.075013	0.990026	0.49249	-2.9051	6.50784	0.3363	0.792326	10.9253
77	2	-2.14	-2.1811	5.63186	0.101169	0.985826	1.98147	-2.29752	3.92526	0.229309	0.887816	7.90842
77	3	-1.59	-1.61362	6.6102	0.033862	0.998681	1.25065	-1.66437	5.53143	0.149228	0.938987	6.37269
77	4	-1.26	-1.27102	9.66865	0.028345	0.998667	0.964628	-1.31519	8.28025	0.141559	0.945499	5.17834
77	5	-0.98	-0.989515	7.81836	0.019095	0.999471	0.561222	-1.01534	6.78139	0.132621	0.951668	3.02768
78	1	-2.58	-2.67097	2.30616	0.086892	0.987409	0.769672	-2.79502	5.34317	0.234925	0.88361	11.6631
78	2	-2.42	-2.53958	2.42124	0.115995	0.980836	0.679443	-2.60745	1.88489	0.203147	0.916068	3.57251
78	3	-1.73	-1.763	9.4213	0.058778	0.996412	1.40926	-1.77246	7.41406	0.07717	0.99314	7.13508
78	4	-1.48	-1.49675	4.92312	0.039917	0.998158	1.05503	-1.49834	3.42013	0.041098	0.997974	6.68517
78	5	-0.86	-0.873024	7.58654	0.022488	0.999299	0.434472	-0.875905	7.3543	0.04335	0.99766	2.1808
79	1	-2.97	-3.52886	0.22836	0.084826	0.98442	1.57337	-3.50024	0.190494	0.149285	0.959422	5.77567
79	2	-2.42	-3.04561	5.77592	0.147621	0.961943	2.6092	-2.95547	1.43785	0.177614	0.946944	6.81279
79	3	-1.93	-2.09585	11.6593	0.107301	0.982125	2.54591	-2.11789	12.6054	0.120864	0.97751	23.5037
79	4	-1.12	-1.1415	6.78532	0.022489	0.99933	0.567568	-1.14231	6.49775	0.046306	0.996724	5.05247
79	5	-0.85	-0.90791	2.53789	0.086121	0.992478	0.536496	-0.965464	0.021087	0.095627	0.983236	13.0472
80	1	-2.55	-2.65852	2.14133	0.095399	0.982096	0.796768	-3.40428	2.27312	0.329562	0.805095	7.14462
80	2	-2.42	-2.50233	3.20823	0.101934	0.981421	0.918118	-3.43	6.38192	0.423619	0.724691	26.555
80	3	-1.8	-1.84855	6.85699	0.052832	0.996834	1.23264	-1.84368	5.21753	0.098578	0.985743	5.69474
80	4	-1.38	-1.40099	5.09943	0.031475	0.998989	0.782243	-1.40634	4.65128	0.086233	0.992138	6.47998
80	5	-0.81	-0.816612	4.77872	0.032951	0.998684	0.353877	-0.824397	4.16409	0.07957	0.994052	2.06983
81	1	-2.69	-2.92864	1.15947	0.055938	0.995588	0.625226	-2.88126	1.1772	0.070108	0.9908	1.58195
81	2	-2.09	-2.17694	5.34198	0.11973	0.97998	3.97862	-2.19037	5.11435	0.14651	0.970704	15.497
81	3	-1.51	-1.52729	7.44285	0.046241	0.997847	3.43443	-1.53103	7.39379	0.054324	0.996811	13.645
81	4	-1.4	-1.4081	3.98834	0.065169	0.995444	2.95294	-1.39957	2.0554	0.040687	0.998217	18.543
81	5	-0.91	-0.909062	3.91644	0.033349	0.998756	1.35981	-0.90603	2.45469	0.028144	0.998595	6.68014
82	1	-2.67	-2.98241	3.93947	0.096862	0.978913	7.12132	-2.95983	1.01797	0.332616	0.811432	4.31377
82	2	-2.32	-2.5129	3.10887	0.151846	0.951436	3.95475	-2.69613	1.83196	0.245274	0.842649	14.9906
82	3	-1.65	-1.70224	4.90685	0.11056	0.988464	3.98314	-1.79611	4.05672	0.140919	0.963121	18.3644
82	4	-1.15	-1.16891	8.74654	0.043703	0.998501	2.61841	-1.17602	6.96611	0.068364	0.995364	9.4765
82	5	-0.92	-0.934388	8.72716	0.039388	0.998785	1.7625	-0.931027	8.29929	0.059	0.99711	7.60266
83	1	-2.61	-2.82732	1.64534	0.106064	0.975604	2.70858	-2.85757	1.52022	0.189351	0.920111	9.80596
83	2	-2.3	-2.45716	3.03604	0.14405	0.962691	3.80883	-2.48662	3.38299	0.22413	0.90597	10.2742
83	3	-1.51	-1.54015	10.9638	0.05525	0.996777	3.89217	-1.55776	8.24516	0.101	0.986021	16.6386
83	4	-1.17	-1.18693	7.44619	0.032419	0.998984	2.75108	-1.19133	6.49263	0.062045	0.995342	7.07639
83	5	-0.85	-0.861414	8.76603	0.022794	0.999426	1.43956	-0.862521	8.15479	0.042937	0.997738	5.32017
84	1	-2.7	-2.81931	1.8481	0.096073	0.982789	2.41399	-3.01092	0.067947	0.263107	0.899025	39.7412
84	2	-2.07	-2.11029	7.05781	0.096699	0.990107	3.85117	-2.15228	4.8093	0.138149	0.980571	14.9362
84	3	-1.66	-1.69238	11.0834	0.055885	0.996819	3.27352	-1.70185	9.05974	0.080651	0.993776	14.8962
84	4	-1.09	-1.09854	9.80899	0.025346	0.999333	1.91458	-1.10483	8.33894	0.041231	0.997949	5.24094
84	5	-0.75	-0.686635	2.37826	0.0806	0.992908	1.19265	-0.770673	0.010095	0.113779	0.981021	9.68344
85	1	-2.97	-2.99818	1.00257	0.052329	0.994236	1.12183	-2.977	1.04925	0.195094	0.939611	4.15416
85	2	-2.34	-2.45758	3.40451	0.112844	0.982351	2.38808	-2.51222	2.4675	0.230105	0.934206	6.02091
85	3	-1.69	-1.73596	7.17628	0.065826	0.996107	3.49879	-1.73807	5.46967	0.091227	0.992358	15.0385
85	4	-1.33	-1.35132	11.8131	0.038152	0.998675	2.67277	-1.35603	10.4185	0.061699	0.996466	8.37339
85	5	-0.82	-0.829613	8.90107	0.022561	0.999446	1.13224	-0.832837	8.41168	0.040997	0.998519	4.21681
86	1	-2.69	-2.96697	1.11712	0.093519	0.982542	2.67621	-2.97124	1.3276	0.138837	0.967887	13.3036
86	2	-2.35	-2.64587	2.06711	0.126597	0.96947	2.578	-2.59563	2.15856	0.154328	0.958264	13.6885
86	3	-1.84	-1.95181	3.87769	0.133288	0.979314	3.68949	-1.94552	3.78284	0.156223	0.96869	21.295
86	4	-1.43	-1.46863	5.86179	0.06702	0.99542	3.55917	-1.46938	5.55964	0.075911	0.993768	16.4405
86	5	-0.85	-0.862678	7.20267	0.026055	0.999196	1.4522	-0.86257	6.94721	0.034517	0.998793	4.52536
87	1	-2.85	-2.97408	1.02791	0.042883	0.997504	0.393432	-3.21222	4.03178	0.268163	0.810495	37.766
87	2	-2.02	-2.06471	4.4688	0.083338	0.993163	3.55816	-2.08582	3.72186	0.115317	0.984336	15.2365
87	3	-1.61	-1.63386	8.18019	0.057342	0.997268	3.06472	-1.63894	7.33542	0.07141	0.994356	14.2267
87	4	-1.07	-1.05308	3.20809	0.056101	0.996466	1.43435	-1.0657	0.615089	0.05389	0.996187	16.324
87	5	-0.92	-0.928928	9.44704	0.022306	0.999494	1.29201	-0.927285	8.93684	0.041993	0.997483	4.53707
88	1	-2.99	-2.99961	0.996549	0.051923	0.996249	1.22369	-3.12404	1.49811	0.233521	0.83282	29.1717
88	2	-2.01	-2.0615	6.88054	0.084787	0.991089	3.94647	-2.23964	5.40729	0.238281	0.861868	23.856
88	3	-1.77	-1.8084	10.624	0.072961	0.994621	4.46778	-1.88859	7.16068	0.169581	0.922337	20.3849
88	4	-1.01	-1.01907	7.62571	0.020963	0.999528	1.56709	-1.01821	6.78033	0.042916	0.997798	5.74444
88	5	-0.9	-0.908796	9.03639	0.016873	0.999642	1.23051	-0.909431	8.19591	0.040932	0.998248	4.48896
89	1	-2.8	-2.91795	1.25912	0.088285	0.984316	1.88548	-2.98809	1.23126	0.246082	0.91229	7.59201
89	2	-2.45	-2.5967	2.46794	0.099154	0.984344	1.79515	-2.57233	2.16478	0.211667	0.941612	7.44201
89	3	-1.66	-1.68961	10.0702	0.052302	0.99727	3.21231	-1.70158	8.9085	0.073549	0.993906	14.7078
89	4	-1.39	-1.40756	9.77434	0.035309	0.998715	2.52906	-1.41134	9.0254	0.051848	0.99724	6.98856
89	5	-0.76	-0.768201	8.33177	0.017743	0.999533	0.915368	-0.770201	7.9957	0.044797	0.998154	3.20924
90	1	-2.6	-2.99954	0.999795	0.031164	0.999331	0.173333	-3.75031	98.4745	0.384206	0.660559	74.8698
90	2	-2.14	-2.39106	3.39994	0.115323	0.977941	2.96577	-2.56978	5.1242	0.251107	0.905693	33.548
90	3	-1.81	-1.83266	6.44181	0.069967	0.995156	4.03842	-1.88806	4.50055	0.135741	0.967174	19.686
90	4	-1.08	-1.08912	9.03397	0.024147	0.999397	1.74381	-1.09197	7.7165	0.05192	0.997234	6.03986
90	5	-0.96	-0.966933	10.796	0.022363	0.999457	1.49805	-0.984898	9.16922	0.10288	0.976833	5.28878

## Sheet: simulation_random_vs_ground_tru
case_id1	case_id2	RMSD	PCC	group
1	2	0.26209	0.890782	same base
1	5	0.293323	0.856925	same base
1	4	0.448397	0.657008	same base
1	10	0.282389	0.881869	same base
1	9	0.363182	0.784141	same base
2	9	0.351684	0.741721	same base
2	1	0.26209	0.890782	same base
2	4	0.426578	0.626617	same base
2	6	0.233757	0.894177	same base
2	5	0.281513	0.823701	same base
3	2	0.288888	0.850783	same base
3	8	0.225848	0.903574	same base
3	9	0.242937	0.892531	same base
3	5	0.262446	0.875561	same base
3	1	0.262254	0.89288	same base
4	7	0.330345	0.729771	same base
4	9	0.314852	0.778488	same base
4	10	0.394213	0.696145	same base
4	1	0.448397	0.657008	same base
4	3	0.354488	0.734068	same base
5	8	0.270183	0.845683	same base
5	1	0.293323	0.856925	same base
5	6	0.262195	0.821902	same base
5	10	0.285905	0.831456	same base
5	2	0.281513	0.823701	same base
6	3	0.231032	0.899794	same base
6	8	0.236928	0.893769	same base
6	4	0.365487	0.701455	same base
6	5	0.262195	0.821902	same base
6	2	0.233757	0.894177	same base
7	4	0.330345	0.729771	same base
7	5	0.255885	0.85102	same base
7	10	0.299491	0.804246	same base
7	8	0.227648	0.888911	same base
7	2	0.247247	0.863153	same base
8	5	0.270183	0.845683	same base
8	2	0.238063	0.896149	same base
8	4	0.403544	0.661431	same base
8	7	0.227648	0.888911	same base
8	10	0.265874	0.869095	same base
9	3	0.242937	0.892531	same base
9	2	0.351684	0.741721	same base
9	1	0.363182	0.784141	same base
9	4	0.314852	0.778488	same base
9	6	0.278584	0.822093	same base
10	3	0.275466	0.861705	same base
10	5	0.285905	0.831456	same base
10	4	0.394213	0.696145	same base
10	9	0.328331	0.755465	same base
10	2	0.26657	0.885963	same base
11	20	0.277587	0.813064	same base
11	13	0.18834	0.937711	same base
11	14	0.21948	0.914649	same base
11	17	0.218423	0.897234	same base
11	16	0.211946	0.888176	same base
12	11	0.172056	0.947267	same base
12	17	0.161306	0.948493	same base
12	13	0.194518	0.921073	same base
12	16	0.234245	0.883406	same base
12	19	0.171156	0.945487	same base
13	11	0.18834	0.937711	same base
13	14	0.282383	0.854372	same base
13	15	0.160449	0.944434	same base
13	12	0.194518	0.921073	same base
13	16	0.294096	0.821336	same base
14	16	0.182061	0.934981	same base
14	15	0.270543	0.866714	same base
14	19	0.234058	0.908173	same base
14	18	0.184816	0.939093	same base
14	11	0.21948	0.914649	same base
15	19	0.223009	0.896496	same base
15	18	0.363832	0.755403	same base
15	11	0.192763	0.924799	same base
15	12	0.200131	0.915031	same base
15	16	0.27987	0.838957	same base
16	11	0.211946	0.888176	same base
16	12	0.234245	0.883406	same base
16	19	0.271077	0.863035	same base
16	15	0.27987	0.838957	same base
16	17	0.204626	0.906509	same base
17	19	0.203323	0.917457	same base
17	15	0.245997	0.873163	same base
17	13	0.257212	0.862724	same base
17	20	0.213783	0.895714	same base
17	11	0.218423	0.897234	same base
18	15	0.363832	0.755403	same base
18	12	0.277424	0.862526	same base
18	14	0.184816	0.939093	same base
18	16	0.200231	0.923827	same base
18	11	0.289036	0.82522	same base
19	15	0.223009	0.896496	same base
19	18	0.326272	0.817425	same base
19	11	0.230442	0.911837	same base
19	20	0.282403	0.857463	same base
19	14	0.234058	0.908173	same base
20	12	0.269904	0.848658	same base
20	18	0.217627	0.894263	same base
20	13	0.323417	0.787261	same base
20	19	0.282403	0.857463	same base
20	14	0.220367	0.899286	same base
21	25	0.14952	0.951174	same base
21	23	0.341375	0.802503	same base
21	27	0.268986	0.868285	same base
21	30	0.188283	0.944712	same base
21	26	0.457209	0.668348	same base
22	29	0.349495	0.795915	same base
22	25	0.154475	0.948292	same base
22	23	0.345571	0.82105	same base
22	30	0.214609	0.933643	same base
22	28	0.161495	0.943798	same base
23	29	0.149951	0.953323	same base
23	27	0.176604	0.932606	same base
23	25	0.389194	0.758861	same base
23	30	0.238745	0.888534	same base
23	21	0.341375	0.802503	same base
24	26	0.225081	0.890702	same base
24	30	0.231428	0.900745	same base
24	27	0.140738	0.963592	same base
24	21	0.344954	0.795107	same base
24	23	0.177878	0.937773	same base
25	27	0.32262	0.822439	same base
25	24	0.381764	0.769579	same base
25	28	0.134299	0.963135	same base
25	29	0.377917	0.761021	same base
25	22	0.154475	0.948292	same base
26	25	0.494318	0.632337	same base
26	24	0.225081	0.890702	same base
26	28	0.487625	0.620934	same base
26	29	0.241788	0.886005	same base
26	22	0.461846	0.696481	same base
27	21	0.268986	0.868285	same base
27	29	0.176922	0.929583	same base
27	28	0.328982	0.795586	same base
27	23	0.176604	0.932606	same base
27	25	0.32262	0.822439	same base
28	26	0.487625	0.620934	same base
28	22	0.161495	0.943798	same base
28	21	0.184609	0.919192	same base
28	27	0.328982	0.795586	same base
28	24	0.375323	0.754503	same base
29	22	0.349495	0.795915	same base
29	25	0.377917	0.761021	same base
29	23	0.149951	0.953323	same base
29	26	0.241788	0.886005	same base
29	30	0.220344	0.89863	same base
30	29	0.220344	0.89863	same base
30	26	0.364439	0.772041	same base
30	28	0.256789	0.892715	same base
30	27	0.175705	0.931981	same base
30	25	0.23305	0.924504	same base
31	33	0.649719	0.337068	same base
31	36	0.434197	0.544774	same base
31	38	0.404989	0.638005	same base
31	37	0.446289	0.56732	same base
31	34	0.603415	0.379529	same base
32	34	0.729957	0.31563	same base
32	37	0.396696	0.636434	same base
32	33	0.767706	0.252577	same base
32	39	0.732377	0.321369	same base
32	36	0.39782	0.658254	same base
33	32	0.767706	0.252577	same base
33	37	0.706753	0.339238	same base
33	38	0.635131	0.435911	same base
33	39	0.423064	0.664968	same base
33	40	0.361426	0.702347	same base
34	39	0.299226	0.7933	same base
34	37	0.657463	0.378663	same base
34	31	0.603415	0.379529	same base
34	36	0.694153	0.303211	same base
34	35	0.699165	0.357754	same base
35	39	0.682824	0.355791	same base
35	34	0.699165	0.357754	same base
35	40	0.739334	0.300256	same base
35	38	0.341112	0.761046	same base
35	32	0.40385	0.672856	same base
36	35	0.403081	0.614528	same base
36	37	0.391336	0.644426	same base
36	40	0.722082	0.292209	same base
36	34	0.694153	0.303211	same base
36	39	0.688093	0.351494	same base
37	35	0.456394	0.550142	same base
37	36	0.391336	0.644426	same base
37	38	0.436138	0.610626	same base
37	34	0.657463	0.378663	same base
37	40	0.663468	0.380853	same base
38	32	0.499531	0.551502	same base
38	34	0.560029	0.537903	same base
38	31	0.404989	0.638005	same base
38	36	0.480668	0.481935	same base
38	40	0.609111	0.404314	same base
39	37	0.632721	0.444129	same base
39	33	0.423064	0.664968	same base
39	38	0.536059	0.536503	same base
39	35	0.682824	0.355791	same base
39	31	0.601362	0.415278	same base
40	33	0.361426	0.702347	same base
40	36	0.722082	0.292209	same base
40	32	0.762639	0.274456	same base
40	39	0.417724	0.634961	same base
40	35	0.739334	0.300256	same base
41	50	0.311911	0.804724	same base
41	46	0.299019	0.833469	same base
41	47	0.274366	0.847515	same base
41	42	0.255434	0.850296	same base
41	43	0.51692	0.623466	same base
42	46	0.295611	0.827525	same base
42	45	0.249097	0.865345	same base
42	47	0.274841	0.854652	same base
42	43	0.495058	0.644165	same base
42	44	0.307211	0.819843	same base
43	49	0.714176	0.43915	same base
43	46	0.558525	0.605368	same base
43	42	0.495058	0.644165	same base
43	44	0.637174	0.557848	same base
43	47	0.478715	0.692006	same base
44	42	0.307211	0.819843	same base
44	48	0.310128	0.827193	same base
44	45	0.214675	0.908847	same base
44	41	0.302443	0.814552	same base
44	46	0.331069	0.801199	same base
45	43	0.57748	0.593407	same base
45	50	0.274356	0.848215	same base
45	49	0.291662	0.841665	same base
45	46	0.326169	0.803828	same base
45	44	0.214675	0.908847	same base
46	50	0.308849	0.830974	same base
46	44	0.331069	0.801199	same base
46	47	0.338903	0.8028	same base
46	49	0.339148	0.816155	same base
46	48	0.386764	0.776771	same base
47	41	0.274366	0.847515	same base
47	50	0.379123	0.770401	same base
47	43	0.478715	0.692006	same base
47	45	0.273804	0.866713	same base
47	48	0.444584	0.727745	same base
48	46	0.386764	0.776771	same base
48	43	0.763682	0.414398	same base
48	47	0.444584	0.727745	same base
48	41	0.372326	0.780097	same base
48	44	0.310128	0.827193	same base
49	41	0.34281	0.797598	same base
49	46	0.339148	0.816155	same base
49	47	0.402185	0.754719	same base
49	45	0.291662	0.841665	same base
49	42	0.328709	0.807349	same base
50	41	0.311911	0.804724	same base
50	49	0.26311	0.857625	same base
50	46	0.308849	0.830974	same base
50	45	0.274356	0.848215	same base
50	43	0.662296	0.496149	same base
51	58	0.758078	0.426589	same base
51	53	0.551047	0.636779	same base
51	54	0.845633	0.347278	same base
51	52	0.427719	0.748738	same base
51	55	0.478585	0.704046	same base
52	59	0.27135	0.870792	same base
52	53	0.335552	0.819563	same base
52	54	0.659342	0.503134	same base
52	51	0.427719	0.748738	same base
52	58	0.52684	0.647706	same base
53	56	0.393554	0.760305	same base
53	58	0.33709	0.821358	same base
53	52	0.335552	0.819563	same base
53	57	0.244442	0.88854	same base
53	51	0.551047	0.636779	same base
54	56	0.689535	0.490099	same base
54	60	0.72131	0.453161	same base
54	57	0.360198	0.818885	same base
54	58	0.332838	0.823798	same base
54	51	0.845633	0.347278	same base
55	58	0.424991	0.757099	same base
55	60	0.396392	0.76096	same base
55	54	0.577006	0.604745	same base
55	56	0.266531	0.881639	same base
55	59	0.307357	0.852392	same base
56	52	0.18964	0.929311	same base
56	54	0.689535	0.490099	same base
56	53	0.393554	0.760305	same base
56	51	0.414495	0.756382	same base
56	55	0.266531	0.881639	same base
57	54	0.360198	0.818885	same base
57	56	0.478834	0.718764	same base
57	52	0.420196	0.764344	same base
57	58	0.293245	0.854916	same base
57	55	0.342834	0.832542	same base
58	52	0.52684	0.647706	same base
58	54	0.332838	0.823798	same base
58	55	0.424991	0.757099	same base
58	60	0.635253	0.532418	same base
58	57	0.293245	0.854916	same base
59	56	0.317102	0.809913	same base
59	53	0.376981	0.811553	same base
59	58	0.607836	0.57932	same base
59	57	0.495203	0.693027	same base
59	51	0.295215	0.854015	same base
60	59	0.2653	0.86452	same base
60	54	0.72131	0.453161	same base
60	52	0.38395	0.762794	same base
60	53	0.432741	0.746768	same base
60	58	0.635253	0.532418	same base
61	66	0.389611	0.700419	same base
61	70	0.40332	0.533	same base
61	67	0.405933	0.572183	same base
61	64	0.325084	0.696565	same base
61	68	0.404043	0.621733	same base
62	64	0.516709	0.408624	same base
62	61	0.460528	0.506593	same base
62	65	0.471727	0.608063	same base
62	69	0.546106	0.446111	same base
62	68	0.476297	0.54074	same base
63	65	0.343762	0.714663	same base
63	70	0.448669	0.551016	same base
63	69	0.635143	0.294242	same base
63	61	0.455658	0.535026	same base
63	67	0.304722	0.784766	same base
64	68	0.412086	0.56507	same base
64	61	0.325084	0.696565	same base
64	66	0.450454	0.642879	same base
64	63	0.436131	0.555695	same base
64	62	0.516709	0.408624	same base
65	66	0.341478	0.785731	same base
65	64	0.374025	0.691824	same base
65	67	0.338199	0.704335	same base
65	69	0.585226	0.500369	same base
65	70	0.395256	0.682454	same base
66	63	0.39568	0.699667	same base
66	67	0.334904	0.759477	same base
66	65	0.341478	0.785731	same base
66	69	0.590223	0.459162	same base
66	70	0.339264	0.758711	same base
67	66	0.334904	0.759477	same base
67	68	0.409928	0.596734	same base
67	65	0.338199	0.704335	same base
67	70	0.345053	0.718697	same base
67	61	0.405933	0.572183	same base
68	66	0.429192	0.598118	same base
68	65	0.380465	0.643574	same base
68	70	0.405344	0.56075	same base
68	63	0.435272	0.515621	same base
68	67	0.409928	0.596734	same base
69	63	0.635143	0.294242	same base
69	62	0.546106	0.446111	same base
69	65	0.585226	0.500369	same base
69	68	0.549009	0.475416	same base
69	61	0.538487	0.401249	same base
70	63	0.448669	0.551016	same base
70	64	0.452503	0.47703	same base
70	66	0.339264	0.758711	same base
70	67	0.345053	0.718697	same base
70	68	0.405344	0.56075	same base
71	78	0.268313	0.845328	same base
71	76	0.218478	0.886557	same base
71	77	0.227443	0.881441	same base
71	80	0.273106	0.821659	same base
71	75	0.33825	0.72897	same base
72	71	0.313369	0.79212	same base
72	79	0.44915	0.647664	same base
72	74	0.311347	0.797252	same base
72	75	0.232866	0.866387	same base
72	78	0.297428	0.834853	same base
73	77	0.229707	0.882962	same base
73	71	0.249119	0.837266	same base
73	80	0.273319	0.822189	same base
73	78	0.279634	0.821288	same base
73	79	0.31964	0.797266	same base
74	78	0.25088	0.86101	same base
74	72	0.311347	0.797252	same base
74	76	0.278558	0.814564	same base
74	75	0.338984	0.739813	same base
74	77	0.290601	0.799223	same base
75	73	0.326934	0.751398	same base
75	78	0.296034	0.839925	same base
75	71	0.33825	0.72897	same base
75	76	0.345038	0.720309	same base
75	80	0.40664	0.645506	same base
76	79	0.264767	0.870763	same base
76	71	0.218478	0.886557	same base
76	77	0.227621	0.887409	same base
76	78	0.27428	0.835185	same base
76	75	0.345038	0.720309	same base
77	79	0.267245	0.848478	same base
77	75	0.37102	0.710508	same base
77	74	0.290601	0.799223	same base
77	72	0.323668	0.801163	same base
77	80	0.233703	0.869478	same base
78	76	0.27428	0.835185	same base
78	73	0.279634	0.821288	same base
78	75	0.296034	0.839925	same base
78	80	0.360694	0.728367	same base
78	79	0.339434	0.756839	same base
79	72	0.44915	0.647664	same base
79	75	0.459599	0.600631	same base
79	74	0.338046	0.758971	same base
79	80	0.302037	0.825221	same base
79	78	0.339434	0.756839	same base
80	77	0.233703	0.869478	same base
80	71	0.273106	0.821659	same base
80	75	0.40664	0.645506	same base
80	73	0.273319	0.822189	same base
80	79	0.302037	0.825221	same base
81	84	0.425437	0.634827	same base
81	90	0.226135	0.86965	same base
81	88	0.504724	0.4754	same base
81	87	0.328771	0.774171	same base
81	86	0.309436	0.757994	same base
82	89	0.267456	0.829241	same base
82	85	0.414622	0.675361	same base
82	81	0.416454	0.588462	same base
82	88	0.244172	0.870019	same base
82	90	0.425233	0.583815	same base
83	90	0.298323	0.788184	same base
83	81	0.277099	0.817193	same base
83	86	0.259693	0.862459	same base
83	84	0.3961	0.711779	same base
83	85	0.606112	0.419	same base
84	81	0.425437	0.634827	same base
84	83	0.3961	0.711779	same base
84	82	0.21131	0.895939	same base
84	88	0.269151	0.841241	same base
84	87	0.523417	0.58833	same base
85	83	0.606112	0.419	same base
85	88	0.426281	0.596433	same base
85	86	0.540881	0.568242	same base
85	87	0.662048	0.375685	same base
85	89	0.414343	0.687755	same base
86	81	0.309436	0.757994	same base
86	89	0.268294	0.85857	same base
86	84	0.299852	0.844173	same base
86	87	0.343263	0.789956	same base
86	82	0.280448	0.857358	same base
87	81	0.328771	0.774171	same base
87	85	0.662048	0.375685	same base
87	89	0.484091	0.607172	same base
87	88	0.560148	0.472491	same base
87	83	0.27198	0.853484	same base
88	82	0.244172	0.870019	same base
88	83	0.459008	0.605459	same base
88	89	0.383734	0.689603	same base
88	85	0.426281	0.596433	same base
88	90	0.493692	0.47286	same base
89	84	0.243479	0.888174	same base
89	86	0.268294	0.85857	same base
89	85	0.414343	0.687755	same base
89	90	0.353988	0.726269	same base
89	82	0.267456	0.829241	same base
90	85	0.586253	0.414619	same base
90	88	0.493692	0.47286	same base
90	86	0.28645	0.793903	same base
90	89	0.353988	0.726269	same base
90	82	0.425233	0.583815	same base
1	61	0.593542	0.36144	different base
1	64	0.587146	0.407726	different base
1	68	0.657558	0.2866	different base
1	33	0.672914	0.444914	different base
1	34	0.646437	0.459654	different base
2	34	0.62682	0.432874	different base
2	70	0.571608	0.36461	different base
2	62	0.624806	0.189737	different base
2	39	0.621795	0.454151	different base
2	33	0.64953	0.415908	different base
3	39	0.55364	0.53948	different base
3	69	0.537969	0.511895	different base
3	66	0.5894	0.488882	different base
3	64	0.567599	0.430883	different base
3	36	0.4579	0.613392	different base
4	33	0.494928	0.534586	different base
4	64	0.529762	0.405412	different base
4	38	0.514348	0.398997	different base
4	37	0.583737	0.355092	different base
4	62	0.510106	0.368173	different base
5	34	0.553499	0.500331	different base
5	70	0.540971	0.428103	different base
5	63	0.492484	0.592234	different base
5	65	0.494603	0.623863	different base
5	67	0.52858	0.506544	different base
6	62	0.565529	0.291083	different base
6	69	0.518715	0.535414	different base
6	63	0.48926	0.560488	different base
6	36	0.41755	0.61349	different base
6	66	0.57856	0.502927	different base
7	64	0.532473	0.435071	different base
7	65	0.525007	0.509175	different base
7	37	0.485173	0.50958	different base
7	33	0.602889	0.428149	different base
7	39	0.533241	0.532973	different base
8	65	0.558728	0.543553	different base
8	38	0.51905	0.432146	different base
8	69	0.570275	0.47892	different base
8	63	0.501272	0.579806	different base
8	64	0.560697	0.456256	different base
9	66	0.611882	0.400165	different base
9	69	0.529471	0.474467	different base
9	70	0.58917	0.277232	different base
9	32	0.579516	0.373247	different base
9	35	0.5319	0.445052	different base
10	33	0.623102	0.479794	different base
10	63	0.519499	0.563957	different base
10	32	0.501373	0.520583	different base
10	37	0.471765	0.561852	different base
10	67	0.568206	0.500815	different base
31	69	0.608479	0.425645	different base
31	70	0.624235	0.256155	different base
31	6	0.481859	0.445011	different base
31	64	0.649667	0.187818	different base
31	1	0.514396	0.501141	different base
32	6	0.483249	0.515708	different base
32	10	0.501373	0.520583	different base
32	3	0.534008	0.470672	different base
32	4	0.644406	0.219338	different base
32	7	0.509037	0.46157	different base
33	2	0.64953	0.415908	different base
33	62	0.636531	0.264469	different base
33	61	0.669253	0.238616	different base
33	64	0.656126	0.300024	different base
33	69	0.622553	0.349623	different base
34	8	0.565833	0.497364	different base
34	63	0.572264	0.453957	different base
34	3	0.555993	0.513082	different base
34	67	0.584561	0.465232	different base
34	65	0.614387	0.464904	different base
35	1	0.480613	0.544321	different base
35	64	0.652498	0.216322	different base
35	9	0.5319	0.445052	different base
35	2	0.500068	0.465086	different base
35	5	0.480648	0.495267	different base
36	5	0.45802	0.581447	different base
36	62	0.563919	0.219834	different base
36	68	0.583529	0.309653	different base
36	8	0.440663	0.643291	different base
36	66	0.633195	0.418663	different base
37	65	0.620087	0.316963	different base
37	67	0.615355	0.327873	different base
37	4	0.583737	0.355092	different base
37	9	0.49962	0.506685	different base
37	3	0.495173	0.530945	different base
38	4	0.514348	0.398997	different base
38	61	0.600772	0.323001	different base
38	2	0.537895	0.414247	different base
38	66	0.701518	0.363217	different base
38	68	0.618974	0.345478	different base
39	62	0.660955	0.298353	different base
39	3	0.55364	0.53948	different base
39	69	0.611036	0.354054	different base
39	9	0.50546	0.570173	different base
39	4	0.469545	0.600732	different base
40	63	0.616457	0.283912	different base
40	2	0.634064	0.423091	different base
40	9	0.510167	0.61029	different base
40	10	0.588751	0.477019	different base
40	61	0.607591	0.316741	different base
61	37	0.588164	0.27231	different base
61	10	0.547502	0.384969	different base
61	33	0.669253	0.238616	different base
61	34	0.587275	0.354555	different base
61	35	0.655208	0.228544	different base
62	39	0.660955	0.298353	different base
62	32	0.572968	0.299446	different base
62	1	0.674746	0.212086	different base
62	2	0.624806	0.189737	different base
62	7	0.62103	0.169985	different base
63	9	0.530622	0.424972	different base
63	10	0.519499	0.563957	different base
63	3	0.500679	0.547579	different base
63	33	0.678496	0.293744	different base
63	8	0.501272	0.579806	different base
64	1	0.587146	0.407726	different base
64	35	0.652498	0.216322	different base
64	32	0.623904	0.294922	different base
64	39	0.644147	0.406115	different base
64	36	0.615705	0.308804	different base
65	35	0.670728	0.322356	different base
65	37	0.620087	0.316963	different base
65	10	0.514064	0.561888	different base
65	2	0.556181	0.523876	different base
65	4	0.52493	0.46431	different base
66	37	0.652037	0.308224	different base
66	3	0.5894	0.488882	different base
66	7	0.578204	0.446699	different base
66	33	0.692801	0.313904	different base
66	10	0.554166	0.543751	different base
67	36	0.601108	0.432307	different base
67	5	0.52858	0.506544	different base
67	34	0.584561	0.465232	different base
67	7	0.544282	0.383973	different base
67	38	0.663656	0.365228	different base
68	3	0.624287	0.306619	different base
68	33	0.702851	0.151729	different base
68	4	0.546771	0.265111	different base
68	10	0.575785	0.351067	different base
68	40	0.660652	0.166392	different base
69	32	0.622213	0.453111	different base
69	33	0.622553	0.349623	different base
69	10	0.524608	0.53101	different base
69	5	0.515833	0.536369	different base
69	38	0.634882	0.3662	different base
70	38	0.634729	0.37412	different base
70	35	0.640149	0.328025	different base
70	6	0.541408	0.407128	different base
70	2	0.571608	0.36461	different base
70	39	0.59823	0.446169	different base
11	80	0.559742	0.368145	different base
11	79	0.563203	0.455699	different base
11	44	0.465954	0.569814	different base
11	74	0.500837	0.482016	different base
11	72	0.540997	0.485295	different base
12	71	0.589049	0.362239	different base
12	79	0.601581	0.431841	different base
12	73	0.568546	0.447532	different base
12	50	0.463589	0.581601	different base
12	47	0.445858	0.640189	different base
13	72	0.574269	0.51064	different base
13	74	0.527884	0.463936	different base
13	47	0.492118	0.583599	different base
13	50	0.459009	0.581472	different base
13	78	0.546326	0.507568	different base
14	78	0.564038	0.522327	different base
14	43	0.527147	0.525806	different base
14	74	0.549425	0.507911	different base
14	80	0.614179	0.370792	different base
14	41	0.430962	0.693298	different base
15	49	0.466471	0.604098	different base
15	79	0.594129	0.448431	different base
15	78	0.554608	0.530093	different base
15	50	0.470883	0.55394	different base
15	74	0.533068	0.48954	different base
16	47	0.485177	0.569956	different base
16	72	0.548942	0.475335	different base
16	46	0.520888	0.551511	different base
16	77	0.563979	0.428246	different base
16	80	0.559191	0.359402	different base
17	79	0.58746	0.449155	different base
17	73	0.572068	0.43601	different base
17	46	0.475946	0.619315	different base
17	43	0.528588	0.534935	different base
17	78	0.566231	0.496475	different base
18	42	0.488612	0.570019	different base
18	71	0.565364	0.411461	different base
18	78	0.533468	0.532887	different base
18	80	0.593299	0.380436	different base
18	47	0.496712	0.579286	different base
19	47	0.449154	0.655303	different base
19	79	0.618226	0.397515	different base
19	46	0.470607	0.636033	different base
19	49	0.473105	0.610215	different base
19	41	0.423836	0.709071	different base
20	75	0.573358	0.433192	different base
20	79	0.601967	0.379448	different base
20	42	0.454155	0.584045	different base
20	50	0.552745	0.457248	different base
20	48	0.617412	0.402277	different base
41	13	0.443618	0.685165	different base
41	14	0.430962	0.693298	different base
41	78	0.64361	0.492128	different base
41	19	0.423836	0.709071	different base
41	75	0.66814	0.473721	different base
42	18	0.488612	0.570019	different base
42	15	0.45031	0.587776	different base
42	79	0.681333	0.348917	different base
42	80	0.676133	0.312374	different base
42	78	0.653297	0.446081	different base
43	78	0.645079	0.470904	different base
43	15	0.626183	0.437064	different base
43	71	0.663453	0.400176	different base
43	72	0.656036	0.47605	different base
43	13	0.647427	0.399389	different base
44	73	0.657979	0.452487	different base
44	72	0.670192	0.430709	different base
44	15	0.441924	0.607398	different base
44	11	0.465954	0.569814	different base
44	13	0.45418	0.592337	different base
45	77	0.648924	0.41887	different base
45	14	0.453379	0.628413	different base
45	12	0.424228	0.646989	different base
45	80	0.681594	0.383991	different base
45	71	0.63583	0.420346	different base
46	12	0.486173	0.605114	different base
46	11	0.493991	0.580031	different base
46	18	0.548275	0.53086	different base
46	76	0.735341	0.331846	different base
46	16	0.520888	0.551511	different base
47	15	0.485288	0.593007	different base
47	76	0.716861	0.353383	different base
47	18	0.496712	0.579286	different base
47	78	0.698636	0.439169	different base
47	19	0.449154	0.655303	different base
48	78	0.623373	0.426536	different base
48	74	0.591859	0.437312	different base
48	17	0.556866	0.499438	different base
48	75	0.667688	0.370704	different base
48	12	0.509532	0.558292	different base
49	14	0.535696	0.535601	different base
49	71	0.64314	0.39494	different base
49	80	0.696089	0.365198	different base
49	73	0.655428	0.421379	different base
49	78	0.666816	0.396534	different base
50	16	0.544614	0.434811	different base
50	17	0.485086	0.556424	different base
50	18	0.585121	0.424014	different base
50	73	0.620206	0.438992	different base
50	79	0.709732	0.363095	different base
71	11	0.548415	0.3828	different base
71	46	0.715271	0.322856	different base
71	12	0.589049	0.362239	different base
71	49	0.64314	0.39494	different base
71	47	0.700314	0.373986	different base
72	44	0.670192	0.430709	different base
72	18	0.553393	0.474459	different base
72	12	0.566924	0.479723	different base
72	17	0.583468	0.454528	different base
72	16	0.548942	0.475335	different base
73	11	0.531799	0.468767	different base
73	18	0.57187	0.457017	different base
73	48	0.6252	0.452727	different base
73	12	0.568546	0.447532	different base
73	15	0.569861	0.494438	different base
74	16	0.538816	0.495733	different base
74	11	0.500837	0.482016	different base
74	48	0.591859	0.437312	different base
74	13	0.527884	0.463936	different base
74	19	0.55278	0.463004	different base
75	50	0.658636	0.369169	different base
75	15	0.563644	0.557142	different base
75	14	0.572477	0.508989	different base
75	41	0.66814	0.473721	different base
75	16	0.519938	0.519963	different base
76	47	0.716861	0.353383	different base
76	11	0.546752	0.437601	different base
76	41	0.68002	0.39152	different base
76	46	0.735341	0.331846	different base
76	48	0.661733	0.374784	different base
77	11	0.547951	0.429399	different base
77	49	0.668566	0.396343	different base
77	19	0.619607	0.383044	different base
77	48	0.644107	0.392956	different base
77	47	0.699403	0.404921	different base
78	43	0.645079	0.470904	different base
78	18	0.533468	0.532887	different base
78	12	0.546191	0.515283	different base
78	20	0.595979	0.389562	different base
78	19	0.582364	0.486812	different base
79	18	0.552888	0.503815	different base
79	42	0.681333	0.348917	different base
79	50	0.709732	0.363095	different base
79	14	0.5943	0.480373	different base
79	49	0.726649	0.373909	different base
80	47	0.717096	0.366598	different base
80	20	0.643813	0.232194	different base
80	11	0.559742	0.368145	different base
80	49	0.696089	0.365198	different base
80	17	0.619745	0.329504	different base
21	84	0.589554	0.508752	different base
21	85	0.546283	0.573884	different base
21	83	0.584702	0.445026	different base
21	57	0.641325	0.409212	different base
21	88	0.523926	0.500042	different base
22	88	0.519709	0.532266	different base
22	53	0.543519	0.567244	different base
22	83	0.555004	0.526894	different base
22	60	0.41972	0.677292	different base
22	51	0.469833	0.621751	different base
23	51	0.616321	0.473963	different base
23	59	0.483027	0.666898	different base
23	81	0.604145	0.359903	different base
23	57	0.491193	0.569012	different base
23	87	0.559057	0.523461	different base
24	84	0.579946	0.509821	different base
24	89	0.585612	0.374184	different base
24	82	0.566109	0.450491	different base
24	56	0.530822	0.509779	different base
24	85	0.590532	0.456115	different base
25	52	0.534453	0.548746	different base
25	58	0.662396	0.452874	different base
25	89	0.590537	0.446752	different base
25	86	0.565681	0.50616	different base
25	51	0.485055	0.607172	different base
26	85	0.587564	0.433814	different base
26	82	0.564761	0.410728	different base
26	81	0.544482	0.45201	different base
26	90	0.503891	0.521915	different base
26	51	0.708487	0.387365	different base
27	88	0.517305	0.50279	different base
27	89	0.613336	0.316522	different base
27	53	0.450311	0.622815	different base
27	87	0.526666	0.565578	different base
27	58	0.509762	0.569151	different base
28	85	0.533657	0.619814	different base
28	59	0.443898	0.678384	different base
28	84	0.547437	0.610856	different base
28	58	0.648961	0.437957	different base
28	54	0.681082	0.424012	different base
29	88	0.534773	0.482706	different base
29	90	0.545921	0.396273	different base
29	55	0.495689	0.563517	different base
29	82	0.602132	0.339942	different base
29	54	0.554029	0.453499	different base
30	59	0.439202	0.701174	different base
30	57	0.576076	0.456689	different base
30	56	0.470381	0.576571	different base
30	86	0.572691	0.463962	different base
30	89	0.594211	0.378837	different base
51	90	0.641779	0.385753	different base
51	22	0.469833	0.621751	different base
51	28	0.481729	0.602284	different base
51	23	0.616321	0.473963	different base
51	24	0.601425	0.484628	different base
52	83	0.695771	0.451703	different base
52	24	0.520869	0.552949	different base
52	21	0.497539	0.584965	different base
52	29	0.515389	0.548357	different base
52	89	0.705966	0.355646	different base
53	87	0.635232	0.460138	different base
53	85	0.722945	0.403758	different base
53	24	0.438148	0.656753	different base
53	21	0.539711	0.549031	different base
53	29	0.453835	0.628592	different base
54	86	0.680517	0.395775	different base
54	90	0.666251	0.294911	different base
54	87	0.667602	0.312934	different base
54	81	0.664704	0.32521	different base
54	85	0.669444	0.491592	different base
55	82	0.694625	0.402176	different base
55	22	0.514167	0.586254	different base
55	87	0.668478	0.410215	different base
55	26	0.557644	0.53013	different base
55	90	0.692054	0.321402	different base
56	30	0.470381	0.576571	different base
56	21	0.470621	0.59606	different base
56	29	0.525512	0.488695	different base
56	26	0.616922	0.440583	different base
56	27	0.492878	0.547187	different base
57	81	0.699728	0.396767	different base
57	21	0.641325	0.409212	different base
57	24	0.508395	0.532815	different base
57	90	0.698766	0.333814	different base
57	22	0.650436	0.437307	different base
58	29	0.516168	0.549339	different base
58	22	0.638509	0.485316	different base
58	84	0.710959	0.39158	different base
58	30	0.567927	0.519894	different base
58	23	0.490047	0.603663	different base
59	87	0.624528	0.518124	different base
59	25	0.443543	0.690917	different base
59	21	0.429692	0.692371	different base
59	29	0.492907	0.647217	different base
59	83	0.675632	0.504672	different base
60	81	0.588686	0.465462	different base
60	82	0.642341	0.387479	different base
60	88	0.603308	0.424315	different base
60	90	0.591494	0.439096	different base
60	23	0.535317	0.548906	different base
81	54	0.664704	0.32521	different base
81	21	0.609998	0.300358	different base
81	58	0.70974	0.271129	different base
81	24	0.566129	0.386629	different base
81	52	0.700593	0.375419	different base
82	22	0.573147	0.463116	different base
82	60	0.642341	0.387479	different base
82	59	0.659851	0.413301	different base
82	54	0.655767	0.395716	different base
82	23	0.595014	0.368984	different base
83	26	0.584224	0.500666	different base
83	53	0.638574	0.47968	different base
83	28	0.528916	0.554518	different base
83	51	0.687826	0.450127	different base
83	24	0.557539	0.525852	different base
84	27	0.596649	0.461749	different base
84	28	0.547437	0.610856	different base
84	51	0.718659	0.394592	different base
84	25	0.574266	0.569875	different base
84	29	0.601342	0.444404	different base
85	27	0.604247	0.460092	different base
85	26	0.587564	0.433814	different base
85	30	0.577729	0.544913	different base
85	21	0.546283	0.573884	different base
85	52	0.726811	0.325467	different base
86	55	0.670506	0.448008	different base
86	25	0.565681	0.50616	different base
86	52	0.69811	0.412806	different base
86	58	0.682548	0.389809	different base
86	53	0.624939	0.493409	different base
87	55	0.668478	0.410215	different base
87	53	0.635232	0.460138	different base
87	21	0.561583	0.451887	different base
87	28	0.522589	0.522043	different base
87	60	0.640481	0.498728	different base
88	26	0.51233	0.547441	different base
88	29	0.534773	0.482706	different base
88	22	0.519709	0.532266	different base
88	21	0.523926	0.500042	different base
88	55	0.61252	0.515919	different base
89	54	0.659081	0.400466	different base
89	57	0.717949	0.382722	different base
89	26	0.60774	0.389305	different base
89	60	0.633456	0.435377	different base
89	29	0.631794	0.289697	different base
90	56	0.677119	0.318482	different base
90	51	0.641779	0.385753	different base
90	26	0.503891	0.521915	different base
90	22	0.544736	0.39457	different base
90	54	0.666251	0.294911	different base
