# Supplementary material for: Reconstructing the three-dimensional architecture of extrachromosomal DNA with ec3D
Source: Nat Commun. 2025 Dec 20;17:894. doi: 10.1038/s41467-025-67614-7 (PMC12830899; doi:10.1038/s41467-025-67614-7)
Supplement: Supplementary file 16 — Source Data [file 41467_2025_67614_MOESM16_ESM.zip › Source data Figure 2g.xlsx]

## Sheet: simulation_other_tools_vs_groun
Tools		miniMDS				PASTIS				ShRec3D
case_id	rep_id	RMSD_nodup	PCC_nodup	RMSD_dup	PCC_dup	RMSD_nodup	PCC_nodup	RMSD_dup	PCC_dup	RMSD_nodup	PCC_nodup	RMSD_dup	PCC_dup
1	1	0.520752	0.801558	0.452016	0.796075	0.1994	0.950782	0.428408	0.84231	0.231644	0.959205	0.428369	0.758923
1	2	0.459309	0.892729	0.427802	0.834726	0.233733	0.917758	0.416234	0.8128	0.237581	0.959063	0.424137	0.764478
1	3	0.459936	0.894943	0.435997	0.820564	0.273899	0.87537	0.482408	0.79841	0.147761	0.976695	0.425972	0.761983
1	4	0.478269	0.86983	0.366992	0.798086	0.233031	0.917112	0.320302	0.812438	0.243459	0.958502	0.365489	0.767129
1	5	0.367119	0.841172	0.417946	0.743991	0.194183	0.944148	0.320412	0.805911	0.174533	0.958556	0.389301	0.734746
2	1	0.437394	0.896166	0.453458	0.885304	0.235974	0.92217	0.263432	0.874169	0.225447	0.938439	0.262143	0.88788
2	2	0.419566	0.917658	0.440676	0.905001	0.197013	0.936961	0.376194	0.920932	0.222752	0.938523	0.258443	0.889076
2	3	0.268151	0.919484	0.420522	0.888577	0.206178	0.934792	0.38337	0.924818	0.193718	0.956171	0.244803	0.905959
2	4	0.291849	0.909764	0.290569	0.904172	0.17481	0.957122	0.377234	0.924505	0.136495	0.973722	0.223699	0.90864
2	5	0.389953	0.809885	0.468749	0.780857	0.230241	0.91967	0.266177	0.885609	0.257086	0.901413	0.339566	0.794031
3	1	0.429309	0.940154	0.215546	0.905934	0.151196	0.973804	0.317931	0.848922	0.21152	0.953728	0.446241	0.713402
3	2	0.199695	0.960797	0.247834	0.885509	0.203596	0.929863	0.277091	0.834902	0.195327	0.958661	0.440926	0.718187
3	3	0.213605	0.949684	0.265153	0.867356	0.228532	0.902298	0.404325	0.839112	0.190162	0.961546	0.436296	0.721948
3	4	0.270763	0.921023	0.308079	0.840083	0.213905	0.924084	0.289516	0.819873	0.171045	0.971067	0.402633	0.763926
3	5	0.327045	0.861164	0.443573	0.741615	0.205549	0.929576	0.300895	0.804006	0.214116	0.932245	0.420785	0.676668
4	1	0.402738	0.907007	0.448557	0.585473	0.334715	0.930284	0.551711	0.508846	0.188035	0.948011	0.496353	0.405822
4	2	0.387834	0.914832	0.43837	0.57901	0.246344	0.953464	0.507769	0.46282	0.164195	0.954367	0.489171	0.406657
4	3	0.403872	0.897468	0.445832	0.565899	0.386212	0.829897	0.543304	0.433797	0.151819	0.959831	0.494746	0.407376
4	4	0.265362	0.912885	0.461749	0.554541	0.187814	0.935932	0.488307	0.479093	0.116821	0.977715	0.51314	0.354741
4	5	0.389162	0.804708	0.514302	0.466968	0.297787	0.957656	0.439729	0.430806	0.178048	0.951138	0.471178	0.380586
5	1	0.427946	0.867839	0.480375	0.774991	0.244502	0.895569	0.388978	0.691886	0.193864	0.941362	0.368305	0.590222
5	2	0.210114	0.948367	0.306277	0.851442	0.213369	0.92183	0.334539	0.743857	0.188192	0.957665	0.359426	0.617453
5	3	0.258614	0.919456	0.338103	0.825067	0.178245	0.943431	0.317294	0.77187	0.155251	0.969799	0.357424	0.643517
5	4	0.316293	0.879881	0.370753	0.790241	0.15718	0.955085	0.310417	0.785949	0.150257	0.967222	0.373197	0.650104
5	5	0.352795	0.843483	0.407904	0.75308	0.258933	0.957705	0.286221	0.798956	0.169437	0.959157	0.368397	0.633817
6	1	0.148075	0.978117	0.380437	0.848158	0.131483	0.974403	0.435927	0.746994	0.201072	0.944383	0.494113	0.511712
6	2	0.149235	0.970761	0.251286	0.865029	0.210298	0.91809	0.415359	0.758229	0.188634	0.948674	0.488033	0.522611
6	3	0.243357	0.924558	0.305291	0.829734	0.166324	0.947516	0.368548	0.797788	0.153871	0.963352	0.451404	0.571764
6	4	0.307101	0.881004	0.362575	0.782415	0.156183	0.953793	0.370194	0.78049	0.166498	0.958124	0.416519	0.665781
6	5	0.345768	0.854753	0.383524	0.765593	0.135348	0.965311	0.307844	0.788582	0.157381	0.962071	0.431396	0.65233
7	1	0.426491	0.921033	0.460396	0.814606	0.334251	0.924634	0.394441	0.72182	0.150156	0.959085	0.395405	0.654814
7	2	0.431055	0.914126	0.462976	0.80722	0.263552	0.885193	0.398949	0.715886	0.143975	0.961248	0.403435	0.655442
7	3	0.232327	0.933337	0.312116	0.829067	0.339014	0.896677	0.404987	0.711032	0.136582	0.968917	0.385566	0.685544
7	4	0.264974	0.912046	0.335879	0.805775	0.19935	0.926323	0.321404	0.755767	0.128406	0.977313	0.386401	0.677316
7	5	0.377925	0.819942	0.422677	0.709796	0.158613	0.958182	0.310181	0.754612	0.178783	0.958001	0.403854	0.596921
8	1	0.156931	0.97254	0.259056	0.860837	0.392337	0.950795	0.313956	0.846234	0.172072	0.959904	0.431034	0.73014
8	2	0.185186	0.960281	0.291258	0.833162	0.226901	0.914593	0.365178	0.780648	0.168908	0.961406	0.43546	0.724229
8	3	0.206914	0.951337	0.298076	0.819601	0.230673	0.899611	0.369428	0.780887	0.166845	0.962163	0.429431	0.726083
8	4	0.272033	0.911553	0.355499	0.768711	0.195987	0.93343	0.348659	0.7507	0.114112	0.979705	0.402961	0.715496
8	5	0.330031	0.845986	0.428882	0.671545	0.230209	0.920053	0.383601	0.674204	0.202599	0.938196	0.413847	0.680101
9	1	0.144643	0.974932	0.184947	0.931537	0.370228	0.935956	0.236205	0.905175	0.207656	0.941089	0.306615	0.877613
9	2	0.162897	0.967441	0.210379	0.920579	0.209456	0.920858	0.255004	0.870676	0.21025	0.944957	0.308203	0.884313
9	3	0.25396	0.910315	0.28214	0.866754	0.344172	0.80333	0.395769	0.703074	0.255844	0.92871	0.285536	0.836525
9	4	0.246056	0.913713	0.27986	0.863638	0.318987	0.802577	0.379702	0.804499	0.201182	0.942675	0.288347	0.848647
9	5	0.345026	0.85535	0.382141	0.786423	0.167102	0.952436	0.264192	0.856051	0.145921	0.966052	0.337805	0.767998
10	1	0.174935	0.967355	0.324016	0.772876	0.18539	0.95151	0.422318	0.647546	0.215182	0.962547	0.480019	0.483998
10	2	0.179204	0.967701	0.32598	0.772682	0.202218	0.93388	0.427954	0.637723	0.215105	0.963266	0.476286	0.492232
10	3	0.222174	0.941664	0.352063	0.739247	0.228589	0.917449	0.434856	0.619627	0.185116	0.967912	0.460488	0.516836
10	4	0.29224	0.880565	0.414969	0.670341	0.159676	0.951507	0.446234	0.594208	0.200092	0.948712	0.471485	0.53896
10	5	0.332486	0.855479	0.435415	0.642178	0.159702	0.956005	0.457167	0.573522	0.172262	0.949795	0.483717	0.528743
11	1	0.37491	0.927225	0.389804	0.918511	0.352084	0.931746	0.215039	0.931478	0.199157	0.945197	0.278965	0.929841
11	2	0.389885	0.915738	0.400572	0.906517	0.466159	0.822199	0.302137	0.833267	0.19438	0.945284	0.294196	0.935219
11	3	0.244239	0.931719	0.255746	0.912256	0.193371	0.92611	0.202093	0.911191	0.183617	0.949672	0.200744	0.945333
11	4	0.303276	0.891496	0.313241	0.866091	0.197663	0.928453	0.386641	0.88082	0.126507	0.973041	0.22667	0.869467
11	5	0.344782	0.851454	0.354394	0.824051	0.183319	0.936616	0.377632	0.885136	0.137604	0.965914	0.244123	0.844832
12	1	0.49847	0.865808	0.522339	0.819598	0.344021	0.856107	0.302965	0.821126	0.215951	0.965044	0.385074	0.758069
12	2	0.458629	0.905902	0.503655	0.855173	0.335305	0.811064	0.323691	0.810063	0.214335	0.963206	0.378055	0.759711
12	3	0.443581	0.924623	0.252753	0.89744	0.266284	0.872091	0.300627	0.829673	0.215631	0.959465	0.390817	0.741883
12	4	0.504958	0.852031	0.34742	0.828137	0.209149	0.927269	0.272636	0.855972	0.147471	0.973974	0.355426	0.777796
12	5	0.305604	0.86992	0.352161	0.803395	0.231497	0.913317	0.297812	0.831646	0.162473	0.957188	0.321685	0.794218
13	1	0.471493	0.892714	0.508041	0.829448	0.313686	0.859513	0.332971	0.731803	0.20713	0.954023	0.435543	0.507197
13	2	0.214823	0.950387	0.259058	0.8933	0.260983	0.895428	0.326657	0.755716	0.194165	0.961577	0.423525	0.52631
13	3	0.247762	0.93106	0.292176	0.876463	0.214933	0.919159	0.305492	0.788169	0.182735	0.963839	0.407814	0.543311
13	4	0.258201	0.920402	0.306846	0.8647	0.21047	0.925715	0.307079	0.781115	0.162711	0.967796	0.38319	0.57328
13	5	0.352963	0.854453	0.38534	0.803446	0.19579	0.942571	0.278157	0.814535	0.136256	0.972312	0.365121	0.619261
14	1	0.406254	0.954545	0.591393	0.673999	0.109464	0.985893	0.553717	0.636905	0.178023	0.958374	0.638192	0.359535
14	2	0.155918	0.976413	0.58075	0.702255	0.125456	0.980646	0.542948	0.657241	0.166876	0.96507	0.640991	0.374624
14	3	0.181731	0.960973	0.558797	0.702091	0.364967	0.789435	0.454549	0.581843	0.161696	0.97079	0.645638	0.402366
14	4	0.275767	0.907263	0.414122	0.701027	0.240656	0.897378	0.425631	0.598982	0.192529	0.954518	0.513209	0.474345
14	5	0.318995	0.871502	0.43669	0.668986	0.220546	0.917283	0.429243	0.586423	0.167956	0.959746	0.492527	0.496199
15	1	0.395093	0.942926	0.490483	0.822776	0.0697357	0.994846	0.359633	0.696939	0.234776	0.899548	0.509786	0.384434
15	2	0.425473	0.923999	0.503213	0.815147	0.302227	0.845663	0.469968	0.685038	0.180681	0.95487	0.47778	0.481593
15	3	0.236782	0.937082	0.290886	0.859798	0.203167	0.931202	0.319457	0.761996	0.159541	0.970298	0.472881	0.516288
15	4	0.257159	0.925295	0.497775	0.813001	0.203071	0.925915	0.321479	0.764825	0.1332	0.979889	0.463099	0.541746
15	5	0.33452	0.864656	0.3572	0.800608	0.177949	0.94752	0.290995	0.796205	0.129393	0.973309	0.409831	0.642057
16	1	0.443196	0.883711	0.529748	0.725833	0.0969261	0.988061	0.422904	0.726879	0.228742	0.943332	0.480577	0.565855
16	2	0.450976	0.878556	0.521121	0.738145	0.385954	0.819922	0.429059	0.669774	0.226222	0.94414	0.477068	0.570933
16	3	0.451442	0.8803	0.501771	0.768298	0.307089	0.800406	0.418031	0.702203	0.11259	0.980896	0.473243	0.578863
16	4	0.332059	0.87263	0.369258	0.790963	0.186732	0.943366	0.407756	0.77472	0.124991	0.978375	0.474364	0.601681
16	5	0.39121	0.821179	0.412461	0.746884	0.176867	0.948634	0.307622	0.782354	0.15119	0.961295	0.485434	0.627878
17	1	0.460991	0.937569	0.216185	0.928981	0.106705	0.983466	0.246881	0.872916	0.264565	0.945832	0.340508	0.750894
17	2	0.186212	0.965657	0.227673	0.922056	0.174183	0.948767	0.275688	0.833834	0.245392	0.94743	0.3405	0.752847
17	3	0.235806	0.944708	0.264854	0.900176	0.224978	0.904798	0.276695	0.836143	0.178702	0.954404	0.337703	0.759759
17	4	0.297287	0.890854	0.321551	0.845355	0.199032	0.931137	0.265288	0.846754	0.149451	0.962655	0.339158	0.718369
17	5	0.330431	0.874852	0.353231	0.82945	0.190878	0.93712	0.264143	0.851172	0.153657	0.963615	0.33906	0.709243
18	1	0.459818	0.927896	0.347032	0.833096	0.103228	0.986224	0.290818	0.843762	0.160435	0.967552	0.356298	0.762075
18	2	0.461086	0.928893	0.340034	0.82516	0.162545	0.960517	0.318534	0.811505	0.157212	0.969515	0.357685	0.761375
18	3	0.218654	0.949178	0.31844	0.806888	0.255514	0.878773	0.334452	0.774549	0.148709	0.971092	0.365058	0.743928
18	4	0.256405	0.926306	0.335083	0.77837	0.23205	0.906761	0.358847	0.761637	0.13126	0.977488	0.378098	0.705526
18	5	0.381232	0.831568	0.426493	0.669802	0.181502	0.946578	0.371716	0.690226	0.16001	0.956138	0.389984	0.671357
19	1	0.494811	0.917053	0.210531	0.918581	0.293419	0.95734	0.353383	0.890897	0.363832	0.949791	0.383309	0.767419
19	2	0.488242	0.92497	0.221974	0.910931	0.189375	0.952432	0.373417	0.865103	0.353882	0.95463	0.380715	0.772343
19	3	0.241731	0.94013	0.271272	0.878979	0.249932	0.892462	0.289964	0.820604	0.211838	0.959885	0.37381	0.781252
19	4	0.550222	0.86898	0.320723	0.840502	0.217623	0.921625	0.272938	0.833533	0.145101	0.973822	0.36609	0.755516
19	5	0.363149	0.855984	0.390276	0.783397	0.190296	0.942657	0.27056	0.83371	0.151597	0.966279	0.436704	0.74341
20	1	0.533945	0.762347	0.551845	0.74079	0.405484	0.932683	0.402662	0.926314	0.201485	0.942017	0.242021	0.880655
20	2	0.462109	0.888623	0.466532	0.877021	0.24455	0.895171	0.406235	0.884492	0.199012	0.946914	0.241026	0.885283
20	3	0.461235	0.887529	0.468128	0.876137	0.443794	0.851149	0.405361	0.86355	0.16773	0.959676	0.235332	0.891596
20	4	0.505943	0.841169	0.515336	0.830944	0.451767	0.780222	0.50741	0.760264	0.198596	0.935232	0.200432	0.901479
20	5	0.330454	0.865932	0.345626	0.85325	0.210884	0.926637	0.38468	0.908867	0.152976	0.962503	0.191728	0.897261
21	1	0.472003	0.916052	0.50796	0.791455	0.379721	0.973227	0.461693	0.60062	0.159108	0.962009	0.532695	0.240902
21	2	0.468788	0.922149	0.506427	0.802064	0.392486	0.959199	0.460511	0.581919	0.158663	0.966288	0.528136	0.265691
21	3	0.265358	0.927281	0.355696	0.813213	0.423077	0.891934	0.457387	0.630624	0.160852	0.970525	0.517006	0.326946
21	4	0.297059	0.90418	0.373968	0.79206	0.401141	0.907632	0.435027	0.654598	0.100094	0.986106	0.504092	0.371755
21	5	0.331913	0.875452	0.39846	0.760836	0.428721	0.899643	0.368584	0.688201	0.142342	0.971098	0.461031	0.531607
22	1	0.411554	0.952064	0.220498	0.908383	0.392902	0.964903	0.474949	0.817005	0.454284	0.795126	0.471315	0.537766
22	2	0.178838	0.967587	0.243821	0.897732	0.483065	0.831034	0.450247	0.737295	0.210935	0.938452	0.468252	0.544174
22	3	0.216456	0.950107	0.265869	0.884746	0.398792	0.888209	0.445712	0.80931	0.166241	0.966193	0.465958	0.545452
22	4	0.266623	0.92461	0.292008	0.864484	0.501417	0.793552	0.461165	0.733615	0.168347	0.953198	0.456222	0.591556
22	5	0.318107	0.877102	0.357411	0.807746	0.381094	0.906513	0.444536	0.813854	0.156765	0.963621	0.397742	0.705909
23	1	0.495585	0.899322	0.298805	0.881914	0.221738	0.937257	0.36771	0.777678	0.15469	0.971332	0.435171	0.644924
23	2	0.490279	0.908434	0.28504	0.890885	0.253799	0.915266	0.375907	0.758979	0.154312	0.973063	0.436533	0.638809
23	3	0.252357	0.929521	0.293098	0.878706	0.229495	0.908686	0.420571	0.78535	0.169558	0.971646	0.44812	0.609747
23	4	0.263751	0.920929	0.310128	0.86881	0.227963	0.910825	0.375219	0.792758	0.104946	0.985107	0.456139	0.599746
23	5	0.30604	0.889571	0.338682	0.835216	0.249806	0.898724	0.333008	0.795432	0.15583	0.964599	0.377334	0.72821
24	1	0.505224	0.885163	0.52322	0.8067	0.237841	0.928444	0.353218	0.755695	0.21287	0.955565	0.446939	0.676021
24	2	0.493204	0.898445	0.512316	0.819285	0.462127	0.906722	0.343857	0.764286	0.21302	0.955627	0.446804	0.676603
24	3	0.486853	0.902085	0.50795	0.831811	0.4494	0.88075	0.333527	0.770441	0.176244	0.972284	0.448196	0.675825
24	4	0.278999	0.916231	0.531076	0.812734	0.432012	0.888569	0.314803	0.796543	0.140668	0.974971	0.42351	0.718679
24	5	0.36289	0.847724	0.40312	0.778406	0.201938	0.935061	0.439024	0.803443	0.155116	0.962813	0.422161	0.748608
25	1	0.468665	0.920341	0.373105	0.783383	0.391627	0.963168	0.460525	0.602204	0.191509	0.937412	0.547281	0.461917
25	2	0.211065	0.950702	0.349655	0.791588	0.455664	0.888695	0.432954	0.628911	0.16837	0.961156	0.545038	0.472279
25	3	0.223662	0.9448	0.34866	0.790286	0.432713	0.894368	0.42682	0.643777	0.172118	0.963899	0.542369	0.478187
25	4	0.283886	0.908684	0.377915	0.757999	0.400278	0.908146	0.406593	0.673504	0.100361	0.987119	0.540617	0.503554
25	5	0.341662	0.865788	0.408633	0.71994	0.407461	0.913391	0.395089	0.673645	0.149806	0.970602	0.481085	0.599236
26	1	0.478981	0.924913	0.427155	0.660927	0.116736	0.987585	0.624171	0.295837	0.337759	0.951682	0.576471	0.0382149
26	2	0.485238	0.928683	0.410538	0.674013	0.13536	0.976037	0.60253	0.303524	0.338394	0.952689	0.576219	0.0414642
26	3	0.234178	0.942757	0.563064	0.640087	0.225555	0.915775	0.562197	0.372823	0.284484	0.958227	0.579045	0.0529905
26	4	0.295273	0.902921	0.431794	0.639112	0.214932	0.919288	0.471573	0.466284	0.12746	0.978688	0.620237	0.0718704
26	5	0.338281	0.865886	0.451489	0.613217	0.210061	0.924396	0.455172	0.472189	0.128311	0.97499	0.554004	0.209442
27	1	0.471393	0.912407	0.304192	0.839969	0.180795	0.965356	0.465155	0.663062	0.162633	0.97107	0.432918	0.484643
27	2	0.469207	0.92174	0.293831	0.863089	0.163175	0.964875	0.469396	0.693702	0.162303	0.971436	0.43122	0.489067
27	3	0.470655	0.913248	0.290329	0.864085	0.260297	0.873928	0.487362	0.682345	0.162093	0.972798	0.4234	0.50835
27	4	0.313049	0.896522	0.354789	0.828782	0.437473	0.892101	0.455801	0.72353	0.121512	0.983645	0.434665	0.494907
27	5	0.333215	0.868754	0.382553	0.795297	0.411272	0.902527	0.458589	0.724876	0.141297	0.969951	0.442482	0.536576
28	1	0.178522	0.967573	0.539276	0.737662	0.377965	0.959061	0.397573	0.760902	0.329502	0.813287	0.523935	0.393166
28	2	0.48549	0.884832	0.573728	0.694067	0.536436	0.73945	0.563893	0.626284	0.213071	0.91556	0.517156	0.412356
28	3	0.216082	0.946604	0.340043	0.803599	0.434779	0.863257	0.390007	0.73138	0.157285	0.958056	0.513273	0.46961
28	4	0.316741	0.887539	0.381842	0.771557	0.400164	0.921219	0.373215	0.745961	0.119386	0.981172	0.499253	0.597229
28	5	0.38942	0.823076	0.422329	0.722805	0.363685	0.936135	0.46618	0.753921	0.139543	0.967073	0.499379	0.624444
29	1	0.558722	0.816921	0.491956	0.687058	0.0821037	0.994083	0.513194	0.448636	0.175384	0.968853	0.590486	0.143322
29	2	0.515675	0.881159	0.397824	0.705431	0.206678	0.935903	0.498275	0.482548	0.169103	0.970913	0.589043	0.155096
29	3	0.547253	0.834127	0.400919	0.690349	0.355639	0.790709	0.55721	0.46672	0.173338	0.968852	0.585336	0.166194
29	4	0.343118	0.867484	0.493838	0.617908	0.204292	0.934403	0.459739	0.574169	0.125226	0.98078	0.548452	0.338958
29	5	0.341515	0.859337	0.462801	0.608632	0.218682	0.927627	0.45011	0.569878	0.145191	0.970177	0.53618	0.444097
30	1	0.506617	0.891038	0.497832	0.806523	0.201869	0.950851	0.347324	0.784306	0.174369	0.966686	0.483897	0.480071
30	2	0.49509	0.917681	0.481406	0.835338	0.420431	0.937617	0.320791	0.764405	0.173177	0.967624	0.479799	0.488813
30	3	0.280847	0.920711	0.328062	0.838708	0.448801	0.882213	0.32111	0.769177	0.166654	0.97193	0.452065	0.533975
30	4	0.303533	0.904628	0.359285	0.817087	0.446871	0.887262	0.319533	0.773641	0.0932943	0.987733	0.428325	0.571312
30	5	0.353279	0.861434	0.402098	0.769069	0.450552	0.89713	0.311041	0.781485	0.155561	0.968934	0.372345	0.686823
31	1	0.110078	0.984828	0.179562	0.917981	0.0606774	0.990976	0.229501	0.874869	0.262097	0.871244	0.386824	0.670277
31	2	0.12024	0.983645	0.186998	0.914713	0.0963197	0.984041	0.267949	0.86072	0.258558	0.876846	0.382267	0.677868
31	3	0.131428	0.972259	0.21326	0.891458	0.109684	0.973339	0.246704	0.856458	0.197384	0.937202	0.361422	0.716235
31	4	0.178535	0.954574	0.242065	0.866643	0.0817444	0.984339	0.237124	0.851067	0.121989	0.960294	0.326759	0.737258
31	5	0.252765	0.928	0.305531	0.825623	0.0706916	0.990262	0.262484	0.816927	0.133819	0.960424	0.344857	0.717281
32	1	0.250729	0.952715	0.262192	0.890776	0.0833615	0.993493	0.403989	0.844553	0.199978	0.896628	0.326556	0.738798
32	2	0.200844	0.966158	0.28891	0.879491	0.115912	0.979927	0.425711	0.796662	0.221812	0.903968	0.324253	0.742333
32	3	0.228132	0.946458	0.332329	0.840186	0.210989	0.915956	0.426965	0.805074	0.173851	0.936013	0.309337	0.766198
32	4	0.331849	0.908093	0.30237	0.844505	0.135725	0.974456	0.427464	0.824253	0.12452	0.974636	0.292798	0.769378
32	5	0.389203	0.848131	0.348968	0.771872	0.21886	0.962501	0.440812	0.805929	0.212943	0.919059	0.324792	0.716578
33	1	0.127748	0.978281	0.299504	0.760862	0.3796	0.918253	0.440712	0.599475	0.259833	0.837779	0.593388	0.3483
33	2	0.127796	0.97916	0.313335	0.757316	0.329556	0.92275	0.447705	0.608765	0.252985	0.845738	0.586714	0.363998
33	3	0.153498	0.969765	0.337664	0.743271	0.318835	0.922143	0.439082	0.619335	0.214562	0.901836	0.565354	0.392956
33	4	0.232986	0.91737	0.373193	0.700141	0.0728982	0.988823	0.384816	0.635424	0.166176	0.93047	0.469346	0.423555
33	5	0.260254	0.923088	0.382173	0.714651	0.0598787	0.991526	0.359745	0.658595	0.114123	0.96927	0.476455	0.413743
34	1	0.100136	0.986341	0.215359	0.894019	0.0730315	0.987396	0.273542	0.849738	0.224988	0.871628	0.356924	0.702415
34	2	0.107023	0.979269	0.229518	0.880196	0.513055	0.827221	0.27818	0.83563	0.221273	0.874684	0.352221	0.710162
34	3	0.149185	0.964967	0.260224	0.855973	0.38979	0.882413	0.281062	0.831987	0.12335	0.960042	0.346091	0.721553
34	4	0.190609	0.944088	0.279855	0.832728	0.0930012	0.977945	0.276729	0.822181	0.136669	0.948007	0.367297	0.709457
34	5	0.252189	0.921393	0.332462	0.79733	0.0720942	0.9879	0.28824	0.80514	0.128876	0.960966	0.386446	0.680282
35	1	0.105113	0.984124	0.128449	0.975247	0.00936059	0.999856	0.101364	0.972283	0.216274	0.892483	0.299305	0.812916
35	2	0.123602	0.982047	0.141634	0.96876	0.101002	0.978427	0.146036	0.953498	0.202273	0.913355	0.278076	0.845497
35	3	0.156881	0.969994	0.216819	0.937273	0.119849	0.970708	0.156602	0.943574	0.194222	0.925726	0.236483	0.873288
35	4	0.244404	0.921472	0.297853	0.887163	0.0979252	0.981448	0.181742	0.924461	0.116681	0.968593	0.325379	0.751522
35	5	0.26773	0.886374	0.292334	0.861518	0.0973583	0.981144	0.216247	0.900201	0.162813	0.933762	0.339869	0.69676
36	1	0.131034	0.9742	0.267439	0.861613	0.0704998	0.990778	0.452534	0.764265	0.213497	0.867901	0.47427	0.498627
36	2	0.14754	0.975103	0.25273	0.868465	0.0796904	0.982729	0.41939	0.76719	0.226813	0.874865	0.469366	0.509927
36	3	0.177005	0.960595	0.259701	0.855772	0.0903959	0.978668	0.295587	0.796947	0.13924	0.939347	0.456845	0.543413
36	4	0.245503	0.925201	0.307611	0.820309	0.0614566	0.990579	0.275828	0.796836	0.128997	0.971655	0.474302	0.600132
36	5	0.262875	0.885088	0.343452	0.759991	0.12294	0.970573	0.479387	0.666877	0.188766	0.897822	0.491363	0.598503
37	1	0.450635	0.877265	0.479682	0.775214	0.117259	0.981638	0.509983	0.739154	0.298223	0.897359	0.44736	0.641801
37	2	0.207344	0.958219	0.354121	0.777971	0.149579	0.966859	0.329879	0.750742	0.192404	0.918979	0.429471	0.653969
37	3	0.261793	0.9409	0.350201	0.784258	0.137444	0.972023	0.390504	0.755722	0.187762	0.92078	0.433466	0.640569
37	4	0.293469	0.920165	0.362729	0.744255	0.112456	0.976942	0.331622	0.742218	0.110204	0.968581	0.445518	0.668512
37	5	0.347644	0.874243	0.437836	0.658985	0.0644268	0.991234	0.346575	0.697086	0.149438	0.951258	0.441305	0.542299
38	1	0.121409	0.982175	0.152717	0.965213	0.0475542	0.994574	0.162237	0.952273	0.251712	0.875453	0.264373	0.841745
38	2	0.12742	0.982973	0.147882	0.964748	0.0988404	0.979547	0.192571	0.937678	0.242423	0.888004	0.25689	0.849496
38	3	0.150378	0.97537	0.175014	0.954664	0.125891	0.969014	0.18182	0.937954	0.200013	0.920124	0.252181	0.851329
38	4	0.163182	0.959172	0.203556	0.933985	0.105697	0.976172	0.19011	0.933599	0.10253	0.974269	0.31056	0.780645
38	5	0.275537	0.905509	0.287412	0.889493	0.0775795	0.988684	0.199054	0.916405	0.152566	0.957289	0.371475	0.671503
39	1	0.104248	0.984361	0.208014	0.914192	0.31178	0.933576	0.258144	0.886005	0.192041	0.921786	0.394516	0.735452
39	2	0.109446	0.98156	0.223887	0.906326	0.348514	0.904065	0.2687	0.870908	0.177554	0.931905	0.384067	0.741146
39	3	0.154809	0.958935	0.256772	0.864349	0.370384	0.882299	0.286497	0.857341	0.156369	0.958351	0.381586	0.74479
39	4	0.190224	0.938682	0.289445	0.828766	0.336911	0.918593	0.273312	0.835399	0.15879	0.940005	0.386461	0.754941
39	5	0.229048	0.925943	0.358714	0.788865	0.101457	0.97885	0.281902	0.829848	0.137869	0.953629	0.400433	0.739007
40	1	0.110861	0.985961	0.262399	0.864424	0.0393715	0.995782	0.25148	0.848347	0.230347	0.873457	0.34458	0.702433
40	2	0.133298	0.980371	0.276508	0.855609	0.0879386	0.982484	0.249882	0.843449	0.207276	0.89863	0.336789	0.715701
40	3	0.161665	0.969934	0.294388	0.838383	0.0920567	0.979635	0.264223	0.832014	0.174428	0.929958	0.330197	0.730957
40	4	0.181063	0.960545	0.310083	0.822895	0.086714	0.98237	0.264082	0.825511	0.110171	0.970242	0.341633	0.730722
40	5	0.258228	0.923276	0.400442	0.744889	0.0608831	0.990677	0.270973	0.816721	0.117242	0.963232	0.34826	0.739488
41	1	0.112911	0.985726	0.137448	0.965815	0.0738422	0.987906	0.122989	0.961406	0.248931	0.870767	0.363363	0.749618
41	2	0.115417	0.986011	0.134747	0.9635	0.149493	0.957912	0.178446	0.92255	0.214932	0.900131	0.342065	0.773354
41	3	0.150083	0.973132	0.169724	0.947329	0.161945	0.951973	0.200358	0.91053	0.159311	0.944784	0.301086	0.81365
41	4	0.18866	0.958471	0.195719	0.936942	0.149261	0.961631	0.192518	0.918453	0.0911981	0.980294	0.300974	0.798589
41	5	0.261102	0.920639	0.275225	0.887685	0.0992475	0.98253	0.180189	0.924237	0.117257	0.967579	0.349269	0.720675
42	1	0.558765	0.864754	0.149749	0.95521	0.48899	0.885964	0.206906	0.900852	0.271586	0.832896	0.445964	0.645356
42	2	0.536841	0.858934	0.156376	0.946793	0.489864	0.848759	0.225905	0.89156	0.269633	0.835497	0.439652	0.646564
42	3	0.147799	0.975798	0.183822	0.94328	0.10542	0.977024	0.189057	0.913236	0.189946	0.931765	0.418498	0.681452
42	4	0.177997	0.966424	0.208398	0.932485	0.0983584	0.97962	0.176567	0.920808	0.0994333	0.978231	0.331651	0.71169
42	5	0.231201	0.937184	0.25511	0.900468	0.0605587	0.992026	0.170539	0.924643	0.111699	0.969389	0.353607	0.679103
43	1	0.0869043	0.990406	0.1553	0.955092	0.0228203	0.999229	0.222206	0.900126	0.209872	0.920208	0.552528	0.701519
43	2	0.0913549	0.991127	0.1531	0.955702	0.115326	0.975579	0.252386	0.876379	0.201111	0.9259	0.55264	0.710566
43	3	0.103585	0.98715	0.162286	0.951387	0.184017	0.939521	0.262898	0.873771	0.18102	0.946103	0.548151	0.7197
43	4	0.150098	0.976422	0.193225	0.940417	0.188073	0.93935	0.255548	0.879781	0.158361	0.962852	0.545007	0.723348
43	5	0.207551	0.942164	0.241406	0.906842	0.555736	0.834876	0.243634	0.890357	0.142215	0.956312	0.326188	0.80804
44	1	0.0801376	0.990719	0.161259	0.957586	0.0714982	0.988827	0.201244	0.91496	0.244906	0.882446	0.368419	0.778335
44	2	0.0840471	0.991721	0.166203	0.960624	0.126784	0.972252	0.204286	0.91461	0.218743	0.908765	0.348729	0.797842
44	3	0.130741	0.978846	0.192933	0.946306	0.15632	0.955558	0.22966	0.893129	0.166762	0.954232	0.305979	0.806657
44	4	0.171854	0.963505	0.226029	0.927623	0.144029	0.964696	0.221534	0.898187	0.152751	0.949009	0.302272	0.78321
44	5	0.231962	0.935156	0.282194	0.894532	0.0989601	0.983084	0.201394	0.903786	0.125658	0.969463	0.353049	0.708159
45	1	0.0887203	0.990534	0.17396	0.944982	0.0542307	0.995406	0.222375	0.891873	0.212486	0.902243	0.414299	0.72214
45	2	0.0920689	0.986256	0.180445	0.939011	0.0748531	0.990175	0.229314	0.88489	0.205065	0.913476	0.410927	0.736654
45	3	0.10008	0.986353	0.181101	0.937675	0.167821	0.953804	0.224848	0.886478	0.186426	0.938196	0.406813	0.76048
45	4	0.197667	0.960922	0.257455	0.907333	0.0995367	0.980659	0.202819	0.905944	0.100281	0.972576	0.327205	0.777849
45	5	0.224395	0.943149	0.282143	0.886161	0.0807364	0.98673	0.19601	0.910633	0.102341	0.972584	0.344217	0.756471
46	1	0.0779471	0.992088	0.154876	0.959801	0.0306153	0.998899	0.23462	0.891909	0.205576	0.915268	0.380498	0.778782
46	2	0.0825627	0.991227	0.153744	0.957384	0.154608	0.964046	0.251749	0.87175	0.200199	0.916599	0.391792	0.77613
46	3	0.116442	0.983946	0.178639	0.944322	0.179602	0.949073	0.262918	0.864156	0.189969	0.924578	0.399409	0.773341
46	4	0.147375	0.976202	0.2083	0.931615	0.1576	0.958728	0.230245	0.878437	0.176004	0.941752	0.365931	0.796286
46	5	0.203132	0.950805	0.266417	0.893607	0.121641	0.976481	0.222167	0.884513	0.0976278	0.977047	0.361836	0.692599
47	1	0.0816818	0.991529	0.301095	0.846648	0.0344648	0.999123	0.351714	0.738362	0.281961	0.843861	0.505397	0.527482
47	2	0.109509	0.982806	0.282156	0.832448	0.180391	0.946044	0.432672	0.685417	0.230879	0.891519	0.478418	0.56586
47	3	0.113775	0.986488	0.295018	0.836694	0.153848	0.960515	0.366032	0.71404	0.213401	0.91015	0.470549	0.583725
47	4	0.141902	0.974223	0.317254	0.810812	0.151602	0.962117	0.359503	0.71074	0.181507	0.952694	0.461638	0.59174
47	5	0.250863	0.92594	0.402547	0.71678	0.106385	0.983755	0.363649	0.662528	0.124662	0.96444	0.468424	0.516552
48	1	0.103309	0.987836	0.245126	0.873904	0.0734365	0.993321	0.352727	0.736453	0.18068	0.928351	0.52091	0.516472
48	2	0.258619	0.941767	0.256855	0.864464	0.183854	0.950586	0.397207	0.70013	0.173326	0.936087	0.514376	0.522434
48	3	0.150737	0.972474	0.265162	0.851968	0.191469	0.948537	0.469059	0.707281	0.176469	0.939866	0.506086	0.527081
48	4	0.306172	0.911285	0.301774	0.802893	0.191815	0.950121	0.525964	0.660982	0.126673	0.959439	0.424681	0.606685
48	5	0.317524	0.892281	0.368822	0.761299	0.0993077	0.984683	0.340725	0.702216	0.103818	0.973658	0.425389	0.623315
49	1	0.263745	0.939945	0.277833	0.887663	0.0556077	0.995424	0.310483	0.781144	0.17576	0.939704	0.409317	0.662442
49	2	0.136478	0.984135	0.271253	0.881647	0.17538	0.939572	0.312899	0.776996	0.165567	0.945734	0.411746	0.664011
49	3	0.140822	0.979746	0.274015	0.871576	0.178234	0.941369	0.315858	0.775035	0.161665	0.94536	0.413064	0.658543
49	4	0.177143	0.965838	0.298264	0.847123	0.161991	0.955556	0.304601	0.788451	0.0877325	0.984137	0.398576	0.662128
49	5	0.25389	0.921124	0.340768	0.800257	0.122364	0.974465	0.302752	0.774274	0.119275	0.968797	0.373253	0.709339
50	1	0.116929	0.985233	0.259488	0.866534	0.492826	0.769296	0.401264	0.727392	0.210353	0.914215	0.544152	0.507423
50	2	0.109846	0.987057	0.26588	0.858963	0.453217	0.782646	0.326666	0.755057	0.196853	0.930259	0.543054	0.510946
50	3	0.140246	0.981796	0.289773	0.839652	0.242739	0.87829	0.612144	0.617391	0.196426	0.944944	0.536798	0.517812
50	4	0.225079	0.949758	0.331352	0.802939	0.144208	0.963049	0.573398	0.651149	0.096845	0.978276	0.534409	0.553932
50	5	0.250326	0.929672	0.380752	0.757596	0.124975	0.976509	0.349936	0.723372	0.132547	0.956537	0.461128	0.57552
51	1	0.60034	0.843319	0.589345	0.814409	0.0564863	0.995768	0.51423	0.840867	0.220117	0.920168	0.367477	0.818069
51	2	0.126356	0.984313	0.157723	0.958746	0.194133	0.946008	0.217803	0.91692	0.199273	0.932051	0.334404	0.839728
51	3	0.151777	0.975308	0.181186	0.947052	0.20827	0.933736	0.239977	0.90169	0.174427	0.948579	0.299066	0.861487
51	4	0.247488	0.931855	0.243664	0.909289	0.182533	0.948898	0.244673	0.897734	0.115763	0.976735	0.307617	0.839036
51	5	0.245587	0.928576	0.271046	0.895234	0.174903	0.956971	0.24135	0.899073	0.109603	0.977704	0.329688	0.820879
52	1	0.0983723	0.990822	0.255337	0.90415	0.0731792	0.991952	0.561771	0.692861	0.28496	0.873462	0.624223	0.597874
52	2	0.108403	0.989714	0.247537	0.904684	0.158565	0.957224	0.408031	0.749075	0.267217	0.888378	0.621589	0.600635
52	3	0.114142	0.986243	0.247234	0.90021	0.506112	0.809996	0.393371	0.753997	0.219125	0.929976	0.614651	0.605595
52	4	0.166573	0.967859	0.27808	0.876597	0.19541	0.937354	0.361174	0.779166	0.0937007	0.981292	0.486635	0.617688
52	5	0.222707	0.933956	0.31928	0.834462	0.181186	0.950113	0.360976	0.779377	0.144293	0.96108	0.471663	0.620547
53	1	0.101332	0.991121	0.208305	0.916772	0.0246543	0.999021	0.489754	0.733762	0.387062	0.756475	0.647744	0.372137
53	2	0.125268	0.984092	0.212351	0.90853	0.193888	0.925991	0.538564	0.672597	0.24043	0.92209	0.597491	0.443894
53	3	0.145791	0.97366	0.23739	0.895107	0.191088	0.931798	0.509328	0.698623	0.167544	0.969549	0.580901	0.48441
53	4	0.181566	0.960982	0.26344	0.879221	0.461274	0.85186	0.49098	0.717461	0.0940401	0.98015	0.545039	0.530496
53	5	0.234795	0.936718	0.31578	0.843928	0.1511	0.960595	0.34963	0.780635	0.11315	0.972628	0.557907	0.529662
54	1	0.0996936	0.989661	0.32992	0.832403	0.0522697	0.995933	0.595256	0.579907	0.238971	0.896915	0.679275	0.4144
54	2	0.118473	0.986534	0.30456	0.837089	0.179795	0.941518	0.555383	0.586197	0.236783	0.907429	0.669908	0.425192
54	3	0.118455	0.985153	0.302936	0.8351	0.199737	0.929131	0.556002	0.585894	0.240983	0.90626	0.667807	0.425208
54	4	0.172569	0.958187	0.330793	0.794843	0.192583	0.932611	0.453908	0.650395	0.148629	0.945283	0.591428	0.518085
54	5	0.238382	0.928273	0.363442	0.767277	0.151025	0.96206	0.43343	0.655863	0.124202	0.962324	0.563867	0.563934
55	1	0.0948974	0.99201	0.232457	0.913086	0.0431902	0.997318	0.306594	0.821076	0.397057	0.724156	0.552084	0.655996
55	2	0.107465	0.988971	0.222549	0.909734	0.188782	0.938878	0.321359	0.806133	0.232601	0.91188	0.55345	0.648061
55	3	0.106049	0.988194	0.226333	0.90803	0.188313	0.939939	0.319056	0.80515	0.222683	0.921014	0.553801	0.64719
55	4	0.175243	0.967249	0.267453	0.8727	0.189469	0.937981	0.313905	0.800424	0.0745659	0.987266	0.421412	0.662244
55	5	0.228484	0.9396	0.303707	0.833978	0.155844	0.958425	0.311286	0.786718	0.099315	0.976622	0.397402	0.704684
56	1	0.103519	0.987765	0.173567	0.950883	0.0695453	0.99433	0.460735	0.792663	0.29677	0.874925	0.427627	0.705062
56	2	0.105764	0.985312	0.160431	0.953097	0.179292	0.943082	0.264666	0.870043	0.222744	0.929493	0.385535	0.733738
56	3	0.114223	0.98042	0.162364	0.947993	0.237606	0.906602	0.289332	0.853322	0.195782	0.940505	0.391339	0.72801
56	4	0.219838	0.943205	0.232126	0.918638	0.182624	0.945986	0.24768	0.8847	0.129494	0.961043	0.320254	0.778725
56	5	0.279368	0.914577	0.294756	0.886921	0.151821	0.964181	0.223529	0.899795	0.113311	0.972007	0.329902	0.749345
57	1	0.0880236	0.991372	0.303609	0.865044	0.0367023	0.997605	0.483514	0.629348	0.297496	0.870962	0.642239	0.445456
57	2	0.111738	0.986963	0.254594	0.878419	0.184192	0.945964	0.463602	0.674262	0.198523	0.939518	0.639642	0.455067
57	3	0.129302	0.981282	0.277004	0.863559	0.205714	0.936726	0.451901	0.69026	0.182106	0.946097	0.636375	0.460691
57	4	0.151038	0.971833	0.281976	0.85413	0.199177	0.939944	0.43386	0.707604	0.140061	0.965921	0.623218	0.471513
57	5	0.218845	0.936503	0.343077	0.797338	0.166292	0.960319	0.374847	0.741246	0.128429	0.96821	0.568863	0.525373
58	1	0.624186	0.769887	0.573973	0.712119	0.0268753	0.999197	0.472075	0.755446	0.230769	0.927199	0.547162	0.568172
58	2	0.564216	0.828694	0.512545	0.769644	0.146034	0.958861	0.495775	0.729287	0.218024	0.940317	0.539911	0.57487
58	3	0.165303	0.976211	0.479791	0.78213	0.188292	0.93234	0.368058	0.744993	0.209458	0.94688	0.53514	0.57912
58	4	0.203745	0.956789	0.299639	0.847345	0.185874	0.941535	0.337901	0.776154	0.0791595	0.985606	0.494877	0.60508
58	5	0.265411	0.92779	0.348076	0.810842	0.158229	0.958283	0.330192	0.780936	0.0975484	0.983178	0.479288	0.625845
59	1	0.10313	0.991262	0.63089	0.801827	0.464332	0.870401	0.272591	0.858503	0.40417	0.737675	0.444386	0.703818
59	2	0.112266	0.987909	0.225166	0.907502	0.200711	0.93165	0.283792	0.836938	0.225437	0.910626	0.435014	0.714078
59	3	0.128455	0.978945	0.261309	0.877316	0.506523	0.769858	0.296184	0.828842	0.175374	0.945124	0.426662	0.721068
59	4	0.196439	0.957853	0.275307	0.866805	0.172975	0.949277	0.28976	0.830285	0.0932481	0.98106	0.426427	0.713679
59	5	0.220287	0.943879	0.288178	0.851387	0.159927	0.955843	0.293004	0.821854	0.0825324	0.98507	0.410077	0.740456
60	1	0.200238	0.959146	0.21281	0.92637	0.0687394	0.992768	0.393265	0.753565	0.22421	0.918393	0.499348	0.540052
60	2	0.223157	0.950776	0.219819	0.919691	0.174364	0.951445	0.422343	0.738724	0.224626	0.925896	0.494897	0.565232
60	3	0.161625	0.972864	0.244429	0.905414	0.183015	0.940177	0.309329	0.798671	0.227368	0.94409	0.482963	0.611582
60	4	0.202278	0.95051	0.2725	0.87769	0.173919	0.950693	0.288632	0.820884	0.111898	0.972878	0.438323	0.635931
60	5	0.257073	0.928808	0.368861	0.810702	0.122673	0.973433	0.262942	0.84258	0.0986411	0.980305	0.563939	0.618675
61	1	0.481428	0.844722	0.46734	0.770895	0.0203289	0.999441	0.241781	0.859448	0.286514	0.845059	0.391713	0.662609
61	2	0.267718	0.929006	0.436563	0.786149	0.0746103	0.98596	0.269708	0.844896	0.268843	0.863898	0.378345	0.678378
61	3	0.240215	0.932405	0.378526	0.806588	0.106474	0.975463	0.284088	0.841203	0.248147	0.887017	0.362445	0.699144
61	4	0.261458	0.909884	0.403461	0.776519	0.110762	0.978372	0.273585	0.845172	0.206381	0.927301	0.355447	0.703634
61	5	0.327653	0.852703	0.515875	0.683015	0.0811313	0.986746	0.235849	0.855419	0.138872	0.952613	0.367824	0.640242
62	1	0.441349	0.815295	0.465923	0.786437	0.0377304	0.998675	0.137691	0.959355	0.30514	0.832305	0.348546	0.809965
62	2	0.348687	0.886867	0.387683	0.851168	0.0924376	0.984504	0.187158	0.944727	0.217023	0.898671	0.336766	0.811494
62	3	0.224842	0.93113	0.313995	0.88338	0.111205	0.97457	0.163815	0.94898	0.188133	0.927698	0.339599	0.824225
62	4	0.351377	0.845554	0.343867	0.836429	0.0923517	0.982509	0.172255	0.943371	0.115162	0.967848	0.313054	0.810617
62	5	0.325589	0.848111	0.356752	0.818931	0.0812484	0.986273	0.17717	0.941663	0.116619	0.956381	0.309914	0.801549
63	1	0.1847	0.953939	0.406133	0.821866	0.0739486	0.995615	0.266229	0.844341	0.363215	0.795746	0.3848	0.681576
63	2	0.162021	0.965476	0.240187	0.900224	0.10822	0.982038	0.27383	0.849683	0.253968	0.887337	0.377126	0.679851
63	3	0.177595	0.952971	0.251852	0.889447	0.109481	0.978379	0.23968	0.867675	0.223707	0.919113	0.382504	0.648146
63	4	0.228089	0.92254	0.278855	0.860303	0.139897	0.971925	0.230146	0.874643	0.174769	0.953648	0.353214	0.748455
63	5	0.346102	0.837165	0.372504	0.788775	0.0900543	0.987265	0.228365	0.875787	0.199304	0.926233	0.345649	0.768704
64	1	0.135518	0.972457	0.368039	0.694755	0.016671	0.999396	0.351326	0.678684	0.213175	0.869709	0.382407	0.569464
64	2	0.140104	0.972623	0.40361	0.6806	0.0487588	0.992608	0.361123	0.67619	0.206948	0.886042	0.379582	0.570881
64	3	0.176276	0.959012	0.394229	0.682276	0.0737253	0.987958	0.334833	0.680926	0.192529	0.90972	0.374504	0.577211
64	4	0.230882	0.927181	0.425624	0.638193	0.0761471	0.989447	0.330809	0.669992	0.107621	0.973917	0.3675	0.595862
64	5	0.317561	0.863645	0.474712	0.585468	0.0485214	0.994394	0.315811	0.659399	0.154491	0.959832	0.364761	0.586635
65	1	0.149127	0.971034	0.178349	0.958092	0.0277152	0.99858	0.126509	0.970465	0.228276	0.912569	0.245134	0.895303
65	2	0.150958	0.97187	0.187014	0.953598	0.129694	0.965155	0.200993	0.936672	0.219138	0.923434	0.234618	0.906251
65	3	0.172112	0.951687	0.222037	0.926936	0.165311	0.946838	0.229699	0.915933	0.137192	0.965541	0.228177	0.893658
65	4	0.210955	0.94225	0.246043	0.91525	0.134245	0.960612	0.187263	0.932799	0.152788	0.960062	0.227932	0.887879
65	5	0.309128	0.870514	0.354065	0.82231	0.104083	0.978223	0.201961	0.919123	0.140348	0.952674	0.285656	0.769048
66	1	0.173617	0.967131	0.232483	0.917048	0.0834067	0.994517	0.249879	0.871787	0.277025	0.899715	0.424185	0.614689
66	2	0.16569	0.964895	0.22719	0.914433	0.19749	0.930424	0.333904	0.824276	0.252454	0.918164	0.419188	0.62441
66	3	0.182816	0.959088	0.253149	0.908319	0.176305	0.944322	0.326047	0.83135	0.248215	0.921629	0.414726	0.629214
66	4	0.207537	0.940601	0.271941	0.887469	0.15436	0.959936	0.260832	0.867784	0.184584	0.95639	0.411606	0.604769
66	5	0.262821	0.892599	0.309031	0.833775	0.131043	0.971841	0.254739	0.86581	0.17156	0.948645	0.370744	0.641521
67	1	0.18068	0.964792	0.348799	0.77812	0.0429228	0.997462	0.318045	0.760559	0.287637	0.869208	0.409314	0.596065
67	2	0.159957	0.967673	0.344127	0.776516	0.0802023	0.989603	0.307914	0.750212	0.265793	0.888335	0.398929	0.602989
67	3	0.197465	0.949203	0.385436	0.726505	0.188302	0.928625	0.343265	0.706101	0.222385	0.929178	0.39399	0.60299
67	4	0.292749	0.88764	0.459156	0.621203	0.110775	0.980047	0.457334	0.527033	0.109693	0.973367	0.405367	0.472147
67	5	0.304431	0.877772	0.534686	0.565445	0.104713	0.982557	0.447039	0.514258	0.12085	0.965447	0.405804	0.46934
68	1	0.463663	0.83788	0.56353	0.762816	0.00762911	0.999911	0.391728	0.87087	0.30971	0.845348	0.4364	0.623126
68	2	0.213811	0.939218	0.543536	0.789561	0.107829	0.976533	0.317887	0.865142	0.282055	0.87921	0.409397	0.666145
68	3	0.203754	0.934868	0.477865	0.791672	0.12752	0.970987	0.410566	0.845474	0.259273	0.915431	0.393158	0.685053
68	4	0.224502	0.922318	0.513894	0.769564	0.115629	0.974524	0.41947	0.846812	0.219205	0.936203	0.395421	0.671872
68	5	0.295189	0.859553	0.541333	0.697062	0.108269	0.980919	0.460343	0.809886	0.202101	0.910614	0.393609	0.668319
69	1	0.168397	0.96396	0.215902	0.933874	0.0685234	0.993494	0.219099	0.910194	0.250345	0.906653	0.412677	0.795515
69	2	0.168619	0.963846	0.223532	0.926856	0.162764	0.953632	0.259402	0.880296	0.226219	0.920124	0.401652	0.79575
69	3	0.183165	0.94978	0.25596	0.900278	0.167825	0.951657	0.247875	0.886941	0.214455	0.929765	0.385997	0.801114
69	4	0.249603	0.905865	0.32222	0.838865	0.132504	0.97181	0.236398	0.885713	0.123126	0.971486	0.393063	0.712423
69	5	0.305682	0.857291	0.370007	0.77438	0.0920198	0.984587	0.244617	0.874143	0.137678	0.960605	0.385034	0.626326
70	1	0.176191	0.959213	0.322072	0.778837	0.0361876	0.998041	0.320767	0.744329	0.218214	0.880865	0.344849	0.653245
70	2	0.167459	0.963751	0.328048	0.769533	0.108514	0.967422	0.356733	0.701743	0.215287	0.899886	0.342955	0.659159
70	3	0.192104	0.952119	0.346311	0.749596	0.138916	0.955621	0.352992	0.708106	0.20283	0.917704	0.338539	0.665386
70	4	0.299577	0.890768	0.390695	0.680273	0.108542	0.976634	0.323437	0.729027	0.147594	0.95462	0.332223	0.647643
70	5	0.308452	0.887311	0.427041	0.669775	0.104589	0.978007	0.310673	0.732609	0.11905	0.971044	0.331441	0.653672
71	1	0.557591	0.830172	0.553668	0.79597	0.0508339	0.995432	0.196033	0.932408	0.287668	0.871448	0.395266	0.81305
71	2	0.243291	0.931218	0.506002	0.821129	0.144212	0.956219	0.252674	0.897999	0.264718	0.893416	0.394441	0.815142
71	3	0.189056	0.944488	0.374822	0.856455	0.144702	0.961398	0.26514	0.896692	0.240654	0.914681	0.392259	0.819906
71	4	0.217305	0.923751	0.313704	0.862113	0.14087	0.964749	0.2436	0.911002	0.206453	0.943218	0.405922	0.813454
71	5	0.30713	0.851418	0.351156	0.798951	0.10701	0.982802	0.182668	0.938564	0.158844	0.935961	0.41489	0.743828
72	1	0.154656	0.968276	0.180157	0.960716	0.0421488	0.998152	0.0709266	0.988255	0.27145	0.909217	0.353658	0.835247
72	2	0.151508	0.972118	0.156169	0.970346	0.136984	0.967203	0.1345	0.968724	0.253105	0.919428	0.351206	0.833471
72	3	0.172496	0.960752	0.174703	0.960328	0.170024	0.951598	0.163989	0.957369	0.229792	0.931956	0.338515	0.842124
72	4	0.245585	0.916244	0.247118	0.917611	0.161413	0.960883	0.160234	0.95946	0.11093	0.975034	0.262658	0.855882
72	5	0.318192	0.865518	0.314391	0.86998	0.119264	0.978315	0.136941	0.97047	0.104831	0.976573	0.320907	0.782371
73	1	0.170319	0.966299	0.168425	0.9567	FAILED	FAILED	FAILED	FAILED	0.222363	0.919227	0.266267	0.871228
73	2	0.158677	0.970268	0.162402	0.959427	0.0749313	0.989289	0.124863	0.964911	0.217718	0.922297	0.26161	0.873823
73	3	0.163829	0.964711	0.17081	0.952902	0.141313	0.95789	0.165979	0.943582	0.206162	0.930007	0.25196	0.877706
73	4	0.240964	0.9244	0.245595	0.909241	0.120899	0.974128	0.150474	0.950869	0.0726473	0.988431	0.253504	0.819518
73	5	0.288866	0.883489	0.311458	0.850118	0.0946577	0.985229	0.146511	0.951611	0.110058	0.972014	0.279272	0.76315
74	1	0.557619	0.788911	0.547441	0.724388	0.0411399	0.99764	0.29826	0.814225	0.297837	0.898474	0.429492	0.647894
74	2	0.376963	0.879557	0.482055	0.780672	0.169549	0.946327	0.322492	0.789229	0.26286	0.924554	0.417091	0.654932
74	3	0.200852	0.952073	0.47692	0.779639	0.188143	0.942571	0.324597	0.791195	0.254016	0.928443	0.415696	0.655909
74	4	0.251478	0.912196	0.422872	0.746957	0.162278	0.957409	0.3194	0.787835	0.118749	0.977742	0.379561	0.694886
74	5	0.308933	0.870518	0.471917	0.696868	0.134789	0.972951	0.328	0.763943	0.133027	0.961131	0.350757	0.735038
75	1	0.280171	0.919936	0.553968	0.737199	0.0612696	0.99693	0.374966	0.835569	0.390455	0.830007	0.471245	0.72164
75	2	0.190844	0.960471	0.328049	0.856207	0.140108	0.963254	0.384181	0.821411	0.248397	0.924453	0.476922	0.731182
75	3	0.181627	0.95945	0.258189	0.873582	0.183372	0.948783	0.496233	0.81527	0.222224	0.935457	0.464129	0.740841
75	4	0.232635	0.930566	0.284636	0.853787	0.150713	0.962674	0.318002	0.851669	0.19517	0.946223	0.42808	0.773533
75	5	0.357599	0.836354	0.359491	0.797239	0.119494	0.979193	0.258876	0.865019	0.110243	0.973642	0.432628	0.724345
76	1	0.33277	0.903204	0.498522	0.804422	0.0547749	0.995972	0.232231	0.899086	0.233135	0.91541	0.378077	0.733207
76	2	0.216065	0.949859	0.454257	0.829003	0.0976509	0.985199	0.251595	0.886936	0.223082	0.923102	0.377494	0.734762
76	3	0.194689	0.943313	0.362799	0.843198	0.160058	0.957206	0.313209	0.812934	0.153218	0.964857	0.339549	0.724172
76	4	0.286582	0.885736	0.359867	0.805358	0.134638	0.971009	0.266833	0.841518	0.114905	0.979308	0.384862	0.642154
76	5	0.363394	0.837572	0.406216	0.76713	0.121212	0.976335	0.253471	0.847017	0.102185	0.973779	0.380299	0.636734
77	1	0.236575	0.941749	0.310729	0.832341	0.0823214	0.991463	0.303112	0.777271	0.303508	0.872682	0.431266	0.541032
77	2	0.200819	0.953755	0.299978	0.834029	0.192458	0.931133	0.332072	0.76662	0.266724	0.90348	0.422223	0.554894
77	3	0.197967	0.946035	0.360162	0.785452	0.171903	0.951726	0.324021	0.776645	0.240085	0.924987	0.41677	0.584189
77	4	0.234385	0.922347	0.409377	0.743522	0.153885	0.961454	0.31462	0.777589	0.100763	0.985324	0.395958	0.589189
77	5	0.27263	0.892918	0.430293	0.708963	0.128098	0.974398	0.318067	0.764536	0.0970037	0.981901	0.376517	0.613766
78	1	0.516696	0.816396	0.518543	0.762623	0.0867726	0.988441	0.27455	0.866309	0.301316	0.899671	0.412013	0.721597
78	2	0.482678	0.837081	0.498924	0.773887	0.130154	0.973174	0.273816	0.866517	0.249404	0.921736	0.407992	0.720057
78	3	0.197321	0.945472	0.316816	0.848375	0.172978	0.954061	0.319175	0.78616	0.196334	0.947641	0.394892	0.709754
78	4	0.198717	0.935098	0.411819	0.795398	0.184269	0.947831	0.326288	0.774422	0.133273	0.973841	0.394378	0.707409
78	5	0.316125	0.864604	0.442779	0.723732	0.142799	0.970755	0.310905	0.7802	0.13433	0.970276	0.371651	0.67311
79	1	0.183516	0.958672	0.29759	0.893138	0.0286296	0.999244	0.221289	0.918557	0.262882	0.889735	0.379586	0.761635
79	2	0.147031	0.969447	0.195055	0.937568	0.107022	0.979812	0.258232	0.886396	0.250999	0.903272	0.376596	0.763636
79	3	0.150821	0.965214	0.207744	0.926619	0.179381	0.944332	0.293884	0.859805	0.24052	0.915999	0.375074	0.764144
79	4	0.256656	0.911301	0.400727	0.791933	0.137579	0.969751	0.236327	0.894507	0.101134	0.978552	0.386318	0.702672
79	5	0.260257	0.900111	0.383943	0.795318	0.157347	0.964017	0.319741	0.831391	0.170412	0.939363	0.376283	0.722633
80	1	0.293368	0.918838	0.441298	0.741918	0.0819011	0.990588	0.41668	0.72757	0.263933	0.887139	0.46921	0.640437
80	2	0.278659	0.92747	0.447068	0.741534	0.0994749	0.984278	0.406367	0.734506	0.251307	0.89846	0.468637	0.639424
80	3	0.204059	0.948174	0.440921	0.737679	0.160743	0.952048	0.471499	0.704489	0.219504	0.930531	0.466519	0.628084
80	4	0.215825	0.933741	0.451469	0.705825	0.149172	0.961051	0.442718	0.683031	0.128706	0.978732	0.458845	0.607545
80	5	0.311847	0.856485	0.505707	0.609745	0.118359	0.97972	0.469138	0.635123	0.13185	0.956231	0.478136	0.579441
81	1	0.344529	0.892448	0.328277	0.861714	0.0460842	0.997546	0.172172	0.949493	0.216786	0.930051	0.342443	0.837073
81	2	0.207801	0.944411	0.294945	0.878329	0.173855	0.939922	0.221916	0.900758	0.197771	0.941815	0.336784	0.844332
81	3	0.224357	0.927948	0.31623	0.853513	0.166468	0.953253	0.22429	0.90724	0.188473	0.950553	0.33043	0.8497
81	4	0.215688	0.930677	0.280507	0.864655	0.184892	0.946219	0.235504	0.89912	0.10307	0.979731	0.32761	0.822294
81	5	0.291871	0.871963	0.36197	0.791597	0.142002	0.968797	0.213288	0.913858	0.203705	0.897534	0.361454	0.768624
82	1	0.658746	0.691087	0.660173	0.513175	FAILED	FAILED	FAILED	FAILED	0.410315	0.846948	0.583718	0.402797
82	2	0.6108	0.757673	0.609554	0.595171	0.3462	0.925177	0.420795	0.666106	0.397172	0.855812	0.579817	0.414013
82	3	0.517365	0.813092	0.461352	0.694226	0.391656	0.888208	0.436312	0.654761	0.207221	0.951946	0.578047	0.425004
82	4	0.433971	0.822847	0.456258	0.672516	0.180927	0.951444	0.418692	0.667041	0.10555	0.985046	0.556483	0.47971
82	5	0.455097	0.791451	0.470418	0.646146	0.168481	0.958862	0.41015	0.65941	0.0992036	0.97598	0.50717	0.550071
83	1	0.152786	0.968226	0.453189	0.763408	0.0606503	0.995305	0.559472	0.600621	0.263515	0.907669	0.612769	0.418007
83	2	0.157222	0.966516	0.416073	0.780124	0.108853	0.981444	0.578371	0.573124	0.241975	0.920848	0.620065	0.429283
83	3	0.212978	0.938069	0.371229	0.778519	0.183775	0.942267	0.555783	0.592361	0.203761	0.944933	0.554997	0.407656
83	4	0.258618	0.911322	0.419513	0.714161	0.17197	0.950339	0.49017	0.587319	0.090887	0.983676	0.529691	0.35473
83	5	0.31412	0.868856	0.463258	0.680295	0.146776	0.965701	0.535396	0.579083	0.0934178	0.978662	0.521331	0.397088
84	1	0.398749	0.872953	0.468925	0.783472	0.0546654	0.996348	0.442635	0.794051	0.287629	0.898675	0.603941	0.622416
84	2	0.255867	0.935953	0.408522	0.813177	0.18345	0.946948	0.443089	0.755309	0.252271	0.920332	0.610138	0.619041
84	3	0.218059	0.942092	0.372895	0.812506	0.195404	0.944744	0.427646	0.755258	0.230676	0.933376	0.616853	0.617142
84	4	0.272012	0.901533	0.422507	0.752288	0.171376	0.958691	0.411852	0.761441	0.0925059	0.986043	0.545861	0.651422
84	5	0.304187	0.864932	0.432845	0.708715	0.167215	0.965187	0.418517	0.729305	0.234235	0.914947	0.473961	0.68711
85	1	0.408693	0.88874	0.624389	0.676163	0.0369031	0.999162	0.534667	0.678925	0.417256	0.845229	0.608763	0.383217
85	2	0.175472	0.962715	0.560073	0.714524	0.111548	0.979803	0.572084	0.603725	0.402495	0.849926	0.608271	0.387028
85	3	0.195102	0.948884	0.518705	0.718979	0.177243	0.951493	0.574474	0.620412	0.235657	0.935341	0.609304	0.383755
85	4	0.248186	0.920191	0.50071	0.690124	0.170062	0.956067	0.568315	0.628212	0.192542	0.956637	0.592215	0.423527
85	5	0.323436	0.852586	0.512994	0.644488	0.14295	0.971791	0.49231	0.647652	0.170159	0.953908	0.619903	0.558109
86	1	0.490308	0.828219	0.475611	0.804646	0.0567407	0.996755	0.168149	0.956083	0.277974	0.901038	0.400102	0.782969
86	2	0.418659	0.869106	0.418486	0.844692	0.0967598	0.987417	0.209105	0.918724	0.251536	0.917698	0.40411	0.780337
86	3	0.184023	0.954045	0.357511	0.878173	0.198043	0.927981	0.234304	0.906389	0.21709	0.936308	0.409077	0.777132
86	4	0.218623	0.933837	0.258089	0.907365	0.178064	0.947859	0.2198	0.91996	0.172679	0.960771	0.407938	0.793161
86	5	0.314384	0.865065	0.425635	0.798953	0.139565	0.970312	0.206694	0.929511	0.110656	0.973483	0.402522	0.796363
87	1	0.567266	0.797231	0.386588	0.834543	0.0359103	0.998565	0.275137	0.843306	0.254682	0.922355	0.434103	0.59983
87	2	0.193772	0.948509	0.301173	0.884509	0.183478	0.941001	0.295165	0.824183	0.21974	0.938818	0.425378	0.611758
87	3	0.235954	0.928905	0.29974	0.876872	0.172416	0.951918	0.273937	0.850434	0.204589	0.945222	0.423808	0.613365
87	4	0.271132	0.897673	0.347196	0.832127	0.177719	0.951942	0.47811	0.79882	0.129557	0.959548	0.340263	0.755084
87	5	0.355994	0.83631	0.447908	0.77322	0.141317	0.969358	0.245734	0.883285	0.105523	0.977197	0.340549	0.755564
88	1	0.714053	0.622306	0.667598	0.577084	0.0385709	0.998805	0.384241	0.718879	0.305563	0.877063	0.525246	0.471847
88	2	0.314664	0.892849	0.353412	0.752114	0.170965	0.946636	0.405237	0.696412	0.226272	0.930182	0.519253	0.482804
88	3	0.235192	0.928188	0.360526	0.750258	0.166754	0.952798	0.454084	0.663739	0.218927	0.936014	0.518115	0.484301
88	4	0.3261	0.860059	0.41504	0.694103	0.152794	0.96278	0.396299	0.685942	0.0923004	0.980844	0.437261	0.610801
88	5	0.345012	0.843534	0.426057	0.679994	0.145842	0.966767	0.397812	0.681341	0.0876259	0.98097	0.437908	0.620001
89	1	0.430599	0.852388	0.507465	0.755115	0.0424161	0.997866	0.335596	0.835858	0.243831	0.916404	0.435793	0.66873
89	2	0.395545	0.876416	0.4792	0.775345	0.0921047	0.986623	0.316651	0.807527	0.225127	0.927272	0.43181	0.680202
89	3	0.266903	0.922256	0.428007	0.787215	0.173318	0.946668	0.336512	0.798423	0.198968	0.947025	0.426735	0.699618
89	4	0.246772	0.920278	0.457533	0.757225	0.164513	0.95325	0.33666	0.797741	0.181533	0.95923	0.430211	0.671258
89	5	0.397112	0.806638	0.514289	0.652744	0.124244	0.975985	0.322392	0.780472	0.138927	0.958535	0.455041	0.558789
90	1	0.536937	0.815558	0.502028	0.708112	0.0352632	0.99907	0.25579	0.843682	0.340123	0.851092	0.435073	0.588382
90	2	0.540845	0.824579	0.421867	0.781711	0.122811	0.978013	0.276817	0.822791	0.283497	0.887796	0.424669	0.603951
90	3	0.208599	0.940413	0.361674	0.814841	0.146402	0.964426	0.273551	0.831378	0.207557	0.931273	0.416838	0.61604
90	4	0.348719	0.845783	0.352802	0.791708	0.139986	0.969158	0.296903	0.81469	0.0804763	0.987264	0.384473	0.689648
90	5	0.351658	0.835854	0.368712	0.778168	0.129173	0.97297	0.294546	0.811931	0.110001	0.975536	0.39899	0.704444
