# Supplementary material for: Reconstructing the three-dimensional architecture of extrachromosomal DNA with ec3D
Source: Nat Commun. 2025 Dec 20;17:894. doi: 10.1038/s41467-025-67614-7 (PMC12830899; doi:10.1038/s41467-025-67614-7)
Supplement: Supplementary file 16 — Source Data [file 41467_2025_67614_MOESM16_ESM.zip › Source data Figure 3e.xlsx]

## Sheet: Objective values with one limit
Range Limits	Repeat 1	Repeat 2	Repeat 3	Repeat 4	Repeat 5
[-1, 1]	-1.01786e+07	-1.01777e+07	-1.01786e+07	-1.01786e+07	-1.01786e+07
[-0.5, 0.5]	-1.01787e+07	-1.01777e+07	-1.01786e+07	-1.01788e+07	-1.01787e+07
[-0.25, 0.25]	-1.01788e+07	-1.01787e+07	-1.01787e+07	-1.01777e+07	-1.01787e+07
[-0.125, 0.125]	-1.01782e+07	-1.01784e+07	-1.01782e+07	-1.01783e+07	-1.01777e+07
[-0.0625, 0.0625]	-1.01718e+07	-1.01715e+07	-1.01743e+07	-1.01638e+07	-1.01602e+07
[-0.03125, 0.03125]	-1.01714e+07	-1.01621e+07	-1.01714e+07	-1.01567e+07	-1.01508e+07
[-0.015625, 0.015625]	-1.01686e+07	-1.01347e+07	-1.01468e+07	-1.01656e+07	-1.01537e+07
