# Supplementary material for: Reconstructing the three-dimensional architecture of extrachromosomal DNA with ec3D
Source: Nat Commun. 2025 Dec 20;17:894. doi: 10.1038/s41467-025-67614-7 (PMC12830899; doi:10.1038/s41467-025-67614-7)
Supplement: Supplementary file 16 — Source Data [file 41467_2025_67614_MOESM16_ESM.zip › Source data Figure 4d.xlsx]

## Sheet: Sheet1
Cells/Genes	LPIN1	GACAT3	MYCN	RNU5E-7P	RPLP1P5	DDX1	TRIB2	NTSR2	GREB1
C11_S83	1290.02	0	131.34	0	0	1737.83	392.43	0	31.65
H3_S24	648.68	0	111.58	0	0	1193.39	557.6	0	0.15
C10_S75	589.06	0	72.58	0	0	3076.89	747.17	0	1.79
A3_S17	598.09	0	264.2	0	0	2548.15	328.4	0	3.02
A11_S81	505.67	0	0	0	0	2642.75	389.33	0	1.25
E3_S21	1033.82	0	118.79	0	0	3011.42	829.62	0	58.43
A5_S33	637.19	0	0	0	0	644.29	200.03	0	2.25
E5_S37	564.7	0	0	0	0	1225.81	15.9	0	1.56
C3_S19	732	0	2.8	0	0	2172.58	331.17	0	22.36
E2_S13	1566.34	0	190.56	0	0	6095.32	2986.2	8.88	2.85
E4_S29	100.39	0	18.41	0	0	714.6	299.59	0	49.44
H4_S32	594.11	0	3.46	0	0	530.55	478.87	0	0
H10_S80	1075.05	0	54.04	0	0	3432.9	1055.44	0	1.36
F11_S86	1978.68	0	42.97	0	0	2628.71	1589.88	0	26.67
E8_S61	667.04	0	64.51	0	0	1489.5	587.45	0	0.71
D3_S20	1378.54	0	11.94	0	0	1984.82	521.8	0	1.47
F9_S70	435.65	0	322.97	0	0	1345.58	622.91	0	91.53
A12_S89	1097.05	0	2.71	0	0	2054.72	459.19	0	107.12
B12_S90	1004.06	0	157.06	0	0	1497.16	655.27	0	113.66
H6_S48	2749.69	0	277.67	0	0	2411.42	1636.19	0	10.24
C6_S43	1575.23	0	66.27	0	0	2320.42	873.71	0	1.22
F10_S78	1558.33	0	241.01	0	0	5642.93	719.14	0	0.7
B1_S2	617.58	0	1.16	0	0	1851.4	537.08	0	40.19
A4_S25	1087.9	0	208.24	0	0	3253.52	563.23	0	43.38
E12_S93	728.01	0	185.62	0	0	2396.71	456.06	0	14.98
C5_S35	10.32	0	9.9	0	0	346.56	145.51	0	45.14
C8_S59	306.19	0	60.89	0	0	492.55	148.21	0	1.29
G8_S63	879.24	0	62.19	0	0	1333.93	149.02	0	1.01
B10_S74	2456.17	0	88.71	0	0	5042.84	1633.84	0	23.42
G11_S87	1838.76	0	176.02	0	0	1541.31	1005.95	0	22.52
B8_S58	1271.97	0	32.54	0	0	1742.41	453.69	0	21.91
H1_S8	0	0	0	0	0	0	0	0	0
D10_S76	826.01	0	0	0	0	1360.17	312.46	0	85.89
F7_S54	1453.41	0	235.95	0	0	1582.41	628.93	0	7.97
F12_S94	759.72	0	68.57	0	0	1474.67	552.62	0	9.98
D7_S52	1671.15	0	36.29	0	0	3027.16	1880.63	0	38.17
G2_S15	402.7	0	128.72	0	0	464.94	115.19	0	0.82
D9_S68	856.05	0	42.98	0	0	2868.47	437.17	0	6.8
A10_S73	558.5	0	77.3	0	0	909.58	198.54	0	18.14
E9_S69	1661.23	0	55.13	0	0	2854.36	1201.3	0	29.8
H9_S72	1301.68	0	257.15	0	0	1683.23	928.91	0	1.11
F3_S22	1419.68	0	87.55	0	0	2445.75	1285.64	0	2.66
H7_S56	54.71	0	5.95	0	0	577.98	29.21	0	36.51
A6_S41	395.49	0	48.53	0	0	564.75	134.11	0	1.4
F2_S14	478.11	0	0	0	0	1466.06	272.87	0	5.16
G5_S39	638.89	0	6.36	0	0	889.33	249.16	0	47.09
A7_S49	4139.25	0	190.5	0	0	11924.4	1235.27	0.64	16.42
A1_S1	1841.11	0	229.87	0	4.02	3840.21	947.77	0	0.6
D8_S60	908.36	0	58.89	0	0	1939.38	562.49	0	0.49
C12_S91	1836.57	0	118.33	0	0	4624.82	1204.64	0	15.27
G12_S95	1664.42	0	245.26	0	14.89	1720.52	1029.54	0	8.26
G6_S47	1222.44	0	128.48	0	0	2096.47	455.5	0	1.17
E6_S45	2575.96	0	204.35	0	24.99	3144.06	773.08	0	14.07
G10_S79	358.62	0	0	0	0	506.54	324.15	0	1.42
H12_S96	1142.06	0	47.47	0	0	1347.49	595.64	0	8.05
F8_S62	2907.82	0	326.52	0	0	5074.03	1715.12	0	33.79
E11_S85	49.97	0	0	0	0	196.56	151.49	0	2.91
D4_S28	1903.66	0	64.4	0	0	6891.45	808.37	0	135.52
B3_S18	2022.14	0	121.32	0	0	3840.28	1034.72	0	31.11
E7_S53	1174.55	0	262.9	0	0	3904.02	1703.51	0	3.7
D12_S92	334.2	0	69.75	0	0	271.78	179.87	0	69.28
C1_S3	1161.81	0	121.15	0	0	2634.42	1155.75	0	3.33
C2_S11	868.81	0	67.1	0	0	1888.62	826.09	0	94.47
D1_S4	931.43	0	0	0	0	1306.97	739.19	0	117.24
H2_S16	1099.34	0	52.5	0	0	2684.85	728.08	0.46	1.02
B5_S34	1627.83	0	242.46	0	0	2677.51	493.14	3.19	17.61
C7_S51	635.32	0	91.04	0	0	624.93	345.03	0	4.79
E1_S5	3872.44	0	394.88	0	0	7800.78	2190.16	0	7.22
C9_S67	928.67	0	41.01	0	3.8	1193.28	1384.18	0	37.98
G3_S23	4319.92	0	147.85	0	0	7585.76	2845.81	0	70.76
H5_S40	851.22	0	115.06	0	0	75.18	383.2	0	1.43
B9_S66	512.12	0	94	0	0	1411.48	314.82	0	24.51
F5_S38	1910.65	0	4.41	0	0	666.02	796.23	0	16.46
D11_S84	1373.21	0	74.12	0	0	2042.8	1003.84	0	24.61
A8_S57	254.23	0	154.52	0	0	823.28	191.55	0	2.36
A9_S65	1839.55	0	565.25	0	0	3716.42	851.23	0	68.85
B4_S26	1785.39	0	209.81	0	0	2945.93	860.48	0	0.82
G4_S31	296.65	0	49.29	0	0	119.53	179.78	0	54.17
F6_S46	724.92	0	8.94	0	0	2330.48	501.8	0	6.68
G1_S7	742.61	0	193.67	0	0	1489.29	237.7	0	13.8
B2_S10	1469.75	0	170.81	0	0	3794.31	1229.54	0	56.38
F4_S30	860.52	0	186.29	0	0	1493.21	849.93	0	1.86
B11_S82	1400.8	0	13.03	0	0	2372.2	423.38	0	24.47
D5_S36	957.98	0	72.21	0	0	2835.36	668.46	0	6.58
D6_S44	1449.83	0	144.05	0	0	2203.73	466.98	0	99.49
H11_S88	2130.89	0	113.48	0	0	1887.84	713.31	0	1.62
D2_S12	1717.18	0	131.94	0	0	3047.75	648.78	0	20.18
F1_S6	1067.45	0	124.4	0	0	1660.64	565.27	0	2.49
A2_S9	867.99	0	23.16	0	0	793.23	531.33	0	20.6
C4_S27	663.46	0	0	0	0	666.65	527.58	0	90.93
G9_S71	1510.55	0	91.38	0	0	3474.65	543.63	0	49.77
B6_S42	1081.62	0	337.06	0	0	1846.35	470.7	0	2
B7_S50	2220.46	0	213.92	0	0	987.16	1051.24	0	67.51
E10_S77	1507.77	0	68.02	0	0	1818.94	837.04	0	20.01
G7_S55	7501.06	0	281.55	0	0	15198.1	3254.94	0.36	72.13
H8_S64	992.47	0	57.06	0	0	1601.85	571.22	0	0.84
