# Supplementary material for: Reconstructing the three-dimensional architecture of extrachromosomal DNA with ec3D
Source: Nat Commun. 2025 Dec 20;17:894. doi: 10.1038/s41467-025-67614-7 (PMC12830899; doi:10.1038/s41467-025-67614-7)
Supplement: Supplementary file 16 — Source Data [file 41467_2025_67614_MOESM16_ESM.zip › Source data Figure 5a, Supplementary Figure 20.xlsx]

## Sheet: Ensemble structures MSTO-211H
Structure 1	Structure 2	RMSD	PCC
MSTO_G1_Rep1_1	MSTO_G1_Rep1_2	0.277229	0.971739
MSTO_G1_Rep1_1	MSTO_G1_Rep1_3	0.133497	0.988064
MSTO_G1_Rep1_1	MSTO_G1_Rep1_4	0.218373	0.972574
MSTO_G1_Rep1_1	MSTO_G1_Rep1_5	0.16565	0.98636
MSTO_G1_Rep1_1	MSTO_G1_Rep2_1	0.182025	0.983032
MSTO_G1_Rep1_1	MSTO_G1_Rep2_2	0.240667	0.968411
MSTO_G1_Rep1_1	MSTO_G1_Rep2_3	0.237915	0.968614
MSTO_G1_Rep1_1	MSTO_G1_Rep2_4	0.286358	0.963858
MSTO_G1_Rep1_1	MSTO_G1_Rep2_5	0.233576	0.969242
MSTO_G1_Rep1_1	MSTO_M_Rep1_1	0.560657	0.750054
MSTO_G1_Rep1_1	MSTO_M_Rep1_2	0.474016	0.775472
MSTO_G1_Rep1_1	MSTO_M_Rep1_3	0.417727	0.793464
MSTO_G1_Rep1_1	MSTO_M_Rep1_4	0.588724	0.772763
MSTO_G1_Rep1_1	MSTO_M_Rep1_5	0.425706	0.798397
MSTO_G1_Rep1_1	MSTO_M_Rep2_1	0.444786	0.782007
MSTO_G1_Rep1_1	MSTO_M_Rep2_2	0.474297	0.77759
MSTO_G1_Rep1_1	MSTO_M_Rep2_3	0.415004	0.794735
MSTO_G1_Rep1_1	MSTO_M_Rep2_4	0.416163	0.803365
MSTO_G1_Rep1_1	MSTO_M_Rep2_5	0.392403	0.818683
MSTO_G1_Rep1_2	MSTO_G1_Rep1_3	0.249757	0.972992
MSTO_G1_Rep1_2	MSTO_G1_Rep1_4	0.222061	0.969862
MSTO_G1_Rep1_2	MSTO_G1_Rep1_5	0.290546	0.970999
MSTO_G1_Rep1_2	MSTO_G1_Rep2_1	0.279816	0.965154
MSTO_G1_Rep1_2	MSTO_G1_Rep2_2	0.226661	0.967967
MSTO_G1_Rep1_2	MSTO_G1_Rep2_3	0.255831	0.963432
MSTO_G1_Rep1_2	MSTO_G1_Rep2_4	0.114299	0.986827
MSTO_G1_Rep1_2	MSTO_G1_Rep2_5	0.23174	0.967778
MSTO_G1_Rep1_2	MSTO_M_Rep1_1	0.541702	0.757614
MSTO_G1_Rep1_2	MSTO_M_Rep1_2	0.499708	0.76401
MSTO_G1_Rep1_2	MSTO_M_Rep1_3	0.497767	0.76867
MSTO_G1_Rep1_2	MSTO_M_Rep1_4	0.549049	0.778794
MSTO_G1_Rep1_2	MSTO_M_Rep1_5	0.466083	0.785691
MSTO_G1_Rep1_2	MSTO_M_Rep2_1	0.473436	0.772826
MSTO_G1_Rep1_2	MSTO_M_Rep2_2	0.465293	0.776163
MSTO_G1_Rep1_2	MSTO_M_Rep2_3	0.484137	0.770856
MSTO_G1_Rep1_2	MSTO_M_Rep2_4	0.504644	0.773444
MSTO_G1_Rep1_2	MSTO_M_Rep2_5	0.439025	0.8043
MSTO_G1_Rep1_3	MSTO_G1_Rep1_4	0.182459	0.977168
MSTO_G1_Rep1_3	MSTO_G1_Rep1_5	0.162961	0.984887
MSTO_G1_Rep1_3	MSTO_G1_Rep2_1	0.122588	0.989054
MSTO_G1_Rep1_3	MSTO_G1_Rep2_2	0.199271	0.973917
MSTO_G1_Rep1_3	MSTO_G1_Rep2_3	0.225798	0.970595
MSTO_G1_Rep1_3	MSTO_G1_Rep2_4	0.255456	0.972025
MSTO_G1_Rep1_3	MSTO_G1_Rep2_5	0.191542	0.975774
MSTO_G1_Rep1_3	MSTO_M_Rep1_1	0.568544	0.762333
MSTO_G1_Rep1_3	MSTO_M_Rep1_2	0.490363	0.777234
MSTO_G1_Rep1_3	MSTO_M_Rep1_3	0.43101	0.792818
MSTO_G1_Rep1_3	MSTO_M_Rep1_4	0.550372	0.786182
MSTO_G1_Rep1_3	MSTO_M_Rep1_5	0.420188	0.802462
MSTO_G1_Rep1_3	MSTO_M_Rep2_1	0.445548	0.786768
MSTO_G1_Rep1_3	MSTO_M_Rep2_2	0.476125	0.778975
MSTO_G1_Rep1_3	MSTO_M_Rep2_3	0.438885	0.790599
MSTO_G1_Rep1_3	MSTO_M_Rep2_4	0.442034	0.798664
MSTO_G1_Rep1_3	MSTO_M_Rep2_5	0.380831	0.825817
MSTO_G1_Rep1_4	MSTO_G1_Rep1_5	0.237997	0.968856
MSTO_G1_Rep1_4	MSTO_G1_Rep2_1	0.178425	0.979764
MSTO_G1_Rep1_4	MSTO_G1_Rep2_2	0.125609	0.986007
MSTO_G1_Rep1_4	MSTO_G1_Rep2_3	0.16158	0.979248
MSTO_G1_Rep1_4	MSTO_G1_Rep2_4	0.238821	0.967151
MSTO_G1_Rep1_4	MSTO_G1_Rep2_5	0.122745	0.986156
MSTO_G1_Rep1_4	MSTO_M_Rep1_1	0.592202	0.757111
MSTO_G1_Rep1_4	MSTO_M_Rep1_2	0.513548	0.767641
MSTO_G1_Rep1_4	MSTO_M_Rep1_3	0.462529	0.787328
MSTO_G1_Rep1_4	MSTO_M_Rep1_4	0.53744	0.786489
MSTO_G1_Rep1_4	MSTO_M_Rep1_5	0.430484	0.800127
MSTO_G1_Rep1_4	MSTO_M_Rep2_1	0.463016	0.782965
MSTO_G1_Rep1_4	MSTO_M_Rep2_2	0.441981	0.792358
MSTO_G1_Rep1_4	MSTO_M_Rep2_3	0.449754	0.790619
MSTO_G1_Rep1_4	MSTO_M_Rep2_4	0.469979	0.79364
MSTO_G1_Rep1_4	MSTO_M_Rep2_5	0.358657	0.836881
MSTO_G1_Rep1_5	MSTO_G1_Rep2_1	0.170904	0.982766
MSTO_G1_Rep1_5	MSTO_G1_Rep2_2	0.245091	0.970131
MSTO_G1_Rep1_5	MSTO_G1_Rep2_3	0.195234	0.978581
MSTO_G1_Rep1_5	MSTO_G1_Rep2_4	0.307556	0.963442
MSTO_G1_Rep1_5	MSTO_G1_Rep2_5	0.243472	0.970614
MSTO_G1_Rep1_5	MSTO_M_Rep1_1	0.587669	0.763151
MSTO_G1_Rep1_5	MSTO_M_Rep1_2	0.51857	0.772621
MSTO_G1_Rep1_5	MSTO_M_Rep1_3	0.444488	0.792202
MSTO_G1_Rep1_5	MSTO_M_Rep1_4	0.526496	0.793052
MSTO_G1_Rep1_5	MSTO_M_Rep1_5	0.437507	0.801393
MSTO_G1_Rep1_5	MSTO_M_Rep2_1	0.467634	0.784845
MSTO_G1_Rep1_5	MSTO_M_Rep2_2	0.501743	0.775872
MSTO_G1_Rep1_5	MSTO_M_Rep2_3	0.450287	0.79147
MSTO_G1_Rep1_5	MSTO_M_Rep2_4	0.44988	0.799686
MSTO_G1_Rep1_5	MSTO_M_Rep2_5	0.413302	0.81857
MSTO_G1_Rep2_1	MSTO_G1_Rep2_2	0.189403	0.974257
MSTO_G1_Rep2_1	MSTO_G1_Rep2_3	0.209406	0.972091
MSTO_G1_Rep2_1	MSTO_G1_Rep2_4	0.295214	0.964693
MSTO_G1_Rep2_1	MSTO_G1_Rep2_5	0.186681	0.975904
MSTO_G1_Rep2_1	MSTO_M_Rep1_1	0.602278	0.750051
MSTO_G1_Rep2_1	MSTO_M_Rep1_2	0.523157	0.76789
MSTO_G1_Rep2_1	MSTO_M_Rep1_3	0.429676	0.798301
MSTO_G1_Rep2_1	MSTO_M_Rep1_4	0.528826	0.788486
MSTO_G1_Rep2_1	MSTO_M_Rep1_5	0.394264	0.814825
MSTO_G1_Rep2_1	MSTO_M_Rep2_1	0.436549	0.793906
MSTO_G1_Rep2_1	MSTO_M_Rep2_2	0.459412	0.787114
MSTO_G1_Rep2_1	MSTO_M_Rep2_3	0.445948	0.794445
MSTO_G1_Rep2_1	MSTO_M_Rep2_4	0.455143	0.798576
MSTO_G1_Rep2_1	MSTO_M_Rep2_5	0.385283	0.826059
MSTO_G1_Rep2_2	MSTO_G1_Rep2_3	0.143746	0.985195
MSTO_G1_Rep2_2	MSTO_G1_Rep2_4	0.260299	0.957592
MSTO_G1_Rep2_2	MSTO_G1_Rep2_5	0.043323	0.997565
MSTO_G1_Rep2_2	MSTO_M_Rep1_1	0.60842	0.761902
MSTO_G1_Rep2_2	MSTO_M_Rep1_2	0.540499	0.765995
MSTO_G1_Rep2_2	MSTO_M_Rep1_3	0.458565	0.792049
MSTO_G1_Rep2_2	MSTO_M_Rep1_4	0.499512	0.798056
MSTO_G1_Rep2_2	MSTO_M_Rep1_5	0.419559	0.807032
MSTO_G1_Rep2_2	MSTO_M_Rep2_1	0.461468	0.78697
MSTO_G1_Rep2_2	MSTO_M_Rep2_2	0.418524	0.803428
MSTO_G1_Rep2_2	MSTO_M_Rep2_3	0.451904	0.793923
MSTO_G1_Rep2_2	MSTO_M_Rep2_4	0.463184	0.799349
MSTO_G1_Rep2_2	MSTO_M_Rep2_5	0.327488	0.850989
MSTO_G1_Rep2_3	MSTO_G1_Rep2_4	0.281828	0.955623
MSTO_G1_Rep2_3	MSTO_G1_Rep2_5	0.148411	0.98456
MSTO_G1_Rep2_3	MSTO_M_Rep1_1	0.610945	0.759408
MSTO_G1_Rep2_3	MSTO_M_Rep1_2	0.54529	0.763949
MSTO_G1_Rep2_3	MSTO_M_Rep1_3	0.455914	0.793448
MSTO_G1_Rep2_3	MSTO_M_Rep1_4	0.498235	0.792479
MSTO_G1_Rep2_3	MSTO_M_Rep1_5	0.426358	0.807813
MSTO_G1_Rep2_3	MSTO_M_Rep2_1	0.467518	0.78789
MSTO_G1_Rep2_3	MSTO_M_Rep2_2	0.437203	0.794669
MSTO_G1_Rep2_3	MSTO_M_Rep2_3	0.442824	0.798045
MSTO_G1_Rep2_3	MSTO_M_Rep2_4	0.45885	0.798686
MSTO_G1_Rep2_3	MSTO_M_Rep2_5	0.347504	0.842792
MSTO_G1_Rep2_4	MSTO_G1_Rep2_5	0.261982	0.957747
MSTO_G1_Rep2_4	MSTO_M_Rep1_1	0.52643	0.752151
MSTO_G1_Rep2_4	MSTO_M_Rep1_2	0.488607	0.759121
MSTO_G1_Rep2_4	MSTO_M_Rep1_3	0.49962	0.764623
MSTO_G1_Rep2_4	MSTO_M_Rep1_4	0.531071	0.779981
MSTO_G1_Rep2_4	MSTO_M_Rep1_5	0.481546	0.779278
MSTO_G1_Rep2_4	MSTO_M_Rep2_1	0.477709	0.771243
MSTO_G1_Rep2_4	MSTO_M_Rep2_2	0.476866	0.770351
MSTO_G1_Rep2_4	MSTO_M_Rep2_3	0.485217	0.765954
MSTO_G1_Rep2_4	MSTO_M_Rep2_4	0.50137	0.770648
MSTO_G1_Rep2_4	MSTO_M_Rep2_5	0.458761	0.79036
MSTO_G1_Rep2_5	MSTO_M_Rep1_1	0.605376	0.762639
MSTO_G1_Rep2_5	MSTO_M_Rep1_2	0.532254	0.76941
MSTO_G1_Rep2_5	MSTO_M_Rep1_3	0.452387	0.795034
MSTO_G1_Rep2_5	MSTO_M_Rep1_4	0.511871	0.796251
MSTO_G1_Rep2_5	MSTO_M_Rep1_5	0.416817	0.809123
MSTO_G1_Rep2_5	MSTO_M_Rep2_1	0.457879	0.789453
MSTO_G1_Rep2_5	MSTO_M_Rep2_2	0.41749	0.80504
MSTO_G1_Rep2_5	MSTO_M_Rep2_3	0.443447	0.797891
MSTO_G1_Rep2_5	MSTO_M_Rep2_4	0.454506	0.803084
MSTO_G1_Rep2_5	MSTO_M_Rep2_5	0.318292	0.8548
MSTO_M_Rep1_1	MSTO_M_Rep1_2	0.311306	0.929424
MSTO_M_Rep1_1	MSTO_M_Rep1_3	0.403154	0.90752
MSTO_M_Rep1_1	MSTO_M_Rep1_4	0.410577	0.90589
MSTO_M_Rep1_1	MSTO_M_Rep1_5	0.482019	0.881403
MSTO_M_Rep1_1	MSTO_M_Rep2_1	0.372015	0.91747
MSTO_M_Rep1_1	MSTO_M_Rep2_2	0.504559	0.886919
MSTO_M_Rep1_1	MSTO_M_Rep2_3	0.401691	0.903055
MSTO_M_Rep1_1	MSTO_M_Rep2_4	0.413809	0.9004
MSTO_M_Rep1_1	MSTO_M_Rep2_5	0.620578	0.825936
MSTO_M_Rep1_2	MSTO_M_Rep1_3	0.354239	0.917595
MSTO_M_Rep1_2	MSTO_M_Rep1_4	0.419173	0.906051
MSTO_M_Rep1_2	MSTO_M_Rep1_5	0.402073	0.910813
MSTO_M_Rep1_2	MSTO_M_Rep2_1	0.342049	0.920821
MSTO_M_Rep1_2	MSTO_M_Rep2_2	0.470358	0.880602
MSTO_M_Rep1_2	MSTO_M_Rep2_3	0.313255	0.931252
MSTO_M_Rep1_2	MSTO_M_Rep2_4	0.361169	0.910096
MSTO_M_Rep1_2	MSTO_M_Rep2_5	0.486575	0.881311
MSTO_M_Rep1_3	MSTO_M_Rep1_4	0.580823	0.873129
MSTO_M_Rep1_3	MSTO_M_Rep1_5	0.176318	0.979068
MSTO_M_Rep1_3	MSTO_M_Rep2_1	0.145512	0.984637
MSTO_M_Rep1_3	MSTO_M_Rep2_2	0.280239	0.95288
MSTO_M_Rep1_3	MSTO_M_Rep2_3	0.142943	0.985865
MSTO_M_Rep1_3	MSTO_M_Rep2_4	0.146693	0.982485
MSTO_M_Rep1_3	MSTO_M_Rep2_5	0.360943	0.91092
MSTO_M_Rep1_4	MSTO_M_Rep1_5	0.572336	0.884026
MSTO_M_Rep1_4	MSTO_M_Rep2_1	0.548698	0.88669
MSTO_M_Rep1_4	MSTO_M_Rep2_2	0.539213	0.890562
MSTO_M_Rep1_4	MSTO_M_Rep2_3	0.573402	0.865835
MSTO_M_Rep1_4	MSTO_M_Rep2_4	0.581372	0.866814
MSTO_M_Rep1_4	MSTO_M_Rep2_5	0.565986	0.853414
MSTO_M_Rep1_5	MSTO_M_Rep2_1	0.134726	0.989496
MSTO_M_Rep1_5	MSTO_M_Rep2_2	0.229121	0.963361
MSTO_M_Rep1_5	MSTO_M_Rep2_3	0.214077	0.973105
MSTO_M_Rep1_5	MSTO_M_Rep2_4	0.265041	0.954529
MSTO_M_Rep1_5	MSTO_M_Rep2_5	0.326189	0.928732
MSTO_M_Rep2_1	MSTO_M_Rep2_2	0.255275	0.961473
MSTO_M_Rep2_1	MSTO_M_Rep2_3	0.179539	0.978586
MSTO_M_Rep2_1	MSTO_M_Rep2_4	0.239067	0.9606
MSTO_M_Rep2_1	MSTO_M_Rep2_5	0.398981	0.900713
MSTO_M_Rep2_2	MSTO_M_Rep2_3	0.283659	0.947364
MSTO_M_Rep2_2	MSTO_M_Rep2_4	0.301899	0.944547
MSTO_M_Rep2_2	MSTO_M_Rep2_5	0.332182	0.915459
MSTO_M_Rep2_3	MSTO_M_Rep2_4	0.141547	0.982414
MSTO_M_Rep2_3	MSTO_M_Rep2_5	0.337255	0.924633
MSTO_M_Rep2_4	MSTO_M_Rep2_5	0.34394	0.92095
