# Supplementary material for: Reconstructing the three-dimensional architecture of extrachromosomal DNA with ec3D
Source: Nat Commun. 2025 Dec 20;17:894. doi: 10.1038/s41467-025-67614-7 (PMC12830899; doi:10.1038/s41467-025-67614-7)
Supplement: Supplementary file 16 — Source Data [file 41467_2025_67614_MOESM16_ESM.zip › Source data Supplementary Figure 11b-c.xlsx]

## Sheet: Candidate ecDNA structures from
x	y	z	time-point	clique-ID
42745.8	34896.2	-3156.64	6	2
42834.8	34797.4	-3270.07	7	2
42522.2	34427.5	-3028.37	8	2
43044.9	34694.5	-3109.92	9	2
43004	34390.2	-3142.96	10	2
42826.8	34728.6	-3090.61	11	2
38853.5	40727.7	-2485.8	6	5
38287.2	40928.4	-2127.48	7	5
38557.4	40891.7	-2191.13	8	5
38562.6	40803.4	-2039.92	9	5
38256.8	40466.6	-2562.2	10	5
38810.4	40625.3	-2439.83	11	5
40316.1	34288.9	-2494.47	6	10
39809.4	34761.5	-2523.98	7	10
39999.3	34326.9	-2700.62	8	10
39884.4	34566.2	-2401.21	9	10
40061.5	34234.3	-2201.94	10	10
40050.6	34307.1	-2150.8	11	10
40048.5	34866.8	-2762.12	6	13
39770.1	35147.4	-3277.44	7	13
40027	35328.7	-3244.92	8	13
40049	35184.3	-2809.05	9	13
39780.1	35024	-2730.78	10	13
40038.8	35023.8	-2899.99	11	13
36148.7	38292.4	-2979.15	6	17
36200.8	38449.7	-3131.41	7	17
36250.6	38456.5	-2627.71	8	17
35803.8	38309.9	-2903.33	9	17
35925.5	38882.6	-2965.7	10	17
35941.4	38364.4	-3220.78	11	17
37523.7	34691.1	-790.343	6	19
37886.1	34520.5	-959.49	7	19
37735	34294.3	-409.957	8	19
37918.5	34630	-308.39	9	19
37656.8	34647	-383.383	10	19
37595.6	34871.7	-625.521	11	19
38055.7	41406.4	-2881.99	6	38
38010.3	41576.7	-2766.75	7	38
37962.9	41324.2	-2367.1	8	38
38176	41456.1	-2339.83	9	38
38491.2	41627.5	-2446.06	10	38
38049.6	41824.7	-2462.71	11	38
37630.8	35196.5	-1510.47	6	43
37504.6	34745.7	-1360.21	7	43
37291.6	34849.5	-1493.39	8	43
37761.6	34667.3	-1210.21	9	43
37904.1	34587.2	-1454.58	10	43
37680.2	34625.1	-1293.56	11	43
38402.2	40604.3	-1935.15	6	46
38287.2	40928.4	-2127.48	7	46
38557.4	40891.7	-2191.13	8	46
38562.6	40803.4	-2039.92	9	46
38256.8	40466.6	-2562.2	10	46
38810.4	40625.3	-2439.83	11	46
35415	38252.1	-2935.78	6	51
35627.8	38362.2	-2309.39	7	51
35165.3	38126.1	-2665.31	8	51
35539.6	38308.8	-2639.82	9	51
35584.6	38141.9	-2928.55	10	51
35752.9	38186.8	-2783.19	11	51

## Sheet: distances from ec3D reconstruct
0	0.283759	0.357606	0.294084	0.379444	0.189926
0.283759	0	0.151962	0.344731	0.52439	0.38146
0.357606	0.151962	0	0.287465	0.520886	0.423551
0.294084	0.344731	0.287465	0	0.275698	0.251643
0.379444	0.52439	0.520886	0.275698	0	0.199334
0.189926	0.38146	0.423551	0.251643	0.199334	0
