# Supplementary material for: Reconstructing the three-dimensional architecture of extrachromosomal DNA with ec3D
Source: Nat Commun. 2025 Dec 20;17:894. doi: 10.1038/s41467-025-67614-7 (PMC12830899; doi:10.1038/s41467-025-67614-7)
Supplement: Supplementary file 16 — Source Data [file 41467_2025_67614_MOESM16_ESM.zip › Source data Supplementary Figure 13.xlsx]

## Sheet: Objective values with one limit
Range Limits	Repeat 1	Repeat 2	Repeat 3	Repeat 4	Repeat 5
[-1, 1]	-5.77629e+06	-5.77646e+06	-5.77611e+06	-5.77626e+06	-5.7763e+06
[-0.5, 0.5]	-5.77634e+06	-5.77614e+06	-5.77615e+06	-5.77583e+06	-5.77553e+06
[-0.25, 0.25]	-5.76586e+06	-5.76614e+06	-5.754e+06	-5.74676e+06	-5.75695e+06
[-0.125, 0.125]	-5.75507e+06	-5.59882e+06	-5.75722e+06	-5.71667e+06	-5.74891e+06
[-0.0625, 0.0625]	-5.7413e+06	-5.74723e+06	-5.7431e+06	-5.68851e+06	-5.73839e+06
[-0.03125, 0.03125]	-5.60539e+06	-5.66066e+06	-5.72253e+06	-5.65752e+06	-5.69682e+06
[-0.015625, 0.015625]	-5.70064e+06	-5.73016e+06	-5.71123e+06	-5.70739e+06	-5.60683e+06
