# Supplementary material for: Reconstructing the three-dimensional architecture of extrachromosomal DNA with ec3D
Source: Nat Commun. 2025 Dec 20;17:894. doi: 10.1038/s41467-025-67614-7 (PMC12830899; doi:10.1038/s41467-025-67614-7)
Supplement: Supplementary file 16 — Source Data [file 41467_2025_67614_MOESM16_ESM.zip › Source data Supplementary Figure 14.xlsx]

## Sheet: GBM39 Hi-C interaction frequenc
1012.24	1153.61	551.409	389.159	303.123	226.415	212.762	180.153	186.39	178.417	171.946	181.68	177.159	169.546	193.823	172.239	166.517	137.324	141.392	105.255	113.369	136.335	103.469	118.452	106.742	97.3873	105.763	90.1095	79.9081	95.7976	102.668	99.4865	87.8468	101.981	87.607	89.6067	85.7238	90.0045	73.9095	73.9905	96.575	82.6241	82.0436	88.4526	71.3848	80.2677	97.8137	100.597	85.0146	92.4547
1153.61	684.127	992.203	569.147	477.214	313.932	256.663	212.635	190.075	179.477	153.556	174.475	202.341	185.035	247.09	216.917	174.812	152.768	134.261	144.721	147.384	155.795	123.295	134.465	116.421	125.344	109.245	92.8686	95.8208	96.3669	99.2464	70.4913	85.7663	99.1826	103.073	98.247	91.5245	87.3467	78.7674	80.5428	65.6411	83.9547	108.274	86.3222	88.1377	99.7646	84.8233	99.5144	86.0883	103.338
551.409	992.203	822.607	1259.4	790.621	503.296	380.205	294.183	252.769	254.352	228.441	191.256	239.636	236.317	295.584	224.795	211.773	173.794	178.38	166.724	159.431	156.912	137.421	134.325	138.338	122.39	117.218	119.816	106.99	107.6	109.683	118.574	104.248	127.877	145.979	119.449	105.295	102.677	110.266	110.901	81.1859	110.975	119.14	99.2362	106.5	106.524	118.024	110.893	128.072	135.304
389.159	569.147	1259.4	958.191	1525	617.3	452.568	371.802	346.065	289.88	268.327	250.292	274.246	270.936	285.682	239.704	228.763	170.714	170.534	172.402	169.069	162.436	163.16	158.556	124.864	169.502	132.073	140.126	136.52	121.236	128.311	102.903	112.308	120.553	130.813	114.648	117.082	103.884	99.5597	125.895	127.048	98.7149	103.926	117.596	121.209	105.646	118.206	135.077	137.229	133.995
303.123	477.214	790.621	1525	674.494	963.051	662.791	487.096	428.377	376.677	306.628	305.225	264.266	293.165	326.828	324.804	231.627	200.297	180.543	201.973	192.311	190.448	158.954	158.788	185.752	161.12	115.674	139.952	127.949	127.295	123.539	143.179	121.759	133.427	164.399	110.933	127.233	132.41	113.95	126.289	100.091	124.978	95.0844	114.98	117.61	135.225	124.956	142.039	145.459	154.616
226.415	313.932	503.296	617.3	963.051	830.104	1583.43	951.479	671.395	549.1	477.746	381.142	359.615	375.521	403.673	313.768	247.074	230.797	197.888	194.584	173.488	180.864	201.283	201.946	193.129	204.418	170.797	163.556	151.165	152.679	131.822	126.324	153.762	151.818	126.785	142.289	140.389	114.308	139.078	146.715	145.598	147.339	163.6	123.008	143.486	134.62	162.302	152.39	155.003	181.483
212.762	256.663	380.205	452.568	662.791	1583.43	986.058	1639.89	904.463	685.731	552.895	472.285	459.553	388.622	353.284	307.349	283.27	256.418	251.839	217.029	207.603	200.696	183.764	203.323	173.947	182.213	180.143	165.156	157.006	134.856	156.865	145.304	162.949	152.93	143.667	138.231	133.374	139.157	140.583	142.393	123.486	145.758	147.428	133.385	135.781	136.966	174.447	152.985	175.961	169.097
180.153	212.635	294.183	371.802	487.096	951.479	1639.89	1061.78	1498.57	983.882	779.856	571.756	466.718	419.09	372.395	321.549	335.797	262.328	237.593	261.619	235.949	185.665	215.09	203.104	178.315	141.912	157.387	147.179	171.607	143.055	165.081	147.858	154.643	165.753	154.314	135.739	141.982	140.215	148.353	152.316	151.261	137.07	143.818	145.688	139.191	127.474	143.478	131.165	156.787	161.389
186.39	190.075	252.769	346.065	428.377	671.395	904.463	1498.57	979.26	1753.77	998.57	723.492	604.757	479.878	419.726	317.049	309.56	273.445	257.124	230.709	257.748	235.834	237.572	187.122	182.553	169.802	161.876	153.906	161.812	169.734	156.236	159.169	160.944	160.03	176.506	138.89	145.131	153.278	149.759	132.213	160.909	130.89	175.499	143.24	158.289	127.732	173.275	156.821	156.482	143.451
178.417	179.477	254.352	289.88	376.677	549.1	685.731	983.882	1753.77	1101.65	1569.02	965.24	681.774	588.481	503.946	347.308	314.541	296.585	281.221	250.621	221.758	220.634	209.74	214.318	204.798	181.738	175.834	186.02	182.722	166.955	171.611	159.898	148.184	160.336	139.375	165.299	152.871	145.241	134.8	160.52	144.253	147.862	135.273	155.652	152.04	135.872	165.991	143.631	151.452	132.867
171.946	153.556	228.441	268.327	306.628	477.746	552.895	779.856	998.57	1569.02	712.811	1491.37	881.648	734.255	567.356	414.246	364.675	310.732	295.06	272.939	250.819	237.663	226.297	218.905	204.9	178.885	174.696	157.443	154.128	155.794	167.172	168.096	178.384	181.123	180.161	152.665	177.81	168.125	142.306	149.341	154.357	155.469	149.063	169.808	164.443	156.645	174.531	151.29	177.253	155.886
181.68	174.475	191.256	250.292	305.225	381.142	472.285	571.756	723.492	965.24	1491.37	782.438	1469.94	1014.2	711.959	462.821	422.649	355.976	303.313	306.555	266.188	255.765	223.599	231.595	220.262	182.155	197.275	170.731	179.948	180.376	184.507	160.495	155.6	151.607	169.283	167.602	153.639	152.419	138.885	155.241	131.815	170.277	188.585	162.974	163.018	158.542	165.604	162.205	172.06	170.209
177.159	202.341	239.636	274.246	264.266	359.615	459.553	466.718	604.757	681.774	881.648	1469.94	681.518	1632.07	890.966	604.765	475.605	429.307	417.637	321.022	281.018	249.425	252.128	229.933	211.034	232.198	205.395	147.323	208.625	234.499	191.896	183.922	179.7	167.829	190.942	149.842	138.818	149.98	156.592	181.177	177.265	141.839	150.637	154.171	138.869	161.678	156.436	167.59	175.726	160.029
169.546	185.035	236.317	270.936	293.165	375.521	388.622	419.09	479.878	588.481	734.255	1014.2	1632.07	830.638	1610.56	713.722	548.363	514.341	453.743	345.219	332.276	279.844	277.325	286.193	223.813	214.033	209.605	214.586	201.315	189.353	200.297	184.76	182.489	166.738	163.148	154.15	167.204	172.576	142.3	147.032	155.371	165.484	162.317	172.527	144.254	143.231	148.85	148.734	158.096	159.922
193.823	247.09	295.584	285.682	326.828	403.673	353.284	372.395	419.726	503.946	567.356	711.959	890.966	1610.56	973.516	1147.02	820.805	595.931	469.967	408.326	355.537	294.058	297.259	258.836	239.625	255.489	216.641	202.625	209.335	181.465	188.484	214.139	181.848	202.861	205.293	181.862	166.151	162.229	176.276	152.535	175.56	148.063	155.353	154.735	164.727	155.659	144.878	151.695	127.748	183.327
172.239	216.917	224.795	239.704	324.804	313.768	307.349	321.549	317.049	347.308	414.246	462.821	604.765	713.722	1147.02	375.092	1425.98	955.37	681.686	461.169	467.241	356.859	335.424	288.093	357.316	260.307	242.21	230.734	249.314	207.658	211.641	208.321	210.876	206.157	202.328	177.116	193.846	164.427	181.932	200.298	176.057	152.773	164.121	187.687	180.886	186.581	162.754	172.784	167.393	187.571
166.517	174.812	211.773	228.763	231.627	247.074	283.27	335.797	309.56	314.541	364.675	422.649	475.605	548.363	820.805	1425.98	756.267	1497.85	938.749	642.846	554.515	470.046	400.751	358.538	294.548	249.5	259.289	280.453	251.53	252.255	214.274	210.511	231.1	183.388	174.521	185.203	174.606	200.916	178.498	173.036	166.806	177.009	168.455	172.254	163.56	165.005	177.381	160.875	148.016	183.258
137.324	152.768	173.794	170.714	200.297	230.797	256.418	262.328	273.445	296.585	310.732	355.976	429.307	514.341	595.931	955.37	1497.85	1046.9	1672.25	1043.15	729.083	583.627	453.731	416.508	369.398	304.39	290.47	317.574	267.952	254.801	244.88	206.756	206.657	208.197	205.638	194.873	179.956	165.875	182.974	198.021	201.554	174.006	202.819	177.675	178.555	184.176	174.876	166.458	171.534	163.299
141.392	134.261	178.38	170.534	180.543	197.888	251.839	237.593	257.124	281.221	295.06	303.313	417.637	453.743	469.967	681.686	938.749	1672.25	890.069	1513.94	1028.55	736.259	545.571	441.825	402.696	330.131	308.42	316.943	287.779	299.674	253.227	226.31	244.161	234.644	220	218.339	191.75	199.044	194.118	192.16	188.603	205.039	202.107	199.268	165.273	175.288	181.434	176.385	199.127	177.37
105.255	144.721	166.724	172.402	201.973	194.584	217.029	261.619	230.709	250.621	272.939	306.555	321.022	345.219	408.326	461.169	642.846	1043.15	1513.94	765.356	1721.56	1035.42	717.459	568.77	460.173	428.143	371.15	319.483	296.507	299.718	236.977	275.512	263.228	230.954	196.774	220.782	217.625	204.14	192.857	205.077	154.827	191.104	211.93	205.682	188.642	192.746	194.045	188.41	186.946	198.966
113.369	147.384	159.431	169.069	192.311	173.488	207.603	235.949	257.748	221.758	250.819	266.188	281.018	332.276	355.537	467.241	554.515	729.083	1028.55	1721.56	886.028	1402.52	1010.55	678.579	548.321	434.422	397.374	333.265	339.265	319.234	313.031	268.849	257.728	235.961	222.02	212.505	215.627	240.974	187.992	205.355	199.295	181.872	205.345	176.176	171.292	197.004	186.77	190.096	180.936	185.79
136.335	155.795	156.912	162.436	190.448	180.864	200.696	185.665	235.834	220.634	237.663	255.765	249.425	279.844	294.058	356.859	470.046	583.627	736.259	1035.42	1402.52	657.118	1318.94	869.95	651.884	595.954	435.537	376.893	390.613	368.75	295.874	330.923	257.033	238.637	235.076	231.762	203.805	201.722	225.915	207.213	179.484	200.066	201.335	190.757	209.528	192.276	182.025	178.145	198.598	176.323
103.469	123.295	137.421	163.16	158.954	201.283	183.764	215.09	237.572	209.74	226.297	223.599	252.128	277.325	297.259	335.424	400.751	453.731	545.571	717.459	1010.55	1318.94	889.573	1406.82	918.185	604.511	506.928	446.898	398.758	376.891	353.217	337.915	304.298	252.888	266.965	206.027	253.661	231.049	186.102	192.042	227.231	218.703	202.48	221.172	201.606	185.091	189.999	191.175	166.915	196.832
118.452	134.465	134.325	158.556	158.788	201.946	203.323	203.104	187.122	214.318	218.905	231.595	229.933	286.193	258.836	288.093	358.538	416.508	441.825	568.77	678.579	869.95	1406.82	781.014	1634.3	957.944	667.56	554.05	486.842	431.47	373.466	346.002	320.095	290.454	240.933	259.448	280.591	231.268	225.896	205.791	233.512	218.842	203.474	206.952	186.635	185.055	202.947	179.427	193.292	195.742
106.742	116.421	138.338	124.864	185.752	193.129	173.947	178.315	182.553	204.798	204.9	220.262	211.034	223.813	239.625	357.316	294.548	369.398	402.696	460.173	548.321	651.884	918.185	1634.3	641.57	1127.99	986.248	653.277	576.799	484.451	406.664	406.898	364.01	317.977	299.795	280.308	252.528	243.705	210.13	252.08	217.215	213.526	221.304	191.536	184.613	226.997	191.268	206.077	194.786	181.316
97.3873	125.344	122.39	169.502	161.12	204.418	182.213	141.912	169.802	181.738	178.885	182.155	232.198	214.033	255.489	260.307	249.5	304.39	330.131	428.143	434.422	595.954	604.511	957.944	1127.99	480.585	1613.21	1051.85	769.589	730.977	500.914	423.868	424.881	407.955	291.037	325.35	285.886	277.588	277.737	227.42	233.945	227.572	222.116	241.655	236.815	259.402	193.734	195.597	196.297	190.151
105.763	109.245	117.218	132.073	115.674	170.797	180.143	157.387	161.876	175.834	174.696	197.275	205.395	209.605	216.641	242.21	259.289	290.47	308.42	371.15	397.374	435.537	506.928	667.56	986.248	1613.21	1063.25	1564.22	1104.94	852.857	637.207	524.368	455.057	404.145	351.03	332.303	312.178	278.469	294.96	231.259	254.089	248.421	223.292	195.246	191.65	211.575	214.685	211.413	198.601	208.734
90.1095	92.8686	119.816	140.126	139.952	163.556	165.156	147.179	153.906	186.02	157.443	170.731	147.323	214.586	202.625	230.734	280.453	317.574	316.943	319.483	333.265	376.893	446.898	554.05	653.277	1051.85	1564.22	792.027	1787.61	1131.75	804.26	656.321	533.003	450.84	382.498	324.675	350.987	295.694	273.617	246.068	258.709	221.093	235.536	257.742	217.732	222.444	222.874	245.422	190.6	214.25
79.9081	95.8208	106.99	136.52	127.949	151.165	157.006	171.607	161.812	182.722	154.128	179.948	208.625	201.315	209.335	249.314	251.53	267.952	287.779	296.507	339.265	390.613	398.758	486.842	576.799	769.589	1104.94	1787.61	998.596	1651.97	981.145	768.922	575.971	477.3	392.456	357.002	345.819	324.037	286.37	291.873	242.251	255.049	269.409	250.437	234.498	227.927	204.623	211.492	198.698	204.586
95.7976	96.3669	107.6	121.236	127.295	152.679	134.856	143.055	169.734	166.955	155.794	180.376	234.499	189.353	181.465	207.658	252.255	254.801	299.674	299.718	319.234	368.75	376.891	431.47	484.451	730.977	852.857	1131.75	1651.97	858.801	1452.94	970.675	719.007	578.919	448.678	363.7	377.501	341.589	339.655	317.559	268.589	273.603	253.841	257.274	260.023	246.769	238.04	234.81	197.183	221.361
102.668	99.2464	109.683	128.311	123.539	131.822	156.865	165.081	156.236	171.611	167.172	184.507	191.896	200.297	188.484	211.641	214.274	244.88	253.227	236.977	313.031	295.874	353.217	373.466	406.664	500.914	637.207	804.26	981.145	1452.94	880.218	1545.68	1057.16	770.308	583.263	499.386	416.117	395.983	336.631	314.64	306.716	268.361	289.802	246.806	247.297	246.953	242.212	233.32	225.968	222.564
99.4865	70.4913	118.574	102.903	143.179	126.324	145.304	147.858	159.169	159.898	168.096	160.495	183.922	184.76	214.139	208.321	210.511	206.756	226.31	275.512	268.849	330.923	337.915	346.002	406.898	423.868	524.368	656.321	768.922	970.675	1545.68	1113.81	1907.04	1040.71	700.802	500.667	481.296	426.772	397.087	344.216	331.253	309.381	301.976	291.951	276.288	245.947	262.728	214.405	233.024	201.307
87.8468	85.7663	104.248	112.308	121.759	153.762	162.949	154.643	160.944	148.184	178.384	155.6	179.7	182.489	181.848	210.876	231.1	206.657	244.161	263.228	257.728	257.033	304.298	320.095	364.01	424.881	455.057	533.003	575.971	719.007	1057.16	1907.04	1172.08	1512.26	918.523	666.875	528.871	471.907	403.879	363.534	324.973	318.984	285.522	288.095	281.1	254.675	250.437	240.81	230.281	216.816
101.981	99.1826	127.877	120.553	133.427	151.818	152.93	165.753	160.03	160.336	181.123	151.607	167.829	166.738	202.861	206.157	183.388	208.197	234.644	230.954	235.961	238.637	252.888	290.454	317.977	407.955	404.145	450.84	477.3	578.919	770.308	1040.71	1512.26	918.429	1448.69	901.221	718.347	558.159	449.892	425.021	391.871	337.034	315.849	290.203	263.348	269.213	215.931	256.139	243.705	229.529
87.607	103.073	145.979	130.813	164.399	126.785	143.667	154.314	176.506	139.375	180.161	169.283	190.942	163.148	205.293	202.328	174.521	205.638	220	196.774	222.02	235.076	266.965	240.933	299.795	291.037	351.03	382.498	392.456	448.678	583.263	700.802	918.523	1448.69	1023.77	1404.28	992.846	769.619	597.638	503.256	420.678	398.737	359.849	339.252	297.499	297.457	303.168	274.978	255.513	238.847
89.6067	98.247	119.449	114.648	110.933	142.289	138.231	135.739	138.89	165.299	152.665	167.602	149.842	154.15	181.862	177.116	185.203	194.873	218.339	220.782	212.505	231.762	206.027	259.448	280.308	325.35	332.303	324.675	357.002	363.7	499.386	500.667	666.875	901.221	1404.28	872.297	1689.86	1137.97	837.034	621.944	577.419	470.529	396.931	385.551	350.284	337.558	353.378	292.94	285.414	270.006
85.7238	91.5245	105.295	117.082	127.233	140.389	133.374	141.982	145.131	152.871	177.81	153.639	138.818	167.204	166.151	193.846	174.606	179.956	191.75	217.625	215.627	203.805	253.661	280.591	252.528	285.886	312.178	350.987	345.819	377.501	416.117	481.296	528.871	718.347	992.846	1689.86	983.161	1730.3	1107.23	748.638	604.274	529.494	486.9	408.962	363.436	360.586	298.13	310.092	266.449	253.005
90.0045	87.3467	102.677	103.884	132.41	114.308	139.157	140.215	153.278	145.241	168.125	152.419	149.98	172.576	162.229	164.427	200.916	165.875	199.044	204.14	240.974	201.722	231.049	231.268	243.705	277.588	278.469	295.694	324.037	341.589	395.983	426.772	471.907	558.159	769.619	1137.97	1730.3	1106.33	1894.93	1004.49	730.523	599.159	537.812	456.541	421	367.142	322.702	326.286	297.511	292.659
73.9095	78.7674	110.266	99.5597	113.95	139.078	140.583	148.353	149.759	134.8	142.306	138.885	156.592	142.3	176.276	181.932	178.498	182.974	194.118	192.857	187.992	225.915	186.102	225.896	210.13	277.737	294.96	273.617	286.37	339.655	336.631	397.087	403.879	449.892	597.638	837.034	1107.23	1894.93	1234.7	1554.47	1001.77	851.598	646.834	522.221	483.357	407.925	376.948	325.611	310.933	281.075
73.9905	80.5428	110.901	125.895	126.289	146.715	142.393	152.316	132.213	160.52	149.341	155.241	181.177	147.032	152.535	200.298	173.036	198.021	192.16	205.077	205.355	207.213	192.042	205.791	252.08	227.42	231.259	246.068	291.873	317.559	314.64	344.216	363.534	425.021	503.256	621.944	748.638	1004.49	1554.47	1101.41	1504.26	1165.94	769.358	628.586	592.14	464.449	427.942	365.333	367.966	341.37
96.575	65.6411	81.1859	127.048	100.091	145.598	123.486	151.261	160.909	144.253	154.357	131.815	177.265	155.371	175.56	176.057	166.806	201.554	188.603	154.827	199.295	179.484	227.231	233.512	217.215	233.945	254.089	258.709	242.251	268.589	306.716	331.253	324.973	391.871	420.678	577.419	604.274	730.523	1001.77	1504.26	842.224	1851.74	1074.96	810.71	650.596	587.911	502.748	420.871	444.586	318.962
82.6241	83.9547	110.975	98.7149	124.978	147.339	145.758	137.07	130.89	147.862	155.469	170.277	141.839	165.484	148.063	152.773	177.009	174.006	205.039	191.104	181.872	200.066	218.703	218.842	213.526	227.572	248.421	221.093	255.049	273.603	268.361	309.381	318.984	337.034	398.737	470.529	529.494	599.159	851.598	1165.94	1851.74	1098.59	1697.27	1029.92	785.17	639.603	508.268	433.936	395.961	344.458
82.0436	108.274	119.14	103.926	95.0844	163.6	147.428	143.818	175.499	135.273	149.063	188.585	150.637	162.317	155.353	164.121	168.455	202.819	202.107	211.93	205.345	201.335	202.48	203.474	221.304	222.116	223.292	235.536	269.409	253.841	289.802	301.976	285.522	315.849	359.849	396.931	486.9	537.812	646.834	769.358	1074.96	1697.27	827.566	1567.49	1071.18	776.547	551.93	498.696	403.1	383.024
88.4526	86.3222	99.2362	117.596	114.98	123.008	133.385	145.688	143.24	155.652	169.808	162.974	154.171	172.527	154.735	187.687	172.254	177.675	199.268	205.682	176.176	190.757	221.172	206.952	191.536	241.655	195.246	257.742	250.437	257.274	246.806	291.951	288.095	290.203	339.252	385.551	408.962	456.541	522.221	628.586	810.71	1029.92	1567.49	1055.7	1875.03	1045.84	748.574	635.356	525.24	416.521
71.3848	88.1377	106.5	121.209	117.61	143.486	135.781	139.191	158.289	152.04	164.443	163.018	138.869	144.254	164.727	180.886	163.56	178.555	165.273	188.642	171.292	209.528	201.606	186.635	184.613	236.815	191.65	217.732	234.498	260.023	247.297	276.288	281.1	263.348	297.499	350.284	363.436	421	483.357	592.14	650.596	785.17	1071.18	1875.03	923.083	1595.12	1016.77	755.429	560.376	485.407
80.2677	99.7646	106.524	105.646	135.225	134.62	136.966	127.474	127.732	135.872	156.645	158.542	161.678	143.231	155.659	186.581	165.005	184.176	175.288	192.746	197.004	192.276	185.091	185.055	226.997	259.402	211.575	222.444	227.927	246.769	246.953	245.947	254.675	269.213	297.457	337.558	360.586	367.142	407.925	464.449	587.911	639.603	776.547	1045.84	1595.12	1051.26	1731.59	1090.05	798.367	591.24
97.8137	84.8233	118.024	118.206	124.956	162.302	174.447	143.478	173.275	165.991	174.531	165.604	156.436	148.85	144.878	162.754	177.381	174.876	181.434	194.045	186.77	182.025	189.999	202.947	191.268	193.734	214.685	222.874	204.623	238.04	242.212	262.728	250.437	215.931	303.168	353.378	298.13	322.702	376.948	427.942	502.748	508.268	551.93	748.574	1016.77	1731.59	875.952	1574.86	1063.05	701.44
100.597	99.5144	110.893	135.077	142.039	152.39	152.985	131.165	156.821	143.631	151.29	162.205	167.59	148.734	151.695	172.784	160.875	166.458	176.385	188.41	190.096	178.145	191.175	179.427	206.077	195.597	211.413	245.422	211.492	234.81	233.32	214.405	240.81	256.139	274.978	292.94	310.092	326.286	325.611	365.333	420.871	433.936	498.696	635.356	755.429	1090.05	1574.86	1146.69	1768.24	1011.19
85.0146	86.0883	128.072	137.229	145.459	155.003	175.961	156.787	156.482	151.452	177.253	172.06	175.726	158.096	127.748	167.393	148.016	171.534	199.127	186.946	180.936	198.598	166.915	193.292	194.786	196.297	198.601	190.6	198.698	197.183	225.968	233.024	230.281	243.705	255.513	285.414	266.449	297.511	310.933	367.966	444.586	395.961	403.1	525.24	560.376	798.367	1063.05	1768.24	951.279	1687.41
92.4547	103.338	135.304	133.995	154.616	181.483	169.097	161.389	143.451	132.867	155.886	170.209	160.029	159.922	183.327	187.571	183.258	163.299	177.37	198.966	185.79	176.323	196.832	195.742	181.316	190.151	208.734	214.25	204.586	221.361	222.564	201.307	216.816	229.529	238.847	270.006	253.005	292.659	281.075	341.37	318.962	344.458	383.024	416.521	485.407	591.24	701.44	1011.19	1687.41	1066.34
81.0186	137.47	140.422	182.45	175.104	196.26	167.503	169.703	152.446	140.776	134.212	144.601	168.157	152.275	192.415	192.459	183.246	171.212	150.47	160.45	179.95	185.225	188.525	204.023	238.668	202.089	186.392	189.593	199.753	190.225	177.27	201.77	181.193	253.283	239.836	222.355	209.423	220.539	190.908	242.861	237.591	228.326	298.824	335.159	329.955	417.207	478.841	642.136	885.934	1322.97
88.8726	115.465	140.775	153.809	160.946	178.799	136.437	145.171	146.101	124.741	143.746	133.836	145.954	130.969	167.943	182.872	169.902	143.287	154.496	147.658	156.752	148.104	185.604	180.414	177.893	193.698	152.629	177.956	176.076	159.095	164.995	185.874	196.024	204.844	207.18	187.45	177.933	184.226	212.228	207.384	225.596	208.917	223.544	254.806	259.999	325.493	383.58	381.72	491.086	703.433
88.9507	108.013	143.033	133.632	163.448	165.597	160.264	150.975	124.566	127.162	120.143	138.03	142.794	151.776	163.083	180.052	135.974	159.907	132.839	145.976	147.302	185.44	158.266	174.754	160.941	171.901	154.871	170.416	158.6	152.004	159.024	172.749	178.489	181.047	186.893	181.2	193.531	183.803	202.663	195.849	202.309	202.532	225.669	238.142	248.769	285.358	324.014	362.292	450.557	500.673
73.7916	117.826	122.958	123.147	138.173	156.163	139.474	131.062	142.971	141.488	137.669	158.724	165.886	149.062	132.214	164.088	143.86	154.083	145.761	151.931	147.444	165.165	170.949	140.49	134.567	146.384	155.684	147.758	168.633	156.794	173.091	133.517	189.316	169.216	199.01	185.999	189.432	170.931	180.851	195.353	229.515	210	181.267	221.26	224.58	256.746	244.619	317.19	334.211	445.796
89.1248	91.1381	119.602	116.299	124.07	151.886	145.973	138.728	123.655	151.711	128.027	134.07	144.489	150.503	137.226	146.928	162.422	145.732	143.449	144.555	149.571	138.649	172.945	148.129	169.445	157.993	156.986	167.069	150.527	140.448	168.811	151.791	159.686	191.946	178.815	179.982	152.909	170.206	191.475	176.748	151.029	196.595	178.536	224.885	244.185	262.522	271.77	278.877	328.494	378.628
81.5446	101.076	115.166	121.111	137.256	150.599	114.01	128.904	140.07	123.26	137.56	140.204	132.476	143.775	119.052	135.609	137.102	151.655	140.451	156.901	159.648	159.249	151.434	160.572	147.056	150.452	167.009	169.562	148.62	155.18	152.632	145.389	163.295	163.472	157.302	177.082	160.782	158.591	174.487	185.297	161.082	193.482	228.982	208.999	209.359	199.294	236.059	263.718	307.4	317.76
95.9223	114.545	124.316	125.305	155.596	157.803	134.111	127.371	142.865	146.718	115.149	131.571	107.285	143.602	133.218	139.526	129.894	128.426	140.422	138.277	174.826	138.443	147.546	160.973	177.513	169.735	148.365	137.898	134.366	140.358	153.755	171.958	138.822	164.426	187.578	149.644	157.945	170.109	166.371	155.24	194.06	224.436	198.29	187.049	182.812	206.283	233.027	250.606	252.789	321.326
87.5392	114.738	105.289	125.683	139.989	132.8	139.379	132.785	108.708	125.3	124.766	127.925	103.276	114.619	130.853	120.25	134.996	131.999	126.07	148.527	132.562	142.527	175.077	155.565	153.056	165.365	143.05	146.282	136.29	149.11	153.99	134.007	170.507	151.282	171.773	153.575	165.447	162.033	187.997	158.769	189.854	174.832	150.189	184.94	194.097	193.75	227.161	262.282	270.917	293.846
92.1525	98.1341	108.145	122.91	146.2	135.217	119.859	142.254	99.0072	124.507	110.495	133.548	140.626	134.046	119.838	132.524	147.81	140.879	118.067	136.903	159.721	125.056	134.833	167.747	137.871	153.888	168.44	143.841	139.289	129.511	145.556	141.164	136.662	144.704	172.559	169.527	165.207	160.593	169.655	137.396	162.032	165.998	174.27	159.812	193.746	175.397	202.054	209.597	233.655	268.914
100.598	105.186	117.759	137.421	144.477	135.266	122.3	144.044	108.028	110.169	141.531	132.016	120.945	106.575	146.953	144.802	131.776	114.553	118.979	113.639	135.05	152.531	168.556	155.436	194.776	133.139	126.563	168.945	124.881	135.935	145.406	136.868	155.735	143.403	174.644	170.587	148.301	148.131	159.86	163.441	168.48	178.296	156.424	162.185	155.551	180.059	197.816	204.648	238.041	250.19
86.0399	147.951	147.963	156.244	161.313	146.053	130.024	99.9673	125.124	130.635	95.4034	116.984	156.224	79.2468	123.411	182.004	140.989	107.691	111.588	132.44	141.133	135.382	125.889	146.718	146.227	137.858	175.527	112.647	136.338	150.676	161.046	128.256	143.83	204.356	175.298	212.615	132.215	112.912	158.152	123.865	181.046	114.834	195.896	158.849	119.85	178.163	186.208	206.237	216.002	241.165
84.1798	118.31	119.899	117.649	143.011	143.053	145.695	138.735	119.204	98.2667	124.454	106.631	113.208	135.722	146.532	129.734	145.367	117.686	139.185	146.53	119.25	140.742	152.435	138.571	153.453	178.866	142.507	125.167	121.504	151.797	124.651	135.544	143.391	177.545	160.633	165.516	139.585	128.356	171.585	136.715	117.253	139.254	145.196	148.735	144.417	178.573	173.163	192.106	210.356	237.774
85.4046	81.1393	145.735	131.64	123.97	134.37	105.007	112.325	100.62	119.873	115.743	121.404	122.605	116.869	142.188	127.03	126.974	136.609	114.281	103.761	121.412	121.421	156.199	119.455	182.401	140.158	140.341	148.21	136.62	155.546	131.784	149.276	153.377	191.929	137.968	160.043	119.972	133.888	159.078	137.897	117.606	139.034	132.411	155.945	163.752	157.96	154.027	159.114	171.662	215.056
87.5135	115.6	134.039	130.557	141.829	148.394	144.905	116.313	113.038	103.491	105.859	116.069	108.25	135.307	124.885	145.067	146.779	131.018	133.832	130.772	129.778	138.5	134.697	147.569	144.804	146.345	124.114	119.478	116.29	126.267	126.135	130.419	144.077	157.112	154.356	170.108	148.044	131.011	142.059	150.77	144.663	156.296	154.743	150.832	146.085	167.958	192.676	196.753	189.348	204.542
112.142	112.963	120.217	167.124	170.969	118.813	137.66	136.565	141.111	131.168	122.811	119.637	121.545	145.878	110.638	158.035	121.657	132.872	124.493	132.585	123.804	171.123	145.849	188.53	181.49	129.332	133.046	130.294	156.701	153.812	123.249	140.984	154.195	156.873	157.6	163.751	128.814	121.288	146.582	112.787	139.121	161.921	187.329	148.552	169.104	168.85	171.786	171.195	192.785	239.934
86.8772	98.8856	116.725	130.354	139.87	148.527	140.606	115.965	129.718	107.397	117.837	107.337	113.541	121.065	128.45	163.765	112.485	128.37	127.13	127.595	140.355	123.491	145.773	170.377	144.399	156.963	166.121	127.677	116.916	146.615	134.34	159.906	145.785	169.786	150.918	140.825	131.74	160.231	118.377	164.083	149.505	133.168	137.502	150.337	160.746	171.645	174.795	190.018	202.154	242.258
88.1306	97.4787	113.028	135.842	158.715	142.936	163.422	124.513	135.826	134.33	114.008	119.51	121.653	133.161	125.94	144.803	106.337	119.5	133.652	131.217	133.875	131.05	134.321	148.27	156.853	111.255	127.177	124.999	124.688	137.103	120.953	138.134	133.002	161.232	150.029	136.732	157.767	139.686	145.796	149.575	145.55	136.865	128.874	155.531	151.246	160.379	169.54	171.639	199.74	196.628
88.646	133.051	134.58	143.006	166.262	138.176	115.762	118.67	149.892	143.975	119.824	122.222	113.274	117.838	143.367	165.581	131.511	145.286	131.496	117.655	127.181	160.935	125.996	162.422	158.547	169.457	167.531	162.287	151.361	106.095	121.754	125.108	142.189	169.32	145.584	147.933	148.322	131.963	119.181	118.501	135.737	136.716	167.065	167.347	188.852	162.795	146.17	139.054	199.957	210.463
93.5165	115.27	129.127	156.552	164.734	195.011	145.77	129.316	109.195	115.925	117.584	141.24	117.264	137.537	146.672	165.065	130.326	122.444	110.4	139.913	168.334	133.892	182.864	138.389	139.03	154.463	137.437	127.753	145.613	122.567	158.721	128.851	139.283	166.371	156.622	158.249	140.632	139.432	124.664	136.627	136.615	138.162	128.604	160.902	155.162	159.407	152.579	211.821	182.552	232.246
98.4573	123.359	149.211	135.269	162.045	166.458	146.439	133.147	130.53	119.526	129.128	146.137	144.676	129.298	146.998	173.031	135.314	130.51	130.047	131.649	135.453	178.313	149.866	153.385	133.324	156.366	137.743	158.99	115.752	135.935	135.715	142.403	144.512	161.943	133.341	134.493	146.884	113.493	131.938	139.858	117.022	142.867	141.009	156.043	165.773	167.503	151.219	187.725	195.462	201.115
80.3588	119.758	119.157	141.658	159.982	137.57	142.806	139.252	140.436	118.126	120.946	117.806	117.52	159.497	133.064	136.729	140.725	144.55	116.247	123.138	143.421	129.812	112.281	165.071	147.153	137.086	145.467	137.714	128.483	117.348	131.474	108.932	124.551	154.217	139.527	133.198	125.999	140.198	147.976	141.864	137.413	149.801	164.077	114.475	155.26	147.156	173.39	174.743	196.218	207.819
89.8907	105.903	121.746	130.868	148.43	148.924	125.978	131.805	110.498	115.087	144.87	139.96	130.119	132.981	132.668	129.417	132.619	142.936	129.169	136.587	143.721	132.522	139.818	148.747	147.908	132.901	145.54	134.59	133.457	132.743	140.341	129.238	129.792	145.899	146.95	157.275	121.443	126.209	127.421	144.427	126.586	131.142	143.818	147.261	150.673	151.264	156.568	167.431	164.116	182.09
82.6281	87.3171	118.769	141.133	154.278	147.346	113.239	131.519	130.896	126.519	146.592	150.053	129.403	122.321	118.056	124.719	148.015	142.526	122.225	154.608	125.043	137.307	153.869	137.972	146.045	163.101	125.623	156.427	119.709	105.342	130.175	124.443	123.791	136.182	108.367	142.592	135.669	105.984	130.342	119.08	162.706	133.227	147.375	133.2	141.892	140.307	167.986	142.671	183.981	186.257
87.0697	114.868	118.392	130.617	165.135	143.494	119.034	119.677	86.8209	126.217	101.293	148.974	92.2101	123.054	96.9568	127.384	146.331	119.669	158.91	106.09	111.931	116.789	125.307	110.747	142.963	151.359	169.235	134.332	131.83	114.384	152.482	182.233	117.615	153.647	157.657	162.573	146.868	123.731	130.135	157.137	162.557	155.932	108.638	153.155	170.29	167.809	185.347	172.264	149.069	208.044
92.0251	106.918	112.988	130.843	144.808	132.119	167.002	144.82	145.312	104.522	155.745	122.3	100.286	124.271	143.534	118.113	143.48	120.217	114.066	93.459	143.262	120.153	138.19	126.542	151.597	113.114	116.362	135.776	142.533	127.908	160.972	149.069	138.148	116.621	131.013	109.622	129.891	145.16	131.762	121.304	156.826	141.616	147.454	177.79	130.701	126.39	155.485	155.716	174.631	187.247
89.1937	109.245	116.98	135.704	141.631	132.922	144.756	129.074	136.971	109.074	120.023	108.489	119.434	121.323	119.508	117.498	137.952	124.906	125.783	122.908	105.808	143.188	146.914	142.923	142.389	132.15	116.65	125.126	121.386	135.21	132.496	126.635	121.871	151.294	130.626	124.002	135.049	124.117	113.881	128.179	125.229	143.464	133.694	135.125	153.229	135.558	140.248	154.805	168.664	174.204
91.5766	113.05	134.626	149.026	127.924	122.325	142.48	134.823	132.571	132.373	135.39	121.179	104.146	138.407	114.689	116.306	114.646	107.053	117.053	128.94	118.465	121.352	143.989	127.691	134.885	138.036	115.997	128.633	149.752	117	136.279	126.721	150.991	148.677	144.807	129.729	133.156	148.732	144.713	153.48	125.138	110.67	157.199	145.113	133.946	150.177	181.428	144.675	186.928	205.291
107.713	126.777	135.367	140.606	151.685	162.066	138.718	146.897	122.074	117.684	141.151	148.355	127.057	128.413	130.421	130.405	156.447	123.324	116.179	130.632	102.159	147.739	142.079	125.333	149.038	140.096	126.283	125.814	118.221	126.326	138.506	120.303	139.65	143.315	118.641	144.177	132.196	121.905	129.594	126.665	136.664	122.704	128.354	147.464	130.962	138.97	149.522	159.023	175.515	176.953
91.1787	137.67	157.557	179.082	196.499	165.714	170.597	117.355	118.336	127.136	141.897	121.175	128.51	129.148	128.898	122.837	137.368	129.699	125.004	106.318	134.242	121.136	126.386	138.043	137.833	149.432	114.793	150.543	120.944	131.102	124.365	126.425	114.427	131.408	146.936	124.965	125.195	127.599	129.374	138.239	98.231	115.129	140.687	143.634	131.771	126.545	171.942	140.834	184.958	174.152
114.103	138.163	157.961	190.181	162.931	196.055	145.561	139.624	137.842	133.765	131.633	104.77	130.299	127.751	143.915	113.024	107.032	143.036	138.802	122.319	121.301	112.863	135.331	128.662	146.42	165.867	118.671	128.085	122.103	135.394	159.036	122.185	126.018	146.92	133.474	141.37	124.899	127.543	94.0636	137.986	115.817	119.985	122.81	143.52	143.642	135.817	130.954	135.108	169.806	207.425
116.617	144.89	168.65	144.71	169.808	160.765	122.006	133.299	145.635	129.085	125.054	120.202	121.871	138.349	131.991	155.814	157.263	124.228	142.518	134.493	139.779	122.855	128.887	152.162	154.075	131.421	126.179	115.252	125.082	129.441	118.816	129.32	127.802	143.48	125.231	124.974	137.512	116.311	128.063	122.872	110.647	111.927	152.374	122.104	125.821	147.929	142.981	159.427	172.369	177.482
100.961	126.951	145.566	148.657	142.723	164.003	170.01	154.051	130.704	139.494	115.68	104.806	131.699	138.156	156.321	167.63	127.698	137.825	139.15	113.642	119.799	184.548	158.8	141.88	148.707	124.266	103.953	138.986	99.4172	124.118	103.36	130.432	141.699	128.698	125.169	116.097	131.235	115.216	142.896	141.712	177.542	103.806	125.935	124.009	134.43	146.982	143.846	133.582	145.921	163.753
101.532	122.502	155.114	161.025	174.809	152.503	160.673	139.283	147.015	121.038	137.185	135.827	134.768	137.097	137.916	132.573	140.55	142.415	133.161	145.123	108.231	133.443	125.928	143.733	147.567	162.974	128.394	114.442	115.071	111.44	116.524	129.789	140.034	146.282	126.559	117.82	124.386	138.894	127.55	134.722	120.119	114.936	123.96	115.435	131.788	141.847	144.549	148.995	153.82	177.482
116.346	154.733	155.556	155.557	186.655	176.943	149.979	157.074	139.212	122.477	138.261	140.486	136.612	145.102	124.557	163.526	148.04	145.404	118.241	116.829	149.932	138.447	127.135	157.408	175.707	163.606	112.12	117.958	132.019	115.337	124.114	153.329	115.351	135.168	159.348	116.127	126.548	127.663	109.366	130.516	106.882	119.246	120.808	116.437	131.776	139.97	147.678	147.873	153.807	179.315
133.553	138.148	168.785	167.968	174.684	149.495	190.237	146.261	150.005	147.576	128.771	130.331	138.78	172.54	127.056	125.678	157.933	151.903	132.311	123.309	118.686	128.524	118.944	168.126	167.389	119.378	147.009	132.881	123.934	132.95	133.908	147.511	121.682	157.907	131.825	111.437	125.305	136.163	107.344	132.415	114.846	129.001	109.434	142.41	134.309	138.537	148.407	146.886	155.732	174.723
117.342	134.584	163.009	156.789	142.564	172.066	166.046	151.303	146.253	142.094	144.002	139.434	133.392	153.226	158.331	132.114	148.06	142.135	133.823	141.412	135.055	145.531	138.024	140.87	163.798	137.481	116.775	125.927	111.112	146.666	134.729	104.91	123.613	139.911	142.626	127.668	114.173	132.256	129.696	143.534	125.021	122.226	118.042	137.73	119.819	137.355	134.998	153.254	158.286	160.86
132.554	126.992	148.067	173.283	172.307	172.568	167.028	155.657	146.311	152.164	145.579	157.259	134.877	126.108	139.557	161.134	145.388	141.351	133.789	156.082	127.653	128.566	145.921	122.935	142.247	132.274	133.922	136.503	139.457	136.803	133.362	114.164	129.171	109.428	122.364	128.116	131.968	140.282	124.378	127.165	108.533	117.63	127.043	151.14	147.921	140.094	142.07	152.981	151.462	154.269
133.994	152.263	168.833	180.446	152.891	174.313	171.912	174.394	159.09	154.377	141.973	160.4	128.24	146.687	141.782	151.407	130.826	146.172	149.017	138.322	146.45	133.48	106.74	124.944	131.575	129.684	135.642	116.266	114.588	119.309	126.354	109.748	125.374	114.714	124.173	114.135	112.448	133.176	120.413	131.122	118.024	134.9	141.014	134.525	138.502	148.861	131.033	142.861	154.562	168.043
141.046	170.518	186.526	177.473	203.302	192.916	170.804	156.164	175.086	164.639	167.389	180.902	166.882	170.688	154.632	143.378	152.019	161.944	140.716	153.602	118.802	146.991	174.081	121.543	110.234	96.9003	136.514	101.827	117.288	132.811	130.972	129.791	126.846	143.51	121.119	123.294	119.731	127.414	138.272	142.6	130.698	104.819	136.318	104.036	139	157.081	132.898	142.375	159.853	163.726
160.434	192.037	212.347	214.889	227.036	209.243	208.024	185.189	197.34	165.893	169.062	155.785	169.627	189.178	151.547	192.461	160.58	142.463	151.036	146.371	155.754	140.638	156.492	146.836	139.102	155.129	139.875	94.5515	128.27	129.519	133.03	140.079	128.786	123.769	129.524	117.964	106.489	143.75	127.162	130.899	120.689	139.656	121.241	129.798	142.21	143.145	129.691	161.52	165.514	155.224
180.455	232.521	280.489	267.886	293.802	267.539	266.326	209.196	178.388	167.244	195.883	180.986	183.718	172.282	190.042	158.021	186.778	179.888	140.549	147.389	148.462	169.077	159.648	161.38	175.725	155.906	149.645	110.442	128.113	144.13	125.243	121.189	135.714	137.22	143.924	130.438	127.967	127.158	134.002	114.18	127.181	116.348	133.847	118.498	147.306	132.402	134.938	152.417	184.108	169.435
243.02	388.325	376.39	376.19	457.862	366.352	286.77	224.918	203.207	190.132	175.652	193.941	189.844	202.815	246.154	215.447	214.106	173.427	168.936	164.673	175.835	169.226	172.08	161.522	186.486	143.924	158.764	136.973	123.336	140.978	145.296	117.648	146.701	141.421	152.167	141.944	133.991	134.464	123.532	122.869	113.894	128.79	137.01	129.446	139.766	131.2	150.64	143.648	179.794	210.114
334.326	547.572	523.377	480.142	494.831	409.064	282.418	209.786	203.519	186.774	188.903	164.196	178.749	210.176	268.936	252.816	185.981	165.05	152.37	151.403	152.102	142.911	172.42	176.111	154.069	133.718	126.415	137.866	128.283	119.369	121.8	110.683	124.088	136.526	135.054	121.805	118.121	101.955	93.4578	120.984	137.486	107.208	99.6551	122.629	107.19	116.384	125.128	123.122	147.334	148.858
314.441	374.479	467.191	380.422	358.339	253.284	277.887	218.132	194.219	183.044	185.415	168.622	176.628	170.787	202.542	169.751	171.008	145.699	158.25	148.082	125.027	155.044	122.332	152.534	120.471	123.902	127.031	124.955	98.7466	95.9991	93.4874	99.4502	114.657	115.331	110.621	104.392	104.119	101.126	108.692	101.381	97.4094	101.226	123.99	91.6952	104.979	98.5209	140.735	114.473	131.82	129.766
295.848	348.9	353.23	320.323	345.965	229.188	202.673	202.497	190.521	151.427	155.843	156.858	153.383	145.839	152.031	166.798	148.873	138.125	140.271	126.527	128.994	118.62	128.668	125.413	132.101	114.689	110.478	115.447	98.0835	112.431	101.616	80.5484	93.3384	101.623	92.5498	99.4962	86.6971	105.799	78.7878	91.0407	107.939	100.297	90.62	81.5637	86.8492	101.101	103.351	103.699	102.093	108.174
263.875	330.263	303.879	262.606	235.999	188.335	170.924	174.008	141.376	149.335	126.056	125.383	122.971	131.762	141.952	134.244	125.263	125.68	109.37	97.706	110.222	113.883	102.168	91.945	125.586	87.2215	95.4037	110.385	89.1838	89.6922	92.4799	75.9666	85.1913	78.288	86.9849	84.7902	88.5027	72.5269	74.5793	69.5895	85.35	91.6333	91.9954	78.8673	89.7787	88.0288	103.929	78.5282	81.3327	84.9219
226.393	277.711	263.881	207.225	206.373	181.544	173.545	156.251	136.933	132.651	115.779	119.845	106.134	115.931	99.5627	132.98	113.743	107.594	95.2638	98.7059	81.2932	105.347	97.9157	85.6738	76.5487	98.8602	105.733	81.2559	72.1992	79.0939	71.828	60.5947	69.6213	83.0879	89.0657	66.5322	63.9015	59.0869	67.0011	72.8889	68.36	72.2839	89.1044	82.8216	84.9351	74.3113	71.9019	84.5116	78.7768	63.9044
197.427	208.279	194.818	169.267	154.882	134.184	111.095	111.038	133.24	120.323	106.512	82.406	119.336	101.429	116.253	102.077	103.297	83.295	98.6269	79.2113	82.9128	109.741	84.1257	84.46	76.5249	97.9429	75.216	70.7419	57.707	70.6524	72.3575	73.7006	65.8619	54.9446	69.487	77.8876	66.7277	66.4367	65.1941	74.7362	68.0632	63.2119	66.7834	75.1111	69.8542	68.5015	69.9627	82.2323	73.2071	68.3374
150.931	191.495	144.062	147.924	157.752	143.78	114.485	109.396	115.678	114.869	119.11	105.292	87.841	103.268	95.0794	103.71	107.264	103.499	81.8767	83.0859	102.419	72.7894	56.7008	109.806	87.1213	95.2668	68.729	69.4289	86.8007	50.1485	81.1018	65.0994	65.5629	69.3319	59.7685	72.9674	62.5124	74.2945	52.487	84.2017	63.7636	79.9513	67.2687	62.1987	82.5589	66.1096	69.1547	78.6884	88.7539	67.9754
139.927	160.849	165.129	130.682	146.401	100.418	84.8364	108.709	111.276	99.9969	105.96	102.774	92.3358	91.0691	92.4269	82.6368	98.4508	101.024	74.2864	92.6846	75.9066	72.2865	86.5544	75.6563	77.9165	89.0394	75.2493	77.4499	76.2268	97.3806	70.8917	63.9749	72.1071	65.7404	80.1363	73.0913	77.8285	63.9941	66.0786	78.2745	91.4529	77.4911	72.1539	61.0326	78.363	76.872	68.1165	78.7761	67.1836	68.2456
129.499	136.702	121.212	130.97	120.641	137.595	125.763	109.11	102.896	127.235	90.4099	114.65	98.9121	85.6508	83.3652	85.1094	85.2497	83.3324	81.6361	79.1809	91.0589	90.1766	80.0012	97.9696	84.7742	70.8406	71.8313	69.148	76.8697	78.6181	81.9793	77.6361	78.8247	60.3241	81.8969	64.0826	70.0883	73.6427	76.1716	69.6979	80.3271	72.122	75.4427	73.9446	78.6787	68.7716	70.5846	71.1694	59.9296	71.612
147.656	124.737	137.959	115.329	108.244	88.4066	88.1118	103.732	95.9659	96.696	100.266	92.4878	118.026	79.882	89.1843	96.2109	88.0079	95.6476	94.6545	77.3033	89.7586	79.2073	96.7167	67.9658	79.6603	88.8647	77.1408	63.6016	80.0641	81.3023	76.4227	73.067	75.4009	69.063	67.7286	77.7195	79.8734	69.6655	71.9554	78.441	74.7626	72.819	69.6939	79.5073	71.936	77.3449	73.077	60.2948	72.5778	67.9025
128.779	145.223	120.703	100.741	94.1626	102.904	123.547	120.507	113.413	101.674	101.995	107.102	102.848	80.2444	79.6345	76.3633	81.1356	67.2253	93.5453	69.0258	107.566	74.062	72.3409	61.9019	74.5176	92.8966	63.1406	71.3728	79.1259	79.5769	77.793	55.9226	76.0033	80.7761	62.2042	72.1956	76.7746	75.2831	71.0137	64.5564	66.7571	81.2771	73.8995	71.4266	80.0193	61.9039	69.6759	65.9711	60.0411	70.5098
125.856	117.624	115.191	116.983	84.1113	93.2757	83.2447	106.085	82.9938	85.3314	105.125	98.9497	117.782	87.5713	91.8639	70.8355	79.5224	87.0673	90.5796	86.3885	92.932	73.0333	94.6742	83.3167	68.0761	68.2195	89.6298	79.7323	75.3297	77.7016	73.4277	68.0853	68.8919	74.1232	61.7084	50.8761	66.9363	76.7185	63.782	60.2747	96.8566	73.109	68.5501	77.0981	71.7021	78.1263	72.8395	71.7465	75.1438	73.3049
118.34	114.516	94.6981	98.1942	89.8208	107.108	89.1613	100.867	110.982	87.7886	89.2407	88.2415	78.9359	84.7732	72.9906	85.7153	87.7674	83.2339	68.8674	87.4123	79.7645	84.3419	82.5075	64.138	65.5109	86.226	74.3425	76.3365	72.6351	66.5398	75.4181	78.464	71.9166	77.3944	88.6203	76.5431	62.5951	80.566	66.5714	78.6922	76.2628	83.7026	79.2556	75.3523	75.5776	66.3217	73.3387	56.5689	71.097	71.2921
106.662	113.743	103.675	108.603	96.9132	99.4078	117.819	95.9518	90.3563	97.3874	74.0188	93.4402	84.7337	84.1487	89.1513	100.519	89.1179	82.8439	95.5382	87.1173	87.5946	75.7894	78.827	75.8285	87.3689	86.5595	79.4633	83.9047	77.3623	73.3432	66.5315	70.3042	70.9572	66.5947	73.6011	77.0795	69.6945	77.2831	77.6228	73.6884	49.8233	88.1253	84.678	70.6838	54.8759	68.7614	69.8792	75.9048	68.3353	66.2591
100.706	106.805	96.4038	98.5945	96.6938	91.8964	87.1765	100.889	100.65	90.9544	111.666	88.6164	82.4594	78.3	73.1622	80.7535	86.8476	74.4829	85.7539	77.6968	102.336	64.7477	74.5114	78.8246	73.3234	75.1226	69.27	76.765	86.0064	68.7805	88.9722	73.0523	73.5724	66.1316	70.2946	64.3355	76.4126	61.2089	62.2647	65.5119	57.4982	73.5399	69.68	66.5659	69.0773	64.1268	75.9519	70.1883	62.6036	66.6176
123.067	110.043	98.5969	87.8571	103.741	85.0398	84.9271	88.2863	107.901	96.5748	112.476	92.9116	88.954	91.8579	89.4067	99.0705	69.5125	93.7975	82.2385	77.8241	79.0109	85.6973	78.5737	79.1278	80.197	97.9225	71.6764	64.2198	82.3938	78.7882	69.9394	80.4869	71.5887	75.2161	66.4102	79.5051	68.5799	55.0248	89.9366	87.0372	59.9593	71.8946	66.8596	80.0296	76.2712	68.0189	58.1108	67.8802	81.604	70.9273
100.363	97.4874	105.296	105.845	79.2092	80.5638	95.8068	98.704	82.4953	85.5275	72.4238	87.1563	93.0185	96.4637	89.1156	84.3105	82.7192	92.262	90.8102	76.8497	64.1061	70.7197	61.1859	68.1076	89.7519	63.3486	84.996	64.5955	89.7948	82.6904	66.6548	88.9818	70.3219	58.214	60.598	55.8291	62.7765	69.4141	56.2226	65.7669	66.7009	61.4233	72.7492	66.1243	93.3317	70.8898	81.0212	67.3703	71.3031	65.8354
120.155	93.5116	94.5861	100.508	91.3997	105.843	81.3605	80.1116	99.495	93.6934	85.5309	91.8936	95.829	77.9479	65.199	79.4298	77.0245	77.5647	84.7966	85.2348	91.835	92.9662	76.8329	70.4653	62.9256	87.6384	66.648	87.3267	70.9199	72.9451	70.7816	71.6957	68.5028	75.6367	57.1786	72.7797	78.9138	77.152	51.0432	56.83	79.4995	57.1947	72.2569	71.3733	83.4301	72.3659	77.0485	66.9144	55.3285	71.9816
118.73	91.1519	118.126	91.0659	95.0969	95.5701	94.244	94.6392	94.6352	97.2118	111.704	100.943	87.4088	70.5686	73.4776	69.6934	76.6435	68.7954	84.7328	83.9957	84.1465	66.8102	85.9825	66.4649	79.4909	75.6987	82.3223	72.0429	65.1562	87.3701	59.788	65.6204	81.446	74.74	72.9913	71.8001	73.5148	69.6753	77.5969	89.7795	101.767	100.188	75.0514	75.855	68.133	85.6514	64.0227	74.7421	73.0624	62.8856
108.764	102.818	100.986	91.6589	81.5941	88.895	83.3092	95.4095	78.2813	90.571	96.8006	72.8722	80.6695	91.8183	71.3504	76.3672	74.9259	72.228	72.9864	84.3047	73.6996	87.6072	90.2575	64.2613	72.5288	79.2393	74.2868	78.0129	64.1859	63.0735	68.0823	60.8601	72.0261	64.9921	64.6468	57.6804	72.2621	58.8822	65.2484	67.9106	62.8334	70.2409	65.8952	71.5066	74.5476	70.7509	69.4842	55.6701	71.3129	75.5028
101.838	107.13	103.751	88.0058	87.781	79.4507	85.5906	89.3069	86.8411	76.8202	95.0064	86.1743	82.9913	67.8152	84.8643	77.9875	75.4067	76.8968	72.2889	80.1753	78.6679	76.7927	64.5419	74.1591	68.9836	89.3726	73.4042	51.2519	75.4463	75.3804	72.3977	52.1458	58.1879	61.7067	68.7444	62.8219	69.7453	58.2557	64.0655	64.7492	62.0205	55.2935	82.8976	55.3581	51.0486	61.6312	64.43	65.7244	69.7393	70.1794
88.3156	113.157	108.874	97.8577	85.8678	86.2662	84.0594	73.4811	74.3632	85.4108	71.1229	72.5212	85.633	76.6379	69.8113	74.5092	84.1246	80.7908	59.9526	47.209	73.0977	76.248	67.2357	65.9414	58.1666	59.8231	65.416	67.5731	73.4664	56.2312	73.2941	64.3864	63.7148	58.5772	73.6418	82.8275	67.5914	59.5918	57.0153	53.7506	49.7039	62.7508	53.4338	55.9566	81.5819	56.8015	65.2648	51.1403	62.4888	67.003
128.045	124.651	107.063	115.269	80.5386	86.0862	86.1146	76.3939	108.644	68.1209	103.813	80.3479	70.6999	88.5515	93.5237	74.2954	71.4914	82.0171	60.4291	92.494	85.2379	107.86	80.5803	74.1238	85.1743	59.0952	67.0153	55.1385	71.0614	75.2278	86.6154	66.9639	72.3088	76.4436	68.2786	70.3662	63.2981	53.3264	64.7883	75.7867	76.8631	51.3165	60.5459	90.1943	78.219	57.4856	101.311	64.0143	68.4719	83.2075
93.8774	97.1556	96.8818	104.929	88.1338	85.253	86.4292	68.5934	80.0222	54.9023	79.6767	72.1871	80.6309	85.642	90.3031	68.5533	50.9211	63.2865	66.9964	79.5155	71.751	93.8201	101.746	55.0548	66.5763	87.7849	62.9208	76.5833	62.9659	85.4885	61.9052	79.2682	67.689	51.2159	62.7001	45.6936	68.5063	52.9046	81.8056	84.2097	85.4057	60.3267	38.2245	70.6871	69.1348	70.6747	75.2479	56.7518	62.6812	61.8017
98.6554	116.327	81.4917	117.149	107.103	82.405	92.1482	100.255	71.2893	75.3226	91.3601	88.8163	102.36	74.1765	60.6456	90.001	89.491	72.9523	77.7563	82.1278	65.6254	81.1549	84.0704	65.232	76.6477	82.1151	59.5334	65.1245	87.367	82.9288	63.0542	74.1485	73.6246	66.3342	72.0912	55.4068	74.762	66.9833	49.4205	66.8359	75.0478	82.2072	91.6812	75.9174	53.8913	69.088	76.6446	55.7675	49.8716	62.6276
98.9818	119.144	120.606	108.712	101.174	77.7881	78.6917	80.3203	83.4461	97.0729	70.0422	96.8412	88.2849	79.8796	56.3392	82.523	74.3398	67.1942	80.6011	81.0175	70.9968	81.0026	94.0743	64.2996	61.0582	66.2146	58.0712	74.536	72.7731	61.632	69.2878	52.7186	85.7965	75.7287	51.489	70.4141	64.8229	66.3133	55.9819	72.6451	56.6745	60.8886	75.8361	73.575	54.0696	68.7854	64.6921	68.6249	63.1092	69.172
99.1428	107.455	112.915	100.902	82.0119	68.1399	103.59	81.4957	69.1449	71.1593	82.1715	82.6045	87.0886	76.0564	68.0247	112.235	75.9992	69.5979	73.9701	68.7071	72.331	99.3728	72.5302	68.9784	73.0146	41.7188	73.1157	48.1261	77.53	87.5475	62.4056	61.644	58.4881	69.7855	60.9496	61.4173	50.9729	62.3364	59.6412	46.3039	53.6703	71.4327	55.8947	83.1349	61.8709	74.2719	78.0235	66.8695	74.7049	85.4417
123.132	119.577	98.5385	110.699	102.333	97.3388	108.987	86.2819	96.2334	83.5806	80.5765	85.3277	67.9873	70.8972	67.213	82.3912	82.4171	70.5139	97.9584	87.518	78.6828	52.7109	77.7744	60.7287	76.3116	64.5546	71.3788	60.6286	66.4088	52.6946	77.4696	60.337	66.4095	68.6164	70.527	68.7756	66.2864	73.2176	57.3872	75.5551	78.1307	73.5053	70.5576	55.4772	75.4953	73.19	73.7804	56.5769	55.2125	55.0151
123.214	126.645	128.39	103.071	106.24	87.2943	101.283	93.9022	87.5365	95.8131	92.4547	89.6367	79.9975	83.8799	89.8882	75.8168	89.0302	76.4986	82.8508	70.7995	73.2561	73.2961	77.9098	62.7456	69.3103	76.5992	60.2738	69.4284	59.9884	77.8092	69.818	57.4045	58.307	64.5442	57.223	56.0548	67.7745	65.0912	61.9128	83.8403	63.6005	58.8865	71.2107	74.8272	66.833	67.3497	66.9997	68.5997	62.3537	61.0803
122.728	153.635	131.062	117.563	95.7204	92.6842	107.071	110.164	83.9307	96.1208	92.8998	66.1111	97.5798	85.9864	88.9226	73.3572	77.1245	72.5666	85.1332	72.9744	59.4326	78.6243	68.9544	68.4042	59.2919	86.7607	58.8169	49.1492	63.1203	76.8913	62.931	71.6282	59.5648	47.8371	74.141	68.8159	74.1553	66.0948	64.9697	77.8229	59.1961	63.0929	64.7631	63.2088	71.1171	59.3321	58.0794	70.9012	59.8137	63.6984
162.972	151.467	136.6	111.23	117.438	94.4709	95.1706	86.2757	96.1005	87.6448	73.3308	81.5081	79.2258	90.9023	73.1407	71.6917	81.368	77.1886	76.8003	79.7575	77.9859	64.7608	76.4604	67.3187	67.8388	91.6859	63.0086	63.8473	78.596	67.752	56.7713	55.1938	57.7446	62.2232	54.9048	50.4401	68.836	58.8086	61.2153	49.7289	53.402	61.4707	64.4163	62.0238	83.0256	52.5515	63.8958	69.2185	48.453	59.0379
160.808	188.855	144.98	153.143	124.209	88.5734	104.652	93.3916	72.7944	92.001	68.9115	87.6182	57.9064	62.1886	90.0177	55.6243	83.7782	66.844	61.1233	69.9541	54.5064	62.8865	63.084	68.2698	70.3707	73.5515	59.6268	72.3327	55.922	67.9134	71.9235	56.6747	60.1431	62.0571	70.9209	45.9418	63.7764	67.6989	68.5417	51.3135	70.257	49.4221	51.2429	55.2775	56.2703	53.7741	58.8441	53.0256	49.2584	56.9593
162.919	176.55	168.271	141.694	116.102	93.2771	92.8398	87.6936	97.8864	99.2456	94.1451	97.4505	75.3431	88.2706	91.4226	84.1024	63.8617	83.9309	74.3644	61.4671	69.4023	61.907	79.8613	58.9271	60.905	50.1116	72.2489	56.3024	62.9016	60.2478	44.1728	65.3609	53.9162	55.2867	41.0118	66.4175	54.3146	68.6371	64.4535	45.5215	66.482	61.6468	61.5443	65.3842	58.7281	59.9713	65.6256	65.4475	65.8046	52.9188
132.263	149.76	128.932	105.245	81.4792	88.8307	82.0789	78.7042	88.8634	89.5929	84.1681	76.1522	76.2037	76.3306	67.4005	76.3831	73.5003	62.1678	56.0186	73.1534	68.8286	80.0878	71.5182	58.2757	58.4437	71.1424	53.1093	70.2398	62.484	61.7929	53.2406	58.5592	57.2776	58.643	50.554	54.5806	46.5803	54.0906	49.046	49.3795	39.8078	47.3008	45.7129	50.0116	66.1556	54.3379	58.908	47.2157	55.0519	51.6184
123.598	122.268	92.0592	103.726	120.037	94.0518	77.4643	71.8191	77.0709	83.7493	86.1147	65.368	70.5974	71.93	68.1184	61.9182	71.8758	61.1203	57.7904	54.8264	46.9075	69.2494	43.6514	49.4893	83.7008	57.3897	40.78	51.2044	51.4552	62.0982	69.1374	34.5479	47.5965	59.5603	49.6368	37.3404	46.6523	66.8149	56.4054	51.6116	38.0688	65.7313	76.8904	46.5328	66.585	68.6813	45.0941	49.1878	86.5484	54.2916
119.136	98.233	113.902	91.2621	134.555	81.4096	65.7756	62.6113	80.2674	71.9589	86.6239	67.9464	61.4673	50.7791	65.0317	60.8013	54.6062	62.4801	54.3587	75.3725	59.1121	71.4003	74.2977	58.7578	60.4105	78.8963	53.6248	66.4824	58.3588	53.3558	64.9099	47.4946	47.7485	50.8986	66.0369	68.4448	72.6865	61.2358	54.5674	53.7522	47.9738	55.2224	79.2787	63.9709	24.9648	45.0639	47.9037	50.2327	65.5617	46.8653
103.701	104.943	82.3328	87.31	72.8651	79.0295	61.429	68.5394	68.3444	69.3344	71.1324	62.9071	67.3168	60.7252	64.7041	71.741	62.8141	51.5297	54.5049	56.7521	53.9817	63.4292	54.6772	48.8168	61.9226	55.4304	54.8005	51.444	50.756	63.8066	51.5643	51.8276	50.7565	58.2217	52.1212	58.66	47.041	44.3688	46.7092	53.9957	51.1118	48.6285	47.4035	44.8453	53.0749	49.7846	49.873	55.4508	46.4611	45.6661
100.584	118.141	86.9048	79.6623	71.6536	73.1522	67.4402	73.5716	78.473	65.8037	63.8516	72.065	65.8916	57.5446	49.954	57.7909	55.9881	62.6881	57.7911	51.9841	50.0352	66.2822	61.5284	70.1856	66.1244	55.9555	49.6458	51.205	48.3684	52.784	61.3812	48.3675	50.4271	57.9512	52.5195	43.1494	52.8732	59.217	43.4535	47.5457	72.3315	40.1695	55.7461	54.5563	62.1467	51.8237	50.014	62.3989	51.5763	52.0195
88.1777	87.7269	84.1392	91.5006	76.8347	60.5857	60.6057	60.933	78.0546	75.4833	81.6572	73.9463	64.2027	55.6908	69.6918	66.365	68.3756	69.4801	58.088	67.8654	53.3233	70.8489	68.0529	75.1815	51.3805	61.1617	53.2107	48.5066	57.0307	68.8269	49.4566	50.0733	55.2764	49.4076	61.1584	59.4267	66.8219	51.8271	49.8713	73.6052	67.0774	63.5135	62.2776	67.8546	44.0391	52.1685	50.3299	66.1401	33.7324	53.3927
84.6271	86.3962	82.9055	74.5999	64.0985	72.7073	64.1192	68.1944	59.1541	68.7438	66.0059	74.7818	70.6418	65.6531	72.7764	45.6381	58.5542	49.2505	57.066	51.4321	62.3382	60.322	50.6987	60.1421	43.1854	47.1071	48.235	73.3858	53.6999	41.263	59.3206	54.6902	55.5106	50.5877	57.8293	56.4351	54.7051	54.0755	55.853	51.3507	46.128	55.6669	64.2409	63.2201	64.3556	68.09	59.6079	48.7793	53.0222	61.5903
99.9418	85.319	72.4116	75.0766	70.5835	73.3229	63.1022	73.7432	50.4537	57.9887	60.4991	81.2497	71.6939	67.8424	56.5989	63.6965	60.7686	61.6356	70.7626	60.7396	54.1319	63.0185	52.965	69.7797	57.9552	61.5925	62.8568	75.636	62.7053	54.4632	53.2423	47.8425	58.4305	58.8507	59.425	49.4114	55.9909	44.9932	56.7029	55.4454	75.5629	55.6268	59.8945	55.9956	51.413	49.2848	46.5514	52.1575	56.747	54.552
89.331	71.0864	72.9875	69.9489	66.8961	69.639	64.624	67.6438	59.0611	69.5065	61.7284	61.0229	70.7691	61.7852	62.0764	56.4261	69.8098	55.699	62.3659	52.0452	60.1127	54.9369	58.9591	53.0434	70.0792	69.8686	53.9266	67.0776	57.1486	47.7479	59.3554	54.6042	47.4778	53.3606	60.1905	54.5872	62.7086	59.5454	59.2555	54.5164	49.87	56.1572	63.2275	42.771	51.7151	60.8113	62.342	60.5137	53.7213	49.6198
76.9361	85.3827	74.9589	73.8347	57.4522	56.8607	48.1288	55.8411	67.2756	58.0142	65.3429	57.5611	56.0375	55.2535	71.221	50.9602	55.9384	56.5807	64.2518	61.6131	59.3031	59.8437	59.877	62.2073	57.8658	75.7698	50.3931	51.3514	59.2885	64.5953	59.585	43.1246	50.8898	56.2622	64.5731	61.3503	62.1162	55.3498	52.9567	62.4722	57.2672	47.6868	50.758	62.2447	58.1224	53.3576	51.959	52.8976	44.7741	63.5266
78.8681	77.133	71.8688	81.5766	64.0755	51.3668	59.289	54.7002	56.7237	54.4845	47.3693	66.3824	36.7426	59.021	45.9569	79.285	49.2211	55.7359	50.1287	45.7962	49.1654	57.9231	52.2887	70.246	45.3775	46.6697	50.7533	71.5588	58.0234	51.6209	70.2103	43.0784	63.6031	51.6639	48.6117	61.1809	43.165	50.0019	48.9273	48.8389	52.2844	61.7681	72.9492	69.5924	54.2569	59.5757	67.5633	54.8571	33.7067	47.0937
71.0366	69.0423	68.0471	73.1629	64.237	64.3703	59.4384	60.9312	49.0813	55.272	60.8829	56.6134	71.624	67.6225	61.7044	53.4172	52.0865	61.3277	65.0229	48.5604	53.8216	41.2219	43.6837	58.6859	63.6885	64.9824	53.9649	68.0285	65.2543	48.7509	56.212	43.8128	55.0006	69.992	51.0548	60.1324	54.0923	50.3177	46.9311	64.6026	62.0717	52.9263	45.2728	48.8374	54.1011	54.2962	56.4446	51.94	38.3996	49.4083
68.102	71.8422	65.4516	73.7463	64.6538	48.7816	56.4494	61.3265	51.575	49.1362	64.4833	76.4276	76.0497	60.7316	64.2068	63.524	65.2016	53.179	42.5946	54.6858	53.6883	53.284	55.9794	56.9463	59.7344	42.5026	43.9295	70.4809	38.1075	59.9259	53.5871	46.5201	51.9653	53.7559	46.5709	50.2803	60.3064	46.5721	47.2591	62.3367	52.9698	54.0892	46.5911	61.3618	69.5539	44.5595	50.7848	49.2019	52.3244	46.9237
82.381	89.1707	64.0597	61.6256	63.1251	55.2827	68.1445	62.015	45.6182	63.9004	65.3847	57.4177	51.7109	58.1456	56.594	62.9911	57.7273	49.7435	51.0561	53.2975	58.4574	48.3081	59.6334	46.6853	63.8634	52.5457	59.5244	45.1461	54.1789	36.3252	63.8166	50.0838	47.1126	51.0941	66.4605	64.5786	49.3591	49.5801	48.4566	52.5059	40.6649	55.7252	45.467	49.951	60.3491	40.0173	61.3064	46.3229	44.2038	45.4704
68.2289	73.3644	67.1582	58.013	57.2561	60.353	60.9432	62.8287	76.6691	57.2775	62.5662	54.2775	47.2097	50.8191	62.1163	64.5285	63.2429	46.6839	46.2267	60.4884	48.7152	60.1406	60.6555	45.1287	36.8908	37.0692	49.5824	60.5275	53.1775	45.6158	59.4576	60.3823	56.3062	45.0156	57.4307	68.1005	57.6676	54.1579	38.1003	45.6378	63.6432	59.9395	49.6651	54.626	69.9178	44.5999	46.1051	48.6984	53.6887	52.1943
73.6941	71.4671	63.2037	68.576	57.7588	61.1173	67.7828	64.1402	42.7583	69.5914	60.8849	51.0815	68.2156	51.905	56.2936	60.7289	59.1583	64.5576	53.3658	68.1571	62.6199	54.7127	71.355	61.7766	41.5026	38.3067	48.6917	49.9109	40.2333	35.5282	54.0271	47.7674	61.8225	58.9426	45.1936	42.727	52.196	42.9738	58.9646	62.0396	53.2406	57.1065	64.1538	45.2893	64.6464	53.5835	65.6718	49.3151	41.7693	41.4157
84.5457	83.0169	70.6583	49.9984	69.8437	59.0908	64.6263	65.2751	71.4424	59.8883	66.5863	67.3926	75.9123	56.2249	49.4626	60.6761	49.444	57.5283	46.5213	62.1163	58.7004	50.8951	68.21	46.2922	57.0273	51.8685	51.279	45.8828	46.505	59.0022	53.459	54.0419	54.3755	63.5668	52.5425	53.0739	60.5434	53.9202	58.0957	49.5821	42.3464	67.024	53.4563	58.9009	48.2556	49.4855	55.8612	55.4964	57.9605	52.6674
70.5916	67.6297	69.4321	52.7678	58.99	53.3171	66.713	55.9542	54.9157	59.7145	60.5691	49.5135	65.7737	60.3741	53.7262	44.4756	56.2235	57.0136	62.0732	52.2514	58.9636	46.0841	57.1762	52.8943	49.2028	50.9223	41.6908	56.7926	43.9444	55.1002	53.1168	50.7717	51.9348	59.2758	51.8572	54.3003	47.6042	52.3106	53.7563	52.0402	68.9649	65.6143	54.3671	49.8314	51.0248	49.8612	53.6529	46.7622	41.532	48.1733
79.2735	60.6245	72.4578	59.301	58.5745	52.1743	41.4856	51.4446	79.5642	49.192	46.8803	49.633	59.4359	53.6685	47.7907	50.2238	59.9938	51.5492	46.4503	60.8288	45.9202	59.56	52.5002	58.1373	45.4763	54.7772	46.8647	60.1521	49.1129	62.311	67.3522	55.8042	64.2252	47.2757	59.251	62.1426	54.8045	51.5574	51.537	47.7694	65.2183	41.8261	57.8654	60.319	50.9617	44.9257	58.9938	48.7029	41.4989	40.0471
84.9389	76.4541	57.476	59.2718	55.6947	60.8212	53.0411	64.8771	65.4922	56.9722	75.5683	59.8932	68.4806	76.1162	55.0633	51.4814	42.0326	48.9227	53.9119	47.2733	54.808	71.971	50.5911	41.6576	62.0005	77.8099	60.0395	48.164	53.7692	45.1772	50.8559	46.8406	49.6859	43.4373	51.6784	50.4896	46.899	52.681	49.7401	45.5128	45.3199	61.8282	55.9387	55.1838	44.8383	46.25	54.2256	44.6147	57.9418	38.7462
72.1303	77.1535	74.3829	61.9133	74.6066	60.8552	50.9977	55.4662	59.9264	61.2348	57.3334	59.1881	51.3891	57.312	48.5516	45.0714	56.7944	51.3353	54.7974	50.995	54.4183	41.8565	64.6842	50.352	50.2651	48.9551	54.2066	49.6968	55.4805	70.6288	50.6333	37.7221	47.7558	54.4867	54.1973	61.1567	60.2773	51.4967	57.0257	46.9613	34.6387	53.8279	68.2133	42.9241	44.0622	57.9481	38.047	52.9398	44.3573	46.1831
73.9253	77.5032	71.2986	74.7555	67.0435	59.0154	58.8186	54.4076	55.5828	53.6903	65.2374	57.2379	72.1429	63.5193	51.9019	74.9293	57.9863	48.0448	53.3708	54.8799	54.3992	54.8697	59.5319	66.2406	64.1499	50.64	52.2102	60.8167	52.4086	42.7921	53.7364	49.6465	54.4847	61.6867	62.0049	48.5341	41.4007	51.261	51.4043	63.0878	57.5855	53.7656	55.2471	42.0714	47.2066	52.8905	66.9722	50.4536	48.4489	52.4582
71.1165	92.8955	72.1792	53.3835	62.3722	65.1278	63.2094	73.9529	73.2455	73.9619	67.1383	53.8481	70.9641	60.9695	67.331	51.5701	51.3349	40.6434	57.7849	63.684	58.9389	55.19	58.9221	62.4091	47.9573	56.2455	57.7451	48.039	54.3086	45.255	53.9022	62.5092	61.2917	49.5138	72.4277	47.5435	64.7146	54.5197	47.8786	43.3903	59.3131	64.9715	52.1706	49.3552	48.677	50.8371	51.9215	47.4656	60.721	41.8821
79.8259	78.489	59.8948	62.5188	63.9759	64.0168	61.6032	61.4236	59.2009	49.282	58.565	56.5799	64.6222	71.4543	43.9669	62.2831	59.9324	48.3331	57.1826	50.615	65.2317	52.2431	47.4214	57.9722	54.8104	69.7064	54.6819	52.8797	44.0205	57.9355	54.1432	53.8213	47.2818	53.0458	50.0582	61.3487	59.7853	45.3856	58.2508	48.2344	40.2078	55.5396	51.7718	51.52	46.8842	55.3945	48.4938	62.3419	55.9661	52.8081
89.2163	71.0636	70.438	81.8604	57.3197	60.346	62.4942	80.9226	57.3177	59.3731	66.7083	57.542	56.0551	64.5505	54.6331	38.3094	70.9964	49.7745	57.0834	36.6437	47.9671	62.4827	61.5172	73.0693	51.355	56.96	56.3127	55.4412	51.07	61.6333	53.557	54.5511	55.7132	55.7738	82.0605	64.3885	37.0424	38.7722	63.3344	56.4465	52.6683	55.3544	43.3606	45.171	46.6065	54.083	65.1004	59.8515	53.5483	40.1006
77.4636	83.8595	78.9254	69.245	58.2639	55.5477	62.5061	55.8662	54.4622	64.6209	58.3429	64.5169	49.2274	47.3343	56.4535	61.6791	56.4324	61.8057	55.2825	48.049	54.2907	58.5216	55.6011	62.4861	43.7733	51.6622	52.2911	55.6057	56.9074	43.4784	46.2625	52.5738	58.6725	60.1716	54.9101	49.7983	55.9952	52.5652	49.4329	56.8524	59.8357	63.8674	58.5046	48.9735	51.204	50.8533	55.5308	59.2795	54.5149	48.4944
84.9959	95.0011	72.6297	63.6487	80.133	61.8348	62.9126	57.5827	66.0253	50.1451	53.8547	61.8442	55.6975	62.6282	63.445	60.0933	39.7937	64.9123	46.9933	45.3911	44.9743	65.0404	56.031	56.2002	39.8964	77.8203	59.4505	67.3291	55.8186	54.4356	53.2153	59.6233	40.5957	69.8497	46.3191	60.0101	64.4107	41.3438	70.0475	50.3843	56.3141	54.0191	56.8709	60.1314	53.0626	51.3123	59.2946	48.0461	45.289	53.1263
84.0549	75.8188	64.979	67.4716	65.1745	56.0444	54.3935	69.0934	60.6057	62.0941	52.3241	71.1618	95.264	46.4123	58.9224	61.2105	64.7903	37.415	58.4078	65.3408	48.6899	56.4778	73.3593	51.3699	34.7526	70.7399	40.4892	50.1974	46.7341	59.0864	64.7632	42.5845	58.752	53.469	66.4813	53.8324	62.9526	76.1532	62.8857	50.326	55.9801	43.5907	57.365	59.9599	43.9824	46.9874	48.9353	53.9745	67.8362	55.0441
82.8137	87.9992	65.7566	87.4319	74.2935	55.7688	68.276	63.2793	43.1431	52.7976	43.1108	57.5953	56.0297	58.2578	50.4892	45.9945	63.6702	51.4676	54.9387	67.5202	44.9306	65.9924	60.5844	49.8661	64.425	50.0628	42.2154	57.2208	47.5264	58.4189	47.0719	34.5692	45.9426	54.8474	60.4718	45.1342	61.2839	53.2429	54.8858	41.09	40.3713	58.4638	59.1829	50.7195	58.809	48.6993	49.6446	50.1917	47.8553	48.2026
80.0426	87.4314	82.5169	73.1988	73.3062	64.6769	63.2109	77.7581	61.8051	59.3652	61.8584	61.9269	59.2619	50.6167	48.4584	66.7008	63.7797	67.5614	55.8248	50.2701	52.5566	60.1712	62.106	64.3309	55.3755	58.1773	53.7322	57.0675	60.9464	41.9669	52.5422	54.3763	57.1035	57.0282	56.0418	49.585	51.1092	48.6495	39.2343	53.4047	66.3499	42.0842	47.1776	52.7361	50.8125	50.6356	56.8678	55.7865	45.9885	45.8078
91.0537	82.3324	82.2064	81.6689	63.8351	68.9847	67.2702	45.4125	74.0024	58.1572	55.9644	76.926	67.7866	48.9996	57.2305	65.8229	57.2091	57.5583	63.521	45.3319	47.8549	71.2417	46.4042	55.0788	54.2487	51.6607	42.1357	67.6029	50.9505	59.6258	59.5035	49.7586	50.951	48.6879	46.1231	56.7684	40.3154	62.2678	57.1685	54.0619	61.6834	48.6506	36.3377	41.5988	46.4975	42.7156	63.472	55.6633	45.7912	49.0992
111.726	93.2309	71.4071	73.0069	70.6271	63.7961	60.1354	66.0489	72.9652	65.2514	66.7509	63.5514	51.9712	56.5475	60.1348	74.6463	56.0368	45.5854	50.7897	61.2527	63.1675	62.6134	64.941	59.374	43.9588	44.4378	42.0227	61.2924	49.1971	58.5367	43.5996	41.8712	41.5754	52.8928	66.4117	40.2273	51.0967	50.1041	48.3879	61.499	58.1003	60.9779	50.4775	41.4872	45.6482	50.4486	41.9558	41.6355	50.4255	56.4487
96.6066	95.1561	89.9894	79.9394	70.6383	69.5821	58.0991	64.7696	61.5409	62.2895	79.4473	77.2471	69.0101	65.2726	56.2932	63.9094	58.6838	43.9603	51.7081	60.4115	61.4693	50.4539	63.6074	59.2757	50.6921	57.9286	54.2561	47.1515	48.6581	40.6879	52.3177	44.9669	51.9389	47.8905	52.3997	42.3198	61.4654	40.0896	39.9545	37.8882	71.4595	51.2164	55.1457	61.3762	57.4557	57.7167	49.6556	53.1589	48.7947	50.4415
114.551	100.876	93.3488	90.3948	64.2999	64.8988	69.5867	63.1309	64.1981	69.4289	70.565	65.2514	77.6238	54.626	52.0125	59.4355	58.9254	54.5669	49.2359	54.5773	52.5311	49.8546	49.5196	46.7198	48.5721	50.3935	61.7345	46.9172	51.0759	60.0599	52.5331	43.526	42.4327	47.1987	53.7946	50.6874	45.596	40.0135	47.2163	43.9465	36.8193	65.8044	44.0328	52.9284	48.0685	52.4424	56.3434	43.7818	47.4733	42.419
110.1	102.249	94.4273	84.3272	70.5073	66.4976	74.004	65.8807	53.2346	67.3252	65.8285	65.4142	63.0265	60.9296	58.2255	67.2073	66.8265	50.9042	63.2635	43.9711	64.5976	60.6016	65.1478	43.5839	46.5042	44.967	50.5182	29.1786	54.9779	47.1819	45.1632	63.9827	47.648	49.5344	45.6215	53.1957	44.3077	42.5535	54.7611	46.3441	52.4257	49.9423	46.5542	48.4613	42.5424	49.8118	52.5615	33.6354	41.2672	45.3276
124.051	116.989	89.5958	83.6535	65.5093	84.7547	84.9655	57.3581	62.6664	52.3709	73.5513	74.6836	72.7751	57.4682	59.3769	73.751	65.3761	46.3277	60.8641	49.8685	63.9985	46.1156	59.5561	56.2676	52.3406	39.15	41.1241	46.574	41.5369	55.3059	53.6826	62.8475	52.0678	53.4422	48.7892	58.4931	60.1142	39.9194	38.9536	48.3669	50.4966	39.0278	66.6589	52.5412	53.2227	43.3034	43.8128	52.4095	43.3774	46.511
113.143	107.789	95.4593	77.6184	85.8757	66.0969	71.8495	79.5837	68.6575	61.5507	88.689	76.6961	69.1798	60.2678	61.6937	78.7985	56.6156	48.5845	64.2168	54.2682	61.6356	76.6717	73.3284	56.5114	67.1074	47.9295	47.3848	48.6557	63.2566	52.5533	52.2765	49.6271	47.4429	62.8098	52.2061	69.8548	48.2091	51.1182	50.248	43.4696	35.6087	46.8446	39.8137	53.1743	53.924	45.0535	63.544	60.0937	45.3162	41.1664
132.057	95.9411	108.392	92.1325	60.0813	80.9493	70.5945	62.4169	75.9825	67.1907	81.3489	88.9206	87.4977	66.2596	64.4915	82.2223	84.9797	55.8428	75.3947	94.3768	66.6149	68.9681	67.6265	76.6708	55.1108	50.012	46.6968	92.5491	63.7731	64.1366	86.2108	43.4873	57.7949	54.8651	52.093	77.1322	48.1837	58.8599	61.4934	58.1517	34.4036	50.9167	48.3931	52.2034	59.3929	60.4567	53.9839	60.9629	30.1005	58.6818
142.438	132.262	119.28	85.3309	91.1532	94.029	52.715	78.3564	61.2414	85.3523	51.8363	73.7773	58.0775	86.9614	61.2917	50.0278	70.0214	70.1034	70.3743	100.23	57.2802	57.2228	73.7441	69.3968	35.5044	27.6633	49.228	100.921	71.4318	75.8301	75.4306	69.9425	67.464	62.0748	69.1545	70.3962	28.7841	52.5408	70.8924	69.9603	68.5072	36.6128	59.301	47.0257	62.2462	60.193	63.2335	52.0261	62.663	58.4259
121.311	100.905	112.43	102.304	75.1789	82.1444	92.7507	65.2226	70.7272	80.9283	84.4615	71.2368	67.7604	83.9669	67.6356	42.45	76.0615	59.131	58.8908	63.5107	66.9515	51.5689	57.7894	55.8393	73.7579	67.6671	65.1377	49.4292	51.7291	51.3817	48.5555	47.1666	53.0068	55.9415	58.0291	50.4642	48.6377	55.9348	47.7085	59.0103	40.9489	46.2296	52.4874	49.3894	46.0788	53.4707	53.9329	64.1886	42.0906	42.6239
127.767	117.836	103.153	99.2331	78.9584	77.892	76.1393	79.1994	82.6393	78.642	59.8686	72.0853	71.7029	57.3241	71.6029	79.6965	53.9144	50.0624	69.5077	51.8928	67.2367	69.2804	73.5511	57.487	90.4962	70.5101	47.0534	54.5227	61.9545	50.8634	58.839	56.2412	53.7366	49.8395	45.6402	62.189	54.261	46.3568	49.2806	51.4975	49.8903	44.866	57.8623	68.6054	59.4965	51.3971	56.4109	51.7999	52.9506	49.64
152.543	142.744	107.584	103.605	106.063	81.7645	68.2711	75.2347	68.8163	69.4607	71.3289	67.6805	58.7626	70.8752	78.4338	69.2086	68.0135	63.3971	72.1538	53.7483	69.303	67.9335	55.0197	51.6785	78.378	69.8621	57.5568	38.3585	56.5347	54.2725	73.2676	43.1345	44.3288	54.6673	47.9796	50.7652	47.3745	53.6513	44.863	53.1136	60.2053	54.7122	60.0005	48.8826	51.3921	49.1122	52.2072	49.1305	49.3986	50.4449
140.537	129.508	121.102	113.525	102.031	76.0667	76.7265	87.5634	86.0235	63.7413	79.5735	83.0538	68.104	72.6289	68.6995	68.2644	75.6407	71.7435	59.2171	44.8764	46.2792	63.7671	71.0944	56.8163	66.0638	58.5084	52.2457	58.3771	36.5515	57.182	58.562	52.2639	47.3821	49.9747	50.5518	44.7541	54.0056	44.8084	41.7718	51.8462	48.4093	44.1947	53.1024	57.4134	48.8386	50.9238	58.2416	43.6299	52.0468	52.4848
178.025	177.495	144.066	115.538	94.5218	82.9984	72.3815	78.3215	67.3261	78.3058	70.4335	83.48	84.4517	73.198	71.2448	88.4668	82.3459	70.9942	66.2087	56.1481	59.7923	85.8462	61.1449	56.9074	45.5494	52.7551	52.1556	43.513	52.2191	70.0223	58.5319	62.2456	41.6243	48.2988	57.4623	42.7155	52.148	48.5573	57.7651	45.0859	70.9223	46.1901	42.4086	47.2	56.979	45.9163	57.8828	60.3564	38.4482	60.1673
181.778	204.807	140.026	120.816	125.264	85.0251	69.0756	76.5112	74.4077	70.7019	69.0754	72.9158	76.183	77.9207	81.6754	63.6353	68.0373	60.3993	77.3674	54.2599	59.2561	68.628	43.7939	47.394	61.2907	36.8633	45.5554	48.2391	42.3057	54.5132	53.7244	52.1494	53.5437	46.3226	54.3046	54.3659	45.5488	46.4518	38.6464	54.6503	55.4265	44.0978	55.5629	40.4024	47.6947	56.9501	48.4513	53.4406	43.5667	49.3092
139.744	148.985	110.755	98.3676	102.704	84.3435	75.8531	77.5372	70.6861	59.4087	77.0785	74.1916	68.5529	80.9038	78.0291	66.9296	61.5412	59.291	60.4129	66.0682	53.2392	65.4974	57.4077	45.1058	48.2912	54.2802	56.3465	51.6588	42.3405	42.0924	49.7613	45.7464	45.7477	42.6306	41.1926	38.4566	44.713	35.1908	46.6312	47.336	51.6089	44.9005	49.998	49.1716	43.5116	33.6611	48.8546	39.8767	40.7625	45.3791
130.074	113.932	98.0663	91.3176	86.1677	71.3007	77.2236	67.083	65.7951	61.2228	70.2658	74.3917	68.3673	74.45	49.1418	77.873	65.7754	55.8783	58.241	51.8431	59.3631	63.1427	57.6444	45.5495	52.5027	56.8399	52.2916	53.8444	41.9023	47.8359	43.7944	49.4244	53.2278	49.601	42.2893	37.4393	45.1786	42.0982	52.4166	54.3873	55.858	50.6346	44.423	52.9736	47.9616	46.036	48.7223	35.8802	44.3175	44.4622
118.822	119.528	85.6592	75.9106	77.2287	56.4485	51.2127	69.5916	91.5639	58.6329	77.954	64.174	57.8165	67.0716	58.358	75.5234	67.2349	55.7079	58.034	56.2586	62.3229	51.7136	54.3295	61.1476	56.8801	61.8749	50.0496	69.8907	51.1057	62.2175	66.1116	50.7926	55.8134	42.9153	60.2645	49.8828	51.2129	54.1025	53.5106	53.1415	44.7753	52.4951	60.2907	46.1329	51.6827	62.8295	47.1451	44.0786	46.1657	41.5807
114.285	96.0593	74.6496	79.2147	71.3087	70.6161	54.2518	47.3473	48.0968	57.7476	66.2337	68.7458	59.0638	53.798	63.322	68.311	51.1256	60.5148	61.6599	44.4318	54.0865	62.0743	56.1847	63.6988	59.2532	60.0173	47.9246	47.599	66.2291	39.9639	45.5794	70.8698	52.1559	63.1938	54.6145	57.4069	58.0456	53.117	52.4338	54.3521	51.0408	69.3284	30.9273	42.3384	57.1353	52.2371	61.999	56.0752	62.5195	44.6906
116.222	93.756	86.4451	60.0143	60.4308	73.1012	48.6231	62.3054	69.779	70.216	76.2014	61.2455	51.8953	59.467	47.1117	58.7295	53.8218	46.8241	42.1926	66.4481	50.0533	61.5779	73.9347	64.01	49.1228	28.0676	46.6682	54.6384	59.4815	47.8564	57.5798	59.9053	47.5856	49.2405	61.5085	70.8348	49.781	58.7142	44.5838	52.2914	56.4192	54.5529	73.5004	46.7998	70.3328	47.7478	52.4927	43.9887	55.286	49.3999
114.957	103.885	82.4174	69.0514	57.2298	68.9683	45.1096	73.8874	60.3137	50.2084	70.5142	64.5056	87.1072	50.2051	47.2366	76.1445	60.2448	78.2469	56.2936	52.4403	72.3465	44.709	60.8382	63.903	79.2576	61.7535	54.9466	63.6688	76.4076	55.6834	59.5157	52.0448	56.4757	51.2714	49.6207	50.0015	56.2237	53.0053	66.5391	55.1995	46.4254	47.153	62.0528	45.582	59.0554	49.7171	56.4632	66.5381	39.5325	56.5179
112.955	77.8265	78.2087	66.2784	60.3415	62.6009	62.0377	70.5913	53.4181	70.0414	73.2043	83.352	64.0768	61.4044	53.5832	48.1707	57.6833	76.8115	44.7228	64.1382	68.1199	72.7302	38.4876	71.0526	82.0475	70.3201	59.8652	55.77	54.642	59.1807	55.099	47.0354	61.648	56.1046	47.0868	70.0424	60.9744	49.9418	70.5361	59.6203	65.65	53.6941	57.5755	54.1771	59.3362	61.2043	69.2073	68.8803	65.4086	34.3793
86.6924	80.9378	72.6995	63.5444	79.5471	65.0202	63.7908	61.6203	62.0368	47.2408	51.2677	56.0853	65.8875	51.6394	40.7525	50.8021	55.6742	55.13	62.2327	51.0229	44.9006	62.1437	40.2916	43.6038	63.0943	48.9259	45.8241	57.1826	48.9459	63.1564	59.3194	65.1061	59.105	53.1599	49.429	56.5928	59.1696	57.3726	62.9908	50.5262	45.5501	48.5001	56.9255	58.7493	37.6623	40.3422	38.2597	49.4375	41.8454	46.228
88.9264	78.6872	72.0306	64.9272	56.1923	65.1102	69.3263	63.9606	60.9123	76.71	69.388	65.1458	69.559	79.4352	54.2854	61.5201	67.4202	58.5864	67.4295	68.849	59.4711	62.3538	56.0206	50.8475	58.2139	49.8931	49.3261	54.4083	50.3256	49.4877	60.1064	54.4386	57.0362	44.7829	44.545	46.8907	55.4297	53.5313	41.7726	57.1071	52.4021	53.9704	39.6902	40.4545	70.1665	62.4239	42.7677	53.7588	52.2094	53.7858
75.3564	66.8007	75.2111	62.3976	63.0521	61.5902	58.3421	54.4674	66.9243	65.6501	57.6257	55.4072	47.3469	53.3373	57.6822	59.323	53.0478	56.3745	67.687	47.0457	52.4316	51.268	69.7031	43.8883	51.0317	65.6062	58.3746	45.0939	52.5477	55.2135	54.4898	69.773	57.254	64.7753	68.3361	70.8279	60.6795	54.3153	56.0428	41.0026	52.223	56.774	68.8541	54.7847	52.8982	59.0049	52.4876	53.9809	54.9216	47.7272
86.6446	83.1396	93.2234	72.4123	70.1278	61.1291	35.3941	72.5661	72.5629	65.396	48.3391	64.2132	52.8052	57.0457	60.967	62.769	63.1207	41.4785	49.001	51.4071	62.9743	79.6876	52.6231	67.3034	69.8301	70.1677	58.1486	52.3757	52.5499	61.0374	52.3924	43.4825	48.1096	60.2023	46.9848	46.5496	59.0528	48.2423	61.3016	52.1923	65.7106	52.5272	66.3602	45.2379	68.4951	48.4981	47.1739	46.8989	57.9272	48.6725
81.1515	68.2441	80.1315	63.953	56.2608	65.3791	69.4107	67.6598	62.257	56.9518	57.132	70.2559	71.6921	54.9956	54.5574	60.9535	50.421	55.4179	55.4324	60.7582	60.6068	64.5825	44.1022	48.9514	51.2269	60.4911	60.7682	57.2602	65.0831	38.0056	51.3728	39.9389	48.2879	56.9226	69.6865	56.4277	38.9158	49.8904	46.5969	45.9455	55.2274	55.6255	69.281	61.1048	49.3959	57.7446	56.87	54.283	43.2406	50.1422
83.776	85.0382	76.445	63.2473	67.7851	62.8821	71.29	60.0805	51.9973	49.4946	65.7203	57.5619	55.2248	63.1691	53.5134	69.1936	50.0789	54.6955	49.4161	54.9846	56.4514	62.5042	60.0375	54.1441	51.6245	62.5913	48.0103	49.6404	55.7319	49.8219	49.7196	57.1685	50.314	75.5531	62.6265	47.4343	64.5659	44.9346	52.7969	60.2304	62.9948	51.638	66.5093	39.5865	49.7793	61.9915	65.3695	52.4305	55.2674	50.143
93.1778	78.1096	63.7338	59.6324	60.561	46.5397	42.8925	55.3168	59.5694	59.9425	62.501	65.8397	52.877	50.7661	51.7097	64.4613	52.839	51.394	45.2549	45.6273	49.8514	46.5604	54.2807	42.3495	43.2062	60.9915	44.147	44.9165	56.247	59.7102	54.2754	48.5177	49.9978	55.7221	50.5642	55.4315	36.831	49.3279	45.6727	56.9878	52.0175	57.6594	40.858	54.5691	37.9859	62.5644	64.7289	53.7685	40.7609	49.0729
85.3777	68.0177	47.085	66.3152	59.0333	51.2221	53.8952	57.1152	50.7669	66.9294	44.3132	42.8111	61.6846	62.1447	66.535	64.0919	56.8359	62.121	56.3931	53.2274	49.9823	74.3158	41.1971	41.7073	53.5125	50.4501	64.6131	56.3796	51.8126	51.2808	49.5921	33.1313	46.0561	51.4578	52.2081	50.3983	43.7452	54.443	38.7329	60.9942	54.7618	45.526	56.8394	43.086	46.4398	41.9142	45.866	52.1127	53.0746	53.2762
89.6702	86.8026	97.5358	64.6909	72.8515	66.7454	61.6315	52.3204	64.4928	58.997	61.5511	66.4894	47.7429	63.5441	54.384	51.5109	61.8253	48.5761	63.4225	42.3415	55.0731	45.995	51.5431	49.4416	62.5007	36.3852	46.9631	44.8882	52.9214	52.4939	42.7643	57.1924	44.9473	53.5237	50.5323	50.2706	50.8298	45.7756	47.0929	47.5955	41.1202	44.2463	43.3322	42.5009	43.2101	42.2247	53.1366	47.5204	54.7475	38.4235
81.9989	74.3586	63.161	55.7274	45.2507	57.8515	33.4963	63.9061	41.9664	53.7463	50.3219	62.5065	46.1298	49.7528	49.4555	46.5595	53.5567	42.668	58.7952	64.1306	38.3128	56.5612	56.5927	60.02	38.74	31.2496	37.6527	32.5286	49.0319	73.2626	53.256	42.3268	62.3411	44.703	63.6468	44.0537	49.1124	42.0888	45.5018	54.5035	50.0953	39.7686	49.7184	47.1809	50.5396	54.3973	50.2251	40.558	38.4711	36.4377
83.2569	82.7177	67.5745	59.7644	60.1255	57.7372	51.2507	49.7727	60.8307	49.5764	78.33	61.3464	66.8656	54.0879	41.4436	59.3433	41.4281	62.1569	54.0154	45.6776	35.8663	33.6728	51.68	39.9488	53.2638	33.9725	52.4788	48.8345	51.0197	41.3547	51.9071	34.5111	41.8822	36.2104	45.4964	46.6642	45.1068	44.2051	45.7565	53.6977	35.6809	47.5572	39.8267	39.8937	52.5544	56.365	38.8277	57.4028	40.7776	42.6023
92.4574	86.8411	64.4438	55.9708	61.6077	52.389	59.8091	50.7734	65.1404	42.5305	49.393	58.4198	59.201	48.9069	45.5322	56.4379	38.2741	52.2823	53.23	56.6369	37.4113	52.7504	39.7879	44.2889	56.075	41.1943	48.4835	43.5609	38.6933	36.7913	53.4886	60.2248	37.9901	53.7018	56.0436	46.5151	45.925	46.5715	50.2705	42.7668	52.0491	38.9437	47.3073	42.1217	30.8976	45.2445	50.4444	37.6608	59.8906	38.6684
98.6191	80.1658	54.2228	72.7314	62.1553	58.6205	38.3415	62.6414	34.3899	69.2105	22.0912	70.4299	49.5021	49.0733	71.6458	43.4163	51.7248	52.7469	28.792	59.8012	37.0024	52.0252	30.6079	52.052	52.8211	45.2711	41.0269	47.8719	43.2958	10.8856	63.8496	45.4211	46.0022	40.6343	47.1549	43.6378	58.8817	63.3851	39.5508	49.3493	13.3467	49.9308	40.436	54.0054	55.1775	22.9848	51.741	41.3879	55.7327	45.1512
81.2892	81.2941	38.8136	62.4749	55.6148	26.226	27.4455	52.7527	56.2671	58.5497	63.2531	38.4114	77.9558	46.8367	45.5869	71.0358	45.5698	56.6357	45.7995	73.383	82.4038	29.7924	56.3391	40.647	63.0171	64.8117	42.7167	42.8345	65.8577	31.1685	55.8612	45.5185	46.4882	53.3257	53.0424	68.7207	70.2476	67.0719	56.6223	18.84	66.8766	43.9894	36.181	9.66451	54.6882	32.9058	30.8642	55.0201	31.9156	34.2212
76.794	75.8337	70.5374	71.8556	58.1503	53.9293	56.1978	48.7227	55.1554	51.8008	58.4209	54.3869	56.81	48.9721	50.6444	71.1796	45.6621	50.1707	45.4932	52.2181	46.1575	46.7261	40.3627	75.5559	49.4176	39.5305	48.3863	52.2519	51.9827	52.958	53.0982	50.9933	41.8566	56.6017	60.5026	57.7007	51.4152	46.7532	37.2765	41.0395	54.9416	51.7443	55.4848	47.1572	49.7691	58.1626	43.0285	44.2527	33.3707	39.7571
80.0217	62.7012	59.8729	39.352	48.2569	55.6264	52.9209	60.0141	48.8229	46.0271	54.8846	63.8816	57.3934	51.9291	54.9385	51.3647	64.8032	58.2433	59.1687	36.5538	40.8581	60.3187	54.3171	48.3321	60.7554	54.1542	57.6571	47.9047	47.0603	49.5823	54.8356	46.3925	49.3017	51.4118	50.2089	40.9572	44.2479	49.4494	47.3115	51.767	53.4233	56.194	65.579	40.9976	39.837	34.4441	49.9909	54.6776	33.8471	45.457
83.7631	54.6136	59.4481	59.2159	50.5532	41.5657	41.5794	50.4107	60.6542	67.1824	60.4449	54.8353	49.5531	60.0404	67.7352	55.8786	70.3652	68.2017	44.8337	55.587	63.1061	57.2868	51.0658	55.2636	52.8755	62.9414	46.0473	57.9049	56.8843	59.9327	49.712	43.9523	55.9819	56.4947	62.938	29.1218	56.7594	49.6569	48.3898	55.9868	44.5349	43.5743	62.4031	58.5662	43.9043	54.7821	48.9169	56.2273	49.5913	46.9702
75.5265	79.5734	68.9992	66.8956	50.698	48.5738	50.6339	54.9588	71.2398	58.0005	55.8305	61.1382	63.5781	56.7586	51.9459	66.8114	43.6841	53.9506	58.9808	55.7462	53.6562	59.2746	57.0648	47.0521	53.7985	51.5794	58.7194	44.6258	59.4187	38.335	53.6415	61.1594	48.2081	51.2067	56.5166	56.9502	52.1784	53.6636	44.6068	52.4774	63.5908	49.3298	55.494	52.441	56.2718	46.2534	50.912	48.3799	43.8719	53.3684
82.4544	76.1657	74.1846	62.3579	72.6362	59.3156	55.7353	60.4959	61.6136	55.9532	65.4853	46.6497	53.0521	49.4221	46.2881	65.057	57.158	53.3724	53.2516	49.6745	61.8745	61.6877	57.8289	61.5037	47.1743	67.0989	46.7757	54.5798	48.7454	52.126	71.9875	53.857	58.6184	52.5051	48.3861	45.7722	56.6895	44.6168	45.0928	69.0174	41.0856	49.9208	69.1529	56.1851	58.0699	59.1494	56.0415	41.7945	46.5975	53.2947
77.5731	69.6601	70.4605	55.5084	68.9487	47.145	48.9119	57.2254	71.9373	66.3057	49.9917	66.9666	49.4213	69.8607	57.3997	48.1616	60.0264	51.9294	56.7802	61.599	56.5531	50.7861	46.5645	69.2894	50.7817	61.9369	65.3704	57.087	57.0331	56.7544	46.4318	63.4857	60.6358	50.3343	62.0233	51.3117	55.8826	52.5818	52.6484	56.2028	59.2219	56.2403	47.0983	51.6707	49.9083	44.4375	53.5697	54.438	46.1621	55.3893
71.5797	65.381	58.8526	52.4494	72.0361	51.8982	43.2023	51.2467	56.9384	51.0446	60.3095	53.5537	57.3715	58.981	61.5077	43.1299	61.4846	63.6793	56.8509	45.1051	70.945	54.9361	51.8028	45.0928	56.6834	48.5814	60.5169	49.3175	53.6631	54.6699	55.7283	40.9436	57.1483	47.9661	58.121	41.5838	58.9747	50.3939	62.2495	58.4653	49.8428	30.6653	46.8641	42.5965	60.1231	55.8144	46.6404	52.5357	48.8033	41.0423
68.4771	72.7736	65.4688	55.734	51.0733	52.9857	45.9079	52.5974	50.7497	51.996	76.3441	47.243	64.1521	45.3163	59.8062	44.2667	68.0041	58.2027	50.4715	46.5316	53.2812	65.4677	60.7722	52.4367	51.2573	48.1822	58.8428	56.1952	53.3645	52.1353	55.297	61.4226	51.3321	53.4231	54.4045	46.7171	60.8249	58.4892	39.618	54.3764	48.8818	56.989	53.1624	55.1537	65.3688	40.0861	59.1173	49.4167	47.4533	40.4058
73.4918	58.3445	57.8595	57.5028	48.2125	47.1548	50.6693	60.1283	44.0357	55.6734	53.8187	48.5608	73.9512	61.0922	50.314	66.9979	52.1241	53.7952	56.6145	54.9766	54.8053	52.6108	44.2177	53.2904	52.6063	46.8211	61.7187	48.1357	70.2768	78.8084	61.9594	73.0741	50.9978	52.1428	43.3505	58.1699	51.124	56.3712	53.53	52.9292	53.681	41.4889	49.9522	62.8363	42.922	45.2795	44.5937	49.5994	52.9443	42.7294
73.3244	75.6514	53.2578	47.0645	53.418	52.3559	72.3646	63.5846	80.802	60.2237	59.5634	56.0646	80.0819	57.336	54.7328	36.7906	56.8579	41.7767	55.2037	58.737	59.8605	46.29	64.8422	57.4139	48.6597	54.9279	58.3262	72.6045	59.0976	44.0255	64.0797	55.1099	55.4502	63.9101	41.775	52.9462	53.8019	54.2428	61.6135	69.1901	86.3665	39.3522	50.4243	55.5146	59.5089	39.8396	62.7779	48.6223	41.0736	51.5599
78.0904	64.4028	49.1289	61.9976	37.4502	59.4871	70.5212	41.1319	57.3329	58.262	61.6489	65.5151	74.095	56.0236	57.5581	62.9402	49.4612	56.0357	79.5368	69.3546	66.7544	72.5922	45.4813	69.6284	50.2518	66.9963	63.3963	54.6521	54.9197	49.7095	53.9946	61.0726	53.5473	59.2753	68.3599	77.495	55.6027	51.7374	61.3181	60.0946	57.5621	55.541	87.1968	59.9417	62.454	65.8086	49.2242	53.2497	49.0158	47.8401
62.2326	64.1481	45.7037	59.237	63.8181	46.6252	47.6843	52.008	53.4267	56.7769	61.3379	70.6166	67.5777	56.7732	52.4954	63.1445	63.5232	51.8697	66.6191	53.3708	48.516	57.7807	57.6684	47.0805	66.2014	48.8828	69.9019	58.1525	56.9763	50.3746	53.3491	50.446	43.2023	55.6285	60.0091	63.6108	52.2258	48.4619	59.992	62.4211	57.1313	50.6557	56.1368	56.2313	62.8531	55.4617	42.8992	67.0347	45.5641	48.5484
74.011	60.906	61.1349	51.464	63.4332	44.8694	53.4774	71.1997	49.47	65.0684	63.7284	66.6297	52.5407	65.6635	51.9956	57.3907	68.2187	53.8314	58.3326	46.4996	66.0156	69.3773	60.6894	38.6344	56.303	57.4957	51.7671	48.8562	63.3332	35.5502	56.9568	44.5008	56.7058	62.6654	49.4994	57.0048	52.5252	56.2507	50.2308	58.1983	72.646	43.9018	55.0232	55.1158	55.4457	58.0849	39.897	45.0548	57.637	44.0918
65.5563	71.1595	60.4531	55.8415	48.3441	57.9595	53.5782	63.7323	58.0302	71.6649	69.8947	56.5928	74.1337	51.7546	62.1274	68.0287	51.194	52.1521	71.5267	64.8706	60.7042	66.9387	40.5809	53.898	51.0649	57.2936	58.2159	47.9632	56.5059	65.4383	56.8634	72.8123	46.8033	47.8542	64.6507	66.2718	62.0989	56.3851	45.4195	58.2911	38.0051	46.1779	62.9019	50.5486	48.3444	58.8701	53.6585	47.3907	50.1571	55.4612
83.7658	74.1943	37.8939	55.3896	58.5526	45.5346	60.8322	41.8981	66.2546	49.913	64.2578	58.5322	47.1237	58.3945	53.6787	49.2028	62.0756	47.0744	60.0621	66.6419	60.8819	57.7799	52.0309	56.3081	53.5423	47.8845	55.2303	61.7119	47.9417	56.1309	64.7215	45.641	45.7955	51.9341	58.7836	45.0029	62.2808	68.5016	65.0751	54.808	35.2929	62.9696	48.1165	58.0155	59.4851	60.779	55.868	49.2493	41.265	46.353
83.1874	65.5339	72.0906	56.5903	47.5535	55.2935	47.4169	61.7895	49.4294	56.4462	59.2709	57.9265	59.7665	59.6603	59.4032	60.3233	62.0498	60.2567	57.4003	48.7072	64.8062	45.3648	53.5254	56.3385	61.2641	72.1185	48.7835	57.1963	54.4513	59.3252	49.3703	71.5958	47.1916	51.672	49.7031	52.6862	53.7571	61.4629	53.0576	49.1	60.4283	59.8978	43.2265	48.1103	49.8217	46.2513	60.0114	52.052	45.4825	44.0918
57.0405	66.6529	41.4426	61.4182	56.172	63.5731	42.9668	66.0688	46.8855	53.6776	66.4424	80.5023	67.2843	62.6805	48.3459	80.716	75.9437	49.5761	48.1088	51.8828	66.5836	55.6683	58.1682	67.0554	62.3755	54.5509	64.7172	53.6469	57.1269	61.3876	67.7052	49.9153	60.2577	55.8185	49.6776	74.4572	52.9771	62.962	76.2529	59.9408	52.1075	62.2022	74.5488	50.759	71.1933	51.2777	53.6184	51.2967	48.3531	43.7812
79.6948	73.4648	60.6931	62.3861	46.9918	61.4428	54.0224	52.6777	54.0261	64.0018	54.6605	65.4647	61.2417	65.2084	59.0912	80.1427	70.0078	46.223	72.1197	63.4143	51.9943	70.0844	63.7122	79.3572	56.8768	49.7843	62.5485	49.3541	52.0756	50.8761	40.9587	54.9442	57.2837	54.9256	55.5598	50.3875	62.9531	63.6429	54.3672	54.269	62.3784	44.3492	50.0256	58.4614	44.3418	48.7469	53.343	45.514	51.0741	48.9222
69.8422	58.5477	51.7233	44.9228	61.6062	56.5737	59.0043	59.9736	62.5338	62.3628	52.5505	66.4835	54.746	57.1731	68.1059	44.0034	56.4569	59.16	55.4063	72.1971	42.8953	69.4779	62.0436	57.2698	50.5175	61.4027	63.8179	69.9249	58.1588	54.5152	58.4744	59.7105	54.7714	50.8741	55.5237	67.3825	61.4332	51.1802	49.5176	45.9957	54.3077	61.7119	68.5558	54.2327	54.9115	62.35	61.1808	55.5189	52.7207	45.9993
77.3763	64.2683	58.88	55.9759	57.2115	55.6985	63.753	59.519	54.8485	58.2878	46.1781	62.1393	59.9691	56.3412	65.2381	75.1379	51.9819	61.864	66.8722	68.9962	64.4562	53.1394	79.9761	50.5815	40.7779	53.7682	53.1571	69.65	57.8498	51.7152	69.0929	53.9463	57.8503	65.9568	52.8052	60.1208	46.6223	60.2256	60.5446	52.3598	55.4813	50.179	57.6306	63.3401	45.3696	49.9179	58.3797	66.0097	55.6024	49.2095
90.2213	70.2585	74.7567	59.7534	55.7556	49.8649	58.1135	51.0626	51.0604	67.7284	60.1332	61.4146	86.973	50.5984	58.1129	70.6017	68.9217	49.7633	60.1651	52.8511	63.0784	52.7837	63.8395	51.5229	76.2476	42.9437	61.8377	65.1547	60.2657	63.3029	64.0783	62.9431	63.6144	51.1144	59.1778	57.2322	56.6641	57.967	60.898	42.3346	59.4496	59.8782	56.285	71.832	54.6166	47.9398	33.0763	46.0881	61.6022	56.5224
86.058	64.1255	46.4714	51.1972	56.9693	53.7295	67.729	66.81	56.3276	72.1386	70.684	85.8478	64.6755	62.1526	65.8006	81.0347	65.776	73.8374	69.093	77.4482	63.5821	69.3592	59.4601	65.6098	64.5519	70.4138	52.7074	74.991	56.9997	65.3065	64.3154	60.5547	48.342	57.7845	57.4776	63.9949	61.0557	59.5202	37.4958	56.1422	60.4983	57.35	61.9949	46.7995	53.1908	56.9083	55.1842	44.1422	52.5068	58.7785
80.3862	75.3571	66.0932	55.5364	52.8089	57.2236	56.8347	59.6832	44.05	68.2436	65.1735	56.2622	74.4523	65.0547	55.26	46.6423	56.3901	49.5829	49.0406	53.1254	60.6469	42.1331	70.8231	57.4838	63.6572	78.564	66.8835	58.8466	57.1346	62.9702	56.4286	59.1182	50.8738	47.0115	54.5554	58.0593	57.7151	44.6374	64.8238	59.9489	55.9749	38.8817	46.7821	51.7422	61.3819	54.1338	56.1199	48.7385	39.7624	53.7737
65.9379	64.251	56.9705	65.8363	53.8452	52.8558	35.2489	52.1165	69.4857	63.183	71.2389	70.2041	58.812	75.1918	52.9187	71.9336	55.1499	48.4924	61.5362	57.9984	67.454	57.3947	64.3179	53.5424	56.0314	61.8957	53.807	47.396	58.9398	84.6797	68.2319	55.2483	59.7059	55.5562	70.5055	70.3607	57.371	58.4674	58.4257	66.0756	54.7438	39.113	54.3319	48.6946	56.4299	48.299	59.7644	55.1928	51.5001	52.591
79.7467	73.5969	57.8392	51.2807	42.7966	50.2293	61.0128	67.657	55.326	56.2227	56.2461	83.7485	69.0777	60.0696	61.39	62.2556	54.5485	54.8814	48.5579	48.1038	55.3591	50.9464	37.4665	54.448	45.26	48.0267	49.307	58.599	49.6851	58.6294	51.2362	60.0469	46.3732	56.3715	50.2999	47.0061	48.8514	55.3239	45.1858	47.5205	60.4485	58.2984	50.7343	57.8435	52.9942	48.2317	54.8903	49.9383	50.9385	53.9682
89.4178	70.6918	46.637	53.0781	58.1172	50.8015	55.9618	63.1936	59.1574	73.4669	61.2627	47.7271	68.6388	71.6256	59.5477	76.9479	63.8809	64.9581	51.3623	63.9041	45.0061	74.0357	65.4157	63.8866	56.2156	66.076	62.6032	45.8536	46.4073	47.6648	59.5396	43.0917	44.4329	48.188	52.8481	65.2844	46.5517	56.3132	54.5199	46.8184	43.8308	56.0594	62.7076	54.1917	63.4988	43.1328	51.9194	53.936	36.6054	48.4566
90.9021	79.7298	71.9947	63.9116	62.3642	46.435	65.8046	59.9332	74.7187	57.814	56.9303	62.3426	57.5109	46.6469	48.7652	51.0956	52.1088	43.1751	54.7366	55.942	56.4501	54.9475	45.258	66.9706	59.5073	49.4078	51.2099	56.8811	58.3028	41.3895	47.9546	61.4047	50.301	50.7848	58.3414	49.7761	47.6784	54.1385	57.5531	58.3758	63.4338	54.3581	45.9104	48.4831	53.7941	56.8749	56.4689	44.9617	47.0906	49.9315
79.3155	81.8327	76.1065	63.8496	65.4304	59.8394	45.2541	64.8842	57.6724	52.1843	59.7589	61.6237	79.5869	63.6607	56.8831	63.3129	64.985	58.0502	49.8008	53.4141	44.067	57.09	60.2569	67.6255	52.796	48.1379	52.3499	53.4486	54.5544	66.6718	62.4615	62.5934	58.6983	55.3056	59.3096	64.5904	70.9585	57.6701	48.2235	62.1296	45.9818	50.969	56.7555	55.1283	62.8238	47.7633	40.7129	55.8284	50.2542	56.2569
88.4755	88.1414	65.6414	67.4067	63.3386	54.2345	47.297	45.0593	57.9685	58.0423	56.8719	66.1946	63.7194	41.2343	53.7967	39.9184	63.1661	59.4091	59.0234	54.0668	50.2758	49.1093	63.7883	56.8499	70.8246	69.6041	48.0092	51.3509	47.6032	65.3896	56.3137	54.5686	60.9559	59.5693	52.0269	53.3623	53.3358	59.123	52.7956	64.2285	58.6982	61.7993	49.8807	50.6888	55.5451	50.0147	41.6258	48.201	47.0293	41.0251
100.449	76.4215	87.5178	58.3436	61.4467	50.7083	58.2103	64.5293	69.3834	53.3155	83.6137	57.7857	58.7254	55.4445	61.8349	59.5644	61.8117	54.9391	62.3492	57.913	55.7418	48.4932	53.1076	56.1368	59.6788	66.067	53.7278	45.636	58.0887	44.5835	55.1063	53.884	59.6179	68.8647	44.7146	32.0471	62.8304	40.4777	37.2381	53.8977	52.7783	40.1403	68.5287	39.089	44.3581	48.2279	42.626	50.1014	41.979	45.0116
86.0238	81.8119	70.413	64.6445	67.6821	60.1326	59.2982	55.8252	59.5443	60.3712	63.5903	64.3603	48.7478	47.4995	64.3228	43.851	52.2427	64.929	53.3138	60.4	48.7923	77.5055	60.7246	51.3784	58.9072	51.4399	50.8553	57.4171	62.8608	65.9678	57.3235	43.5821	56.0286	53.0115	57.8328	77.1307	48.7334	42.4479	51.0432	49.0127	48.8663	43.642	33.1832	47.7279	52.5148	54.7209	54.4365	47.0276	53.4762	67.7343
87.8893	69.1917	68.343	67.7041	64.5747	55.2806	57.606	67.8478	65.3322	74.821	50.8456	71.188	59.4994	59.6115	66.1641	63.4463	78.3497	46.3693	57.2688	57.8961	52.5712	49.2274	46.9652	43.5651	61.9127	52.0984	51.5064	61.2128	49.1332	41.7577	48.9858	42.9784	57.4379	61.4838	47.3753	52.4507	42.6648	57.0868	60.6873	58.0537	56.3183	49.1119	33.608	51.7917	52.1016	52.9022	50.7227	44.6056	52.2604	55.0169
90.4238	72.8284	63.7649	53.0753	60.4996	61.9498	66.11	59.0258	68.8604	49.694	64.8769	70.8856	69.3842	65.5079	65.531	49.6769	64.6212	42.5404	56.9397	61.7721	51.2238	60.1886	51.5594	53.6923	67.5728	57.0749	58.0859	57.2475	57.7954	70.2342	53.665	49.5166	60.2041	56.5027	49.4583	48.5433	54.5841	60.7004	56.7072	57.0927	56.4189	38.4534	41.608	45.0573	49.1042	43.8319	52.761	55.9064	47.1184	53.1814
94.4096	77.4402	63.1511	84.4956	51.4646	64.4059	58.6094	62.8976	82.6083	67.3249	76.543	60.6657	42.8795	70.8468	62.8719	56.8859	54.7389	51.2335	55.4223	69.6481	55.5149	63.6213	59.0416	63.8952	49.343	48.057	48.4611	47.2607	61.3568	51.3065	51.5119	65.9598	50.3268	52.6245	53.2031	54.4761	46.6706	49.1478	60.458	62.0252	61.206	46.9693	51.5093	51.596	65.9623	46.8465	36.2505	54.9814	53.9562	50.7491
90.9238	82.5175	68.4868	68.0878	70.7132	54.3062	59.8225	56.5339	60.0447	71.9907	71.2337	63.6656	55.3524	59.5521	57.963	53.2247	64.1493	66.8677	57.4014	61.0927	55.5949	71.7025	64.8119	57.8346	49.2197	68.6724	63.0426	66.912	47.8496	49.5378	50.7333	50.7891	53.4795	45.7888	68.3184	65.8165	54.4418	60.1981	47.9962	57.3203	62.4728	70.9134	51.261	57.0526	67.3276	46.9623	49.3345	43.0505	44.4449	47.6556
87.562	71.9381	81.4733	60.4704	54.4789	57.8033	54.01	69.208	56.5943	72.4803	67.4935	67.1909	74.3802	57.3502	57.8134	52.8101	58.7882	53.6628	62.4893	74.8795	56.6281	63.84	56.9405	72.2866	47.3999	62.3543	80.3262	55.4467	65.7324	70.8777	67.5121	63.6984	56.2458	54.2718	53.9835	56.8262	66.3553	62.1133	57.2268	58.4966	70.1902	49.0545	59.492	45.6451	48.8944	49.3374	61.5476	48.1218	46.5234	51.2146
102.457	72.2114	81.1928	58.4471	55.1397	78.4059	61.7481	59.5439	60.0777	70.7586	59.8183	69.5751	70.2635	70.5479	60.8428	58.2393	62.5577	51.8325	66.3659	45.7058	56.5614	61.348	61.1094	54.7664	58.6339	60.9627	53.7542	57.4959	75.045	40.4106	67.3903	59.5116	57.3184	57.6765	58.8412	64.7984	47.146	65.5962	55.6588	51.7267	67.034	58.7106	59.6025	64.1253	55.6113	62.3813	50.844	45.835	47.8701	49.2983
95.088	95.8273	57.5767	69.8053	57.7499	66.8877	61.2482	66.3101	60.2211	72.2022	76.0522	67.3514	54.224	61.8601	37.3714	76.0276	60.1869	61.0455	67.5822	60.1581	68.6255	73.27	58.1599	51.8338	64.2884	51.1637	60.3096	65.5479	59.282	65.298	47.1818	53.3075	59.9883	58.2873	51.8285	52.3527	69.1053	54.625	50.4295	66.9272	53.9541	51.0874	77.7765	44.0155	58.6696	51.3821	47.2303	46.2611	43.6064	56.1079
92.7999	90.7582	74.0943	80.6611	59.2383	65.0117	53.1521	64.3628	54.4847	82.8619	57.5744	76.2489	79.6038	71.431	47.4535	48.1499	78.3242	56.6697	56.7663	68.6898	64.9746	62.0247	53.3421	65.599	54.9187	48.1149	61.0113	51.4322	47.2659	40.7446	58.0256	69.2632	59.2705	47.881	51.3621	55.6548	58.9527	50.4296	64.576	55.6418	59.2074	54.3097	68.6683	53.3426	44.7182	55.5334	45.4275	45.0807	42.2362	43.4465
122.234	84.7216	89.3858	75.1197	69.2382	71.161	54.7573	58.0972	56.1301	71.8857	74.7093	72.8039	66.7374	63.5429	64.5758	62.3593	62.7333	45.9516	67.9837	62.4677	62.0046	48.7406	65.9436	35.6823	65.3782	56.8954	50.283	58.7967	53.1762	52.2356	67.2755	63.3112	53.1767	69.6382	51.5664	62.8198	57.5562	53.5268	62.2584	52.6236	76.2444	60.5575	53.1287	53.2182	46.5536	42.0169	48.2773	42.5579	40.7525	50.3723
115.031	124.444	103.263	71.9156	85.0535	69.8661	61.7752	64.4111	73.7334	68.8785	68.6507	65.7315	68.1759	64.2639	60.4407	55.8519	61.8231	59.9552	56.4861	66.3709	63.1566	63.3835	67.9408	61.8286	56.7364	41.2995	52.684	50.716	50.6459	55.7397	60.7534	48.9216	52.5575	57.9957	63.0401	60.8699	49.0953	46.7136	63.6268	51.1193	60.0935	48.8282	45.5157	48.2742	50.2119	52.759	45.6791	43.3248	62.324	48.3026
130.567	115.065	104.132	81.8858	62.8304	73.1097	82.5494	58.823	67.076	68.0625	69.6037	66.2197	70.7056	49.8212	63.5409	63.837	57.6668	55.3973	60.4773	52.0393	50.9519	51.361	49.5964	58.6433	70.2686	76.0733	57.9735	35.1942	52.8603	48.0169	52.9012	62.0144	49.4504	54.7676	50.2317	42.164	54.2821	58.4658	47.0766	63.5768	63.078	40.3382	54.1464	42.5393	46.36	53.797	38.9442	58.3707	31.9981	46.862
135.246	146.72	126.304	78.4162	85.3179	76.8084	65.3885	69.8917	65.393	61.7646	79.3929	62.4977	74.1267	63.9589	68.8748	86.6848	66.2009	43.8809	54.2922	51.1709	51.9887	67.5176	65.4767	62.986	46.8721	72.8126	63.2972	43.8079	54.0275	63.3914	54.2978	48.3667	59.4309	50.7064	63.8869	50.824	47.896	52.2724	54.107	43.7913	59.9579	47.2896	62.2327	46.0511	46.6092	37.1501	41.6093	38.3662	40.8011	57.4476
142.317	150.807	103.001	106.758	92.0988	86.1059	85.9599	79.0031	78.9997	67.4498	80.155	74.6723	76.539	73.3469	66.4663	77.9979	73.0035	65.9245	51.4424	60.7616	60.1788	64.3522	61.2975	51.7034	59.8919	71.5527	57.6681	61.6821	59.1329	54.9817	62.8901	70.2291	61.3649	56.5451	65.966	61.1744	59.3456	51.1328	52.5459	63.0769	46.7758	49.8843	45.8489	66.1057	51.6261	55.5078	54.2227	51.1945	52.0866	54.2068
173.791	146.694	117.757	121.448	110.612	75.147	80.9543	69.3538	84.1694	76.6715	87.4232	71.217	71.6701	66.1154	72.0348	71.8389	77.7685	65.231	54.0368	55.6595	57.5411	67.7908	69.6374	53.6669	69.0403	54.6203	44.0997	62.0902	64.6433	61.7284	63.3404	65.7616	52.2375	72.7218	60.9569	71.6036	50.5186	63.1751	63.625	59.5407	45.0885	53.7547	64.6424	52.1268	61.4516	55.463	64.5072	46.3684	61.8631	51.2712
178.274	126.729	126.612	115.237	85.28	78.6817	80.0531	66.8232	69.1649	80.322	83.2872	82.4283	81.5031	75.1375	64.5845	75.4791	69.3074	65.2915	70.2292	68.2902	58.8626	85.6573	55.2984	67.7482	63.02	48.611	45.3887	61.3989	56.8211	55.8462	59.2496	54.1912	65.8614	73.5282	75.5488	49.981	64.0064	65.1022	72.3542	69.0834	66.8798	51.3233	51.8619	61.2114	47.6012	59.5466	61.7314	63.4877	58.5146	59.573
147.182	143.356	107.636	110.531	83.3616	79.9098	72.4979	81.6641	60.4893	97.3891	115.016	82.5875	85.3293	83.4393	77.0121	80.73	85.3815	73.0627	67.524	90.1595	79.5478	76.8673	70.7574	69.9154	77.4238	82.283	70.8514	92.6237	69.4907	57.4412	49.9142	44.7398	63.7797	55.9871	72.2781	69.0802	63.292	44.596	78.8427	55.5532	56.3422	72.9622	48.0087	51.0581	79.1358	63.5306	59.1557	48.879	53.5897	53.2566
177.926	153.032	125.109	111.174	113.183	82.7671	71.8425	78.5738	63.2713	83.6881	89.5499	80.721	110.783	91.5197	85.7161	98.2111	83.1639	74.474	83.0764	74.8522	68.5738	73.5924	66.4679	49.9527	78.9931	70.0917	58.2709	73.2762	58.8446	74.6932	49.4281	84.3887	61.1304	59.3381	64.7119	58.0427	71.8266	62.2569	56.5962	70.1544	61.9928	67.3051	66.1628	56.2974	58.2474	51.9933	72.8262	63.6634	56.4801	49.9062
192.993	158.945	138.73	109.532	96.489	89.0859	82.7026	72.2554	80.9225	100.347	97.0343	88.5637	81.5381	78.0519	82.2132	90.8112	91.545	66.3688	66.9137	68.1253	77.3955	89.7748	68.5935	68.0463	49.487	63.1272	77.037	70.4044	62.2593	83.96	66.7751	77.1911	71.4574	61.0882	62.5249	77.5832	67.5665	58.3634	58.5976	72.2546	66.3016	84.3532	70.0407	58.2449	57.7057	51.5098	52.9844	71.1099	61.2007	63.1914
215.793	158.769	116.724	118.277	109.218	88.9266	85.3065	84.2193	106.325	81.4479	100.983	94.9701	89.1117	88.5053	87.7537	96.5977	77.2587	72.6816	78.9422	77.7581	75.6744	76.8171	85.7883	72.7411	70.3354	56.4667	68.6497	62.9384	65.1318	67.1544	68.8776	58.7974	62.9431	75.3399	64.0394	52.9584	79.3981	64.103	55.1094	65.8788	59.3906	58.265	59.2962	58.0306	60.0949	60.4372	56.6875	60.9912	61.6246	53.7206
230.494	183.748	138.378	124.842	104.279	107.353	103.285	94.7334	91.0144	67.7963	96.0504	88.126	76.7342	91.9948	91.7973	102.006	96.2758	76.6538	75.5945	74.2885	69.1717	83.5958	78.5255	74.2463	68.2325	89.8591	74.7366	67.8725	66.4998	76.139	81.8083	57.5286	72.6389	65.2925	75.77	70.1186	68.0225	59.3904	56.4903	58.4614	51.7225	65.3461	67.8404	53.598	66.5961	64.5546	48.0903	56.4441	56.1902	68.7848
235.184	213.002	154.465	139.605	130.903	114.082	109.37	114.736	104.777	101.983	102.71	90.8398	98.1842	92.4496	104.414	101.855	100.132	99.1359	74.3687	79.2567	71.9011	77.6689	65.2782	71.6537	76.9794	70.8039	71.5902	72.7446	67.5221	76.613	68.0868	73.6217	54.2491	88.1061	75.4263	80.9686	71.1612	67.0037	54.3596	65.9557	61.1995	67.989	73.303	66.2278	61.5549	64.4266	69.8879	69.3543	57.8465	81.5676
283.251	221.988	153.748	141.441	126.487	111.123	107.953	105.186	106.277	103.836	98.5338	101.721	109.294	86.641	94.0935	95.4421	86.9595	69.11	85.6142	77.1619	57.7648	77.7364	67.2853	78.0931	82.4596	84.1348	68.2065	74.7334	76.6416	77.6854	79.1082	86.1018	57.9344	64.945	64.6	72.9894	75.8712	60.2311	71.5437	60.1643	66.9719	66.8122	72.1429	63.9841	62.4739	62.9762	79.8118	72.5227	72.0899	65.1551
268.565	216.753	154.594	143.287	126.949	100.059	105.159	89.4515	104.356	112.352	99.0062	97.8564	108.616	83.0473	107.775	104.239	98.4471	82.3384	90.3557	83.7535	92.1297	100.794	87.7759	64.0641	78.0875	96.8666	87.9304	60.0622	76.428	88.9331	67.0675	71.0353	89.6932	65.6041	76.2626	80.4695	71.7757	79.1236	77.9594	72.955	63.866	71.7228	62.5311	84.303	66.3797	72.8128	67.4326	61.4154	84.1265	65.0955
315.145	243.214	159.482	160.701	132.651	127.867	117.928	104.545	104.849	100.315	134.23	96.8387	109.375	87.2764	105.934	116.796	100.9	86.912	77.1105	89.0171	89.8089	91.4377	77.9484	87.9205	82.8897	75.778	73.0439	79.6307	57.0713	80.6286	67.6881	80.971	71.3398	73.968	96.4088	78.8876	83.7764	78.8819	66.203	75.17	82.102	77.1488	81.2216	74.5785	83.1241	76.6723	67.121	72.742	62.5039	76.0219
352.954	266.728	203.714	164.149	144.886	115.624	128.334	119.811	123.329	94.7685	111.969	123.482	101.781	102.659	102.775	115.663	95.1261	101.674	79.5438	88.8475	92.3972	97.0181	114.993	80.3244	92.6089	75.7641	82.0367	78.6861	77.6338	89.7877	69.5414	74.9291	74.3997	73.6711	82.1377	74.0739	86.8111	82.3595	70.3934	76.2966	74.987	76.2163	93.0493	70.2071	84.225	86.3533	74.2215	66.4382	76.3944	81.2782
446.154	318.717	210.337	185.063	167.263	129.213	127.548	115.603	134.997	123.202	112.803	105.945	124.243	98.2147	113.679	120.778	108.471	99.8606	104.519	95.1937	97.8517	91.1776	88.9308	78.836	115.239	96.3187	85.5403	75.0945	91.3353	82.4348	81.3543	72.7241	90.1652	81.3249	72.8765	75.5338	73.6089	76.9198	70.3613	84.7082	88.0771	76.4544	76.5535	83.2552	81.7331	71.0446	80.2307	75.4774	80.3911	66.6603
624.33	380.075	301.123	222.996	190.456	151.474	149.926	154.365	133.013	126.611	135.788	123.934	127.686	106.98	123.785	131.618	117.916	96.4935	116.462	104.71	91.7588	105.642	94.3884	107.342	101.461	95.2401	79.8294	82.1019	80.6889	83.6381	81.1142	83.9228	80.6897	80.5297	90.5768	78.233	82.5825	82.1766	73.9609	86.6669	84.2354	75.1814	81.3695	71.0095	64.4463	81.0918	88.343	86.53	72.0487	78.2253
850.989	514.008	303.748	226.722	215.282	161.343	152.957	157.71	127.621	143.208	128.983	140.225	137.165	122.42	132.939	122.757	114.186	119.893	110.805	121.529	106.802	127.424	103.85	97.1683	96.9209	95.2009	89.5053	74.0223	89.708	82.14	94.7787	84.2791	80.3363	85.4501	83.3297	107.96	86.595	81.8167	73.9304	74.8822	108.966	77.9185	83.7827	83.5062	76.6554	83.6721	82.1382	73.1387	87.3261	97.2486
1338.41	644.748	379.677	301.601	236.748	176.403	159.035	155.037	176.874	148.74	164.816	157.841	137.422	144.569	131.215	157.385	112.181	137.278	115.175	128.771	104.327	127.501	110.006	79.0238	98.3299	104.73	91.4064	89.5493	100.943	90.8943	83.856	74.8675	98.5964	86.6594	84.7381	79.4994	89.3924	79.4938	80.0598	79.2017	75.261	80.8015	80.0246	72.4728	79.1661	83.3202	106.606	81.4276	92.67	81.7958
[truncated: 201 more columns]

## Sheet: GBM39HSR Hi-C interaction frequ
907.474	1046.62	413.045	265.301	219.929	171.124	141.09	131.862	124.588	113.051	138.073	120.607	106.091	101.15	122.022	105.848	88.3899	90.4376	90.3656	83.5569	75.9177	88.6543	80.8709	75.2181	77.7971	61.5651	62.2744	57.6213	68.4136	64.3621	64.726	61.2742	61.7817	46.9267	57.4578	52.8948	61.5454	51.2839	53.3999	63.6168	57.4291	51.0347	54.4002	52.6087	58.9302	57.4408	48.5274	61.9109	47.7043	56.606
1046.62	674	877.446	438.809	331.882	231.985	160.074	141.988	119.068	119.009	112.196	120.63	142.313	105.875	147.738	158.848	123.359	90.9933	90.7731	80.5032	86.7712	93.9005	83.6869	91.6741	83.3702	51.5529	48.1116	61.6242	58.6963	68.5507	58.0711	57.4358	56.7952	72.3139	60.8253	50.0078	47.0269	58.2481	53.8983	49.7662	50.3262	49.3096	44.7398	55.0663	64.3267	47.2404	56.9248	61.0281	51.57	66.5268
413.045	877.446	768.761	1009.71	605.679	303.182	245.231	201.611	150.198	153.304	132.744	148.964	138.94	172.276	164.916	168.839	132.479	113.832	95.5725	101.991	77.3827	87.0015	98.7121	95.2343	83.2873	117.265	63.8912	71.9689	63.0358	73.3366	79.9543	76.5315	58.3772	77.3345	81.5508	69.2623	59.19	59.2836	48.8314	56.0383	46.7072	40.2067	58.2393	63.1145	50.4712	58.9322	67.9258	60.8103	64.4665	70.0807
265.301	438.809	1009.71	847.393	1266.1	482.57	300.621	233.09	208.262	191.245	213.911	141.041	179.193	154.672	178.551	159.349	134.314	115.228	120.479	101.303	90.5834	114.631	93.6304	79.2302	101.482	73.9684	81.9463	74.648	69.5302	60.7778	76.5697	70.3225	66.0957	80.1861	75.3093	76.2616	65.6628	57.6829	57.7424	48.9173	65.4689	61.1277	65.36	65.869	63.9247	54.5533	55.4894	66.4399	54.1205	88.294
219.929	331.882	605.679	1266.1	614.155	772.141	447.577	308.497	232.796	225.959	208.205	186.372	158.619	194.298	203.281	162.897	153.755	103.778	115.706	113.351	111.463	114.653	91.0568	108.245	111.668	113.918	77.882	79.2548	95.7289	87.618	95.949	76.4233	62.851	93.367	71.7098	81.4772	78.6147	61.2217	85.3765	79.9415	43.0479	64.6734	81.1774	71.0669	84.4197	66.9391	76.9086	74.6256	69.085	82.9871
171.124	231.985	303.182	482.57	772.141	735.912	1236.23	658.182	400.205	345.616	304.003	251.396	251.674	225.746	215.117	183.122	170.594	159.933	119.835	135.244	117.218	116.107	129.832	132.445	98.67	90.8989	103.021	81.2319	86.367	87.608	79.8956	77.3107	77.1431	91.3244	79.3906	80.0239	78.3974	72.6548	61.8378	73.6691	80.423	71.8278	71.9956	87.3744	70.1917	91.8571	101.733	89.7911	85.1274	97.1758
141.09	160.074	245.231	300.621	447.577	1236.23	788.058	1253.1	658.432	459.197	375.852	317.857	245.092	257.829	234.622	208.746	201.585	154.069	138.064	133.835	121.675	143.963	118.39	115.563	112.295	107.305	114.609	113.911	92.6397	92.4139	111.036	115.045	85.4947	77.0496	75.2086	85.3402	75.5559	77.7265	73.7074	83.2243	72.8709	95.1985	78.0327	97.5698	86.7635	86.0216	93.8381	76.524	98.3771	83.5351
131.862	141.988	201.611	233.09	308.497	658.182	1253.1	806.34	1182.99	695.633	439.906	357.244	323.747	285.814	243.815	198.935	171.495	170.571	157.796	137.063	132.059	109.348	135.867	128.346	116.442	116.463	114.784	86.0354	98.5734	99.9009	105.158	84.1067	83.179	81.943	82.8501	87.3986	78.8112	87.0109	85.4759	75.6171	85.5118	79.5191	72.3757	81.389	87.2229	74.0329	89.6082	81.8684	92.8599	84.9719
124.588	119.068	150.198	208.262	232.796	400.205	658.432	1182.99	713.971	1381.49	659.113	458.299	334.259	278.516	245.501	197.377	210.141	206.509	152.813	142.216	149.578	137.001	151.409	135.467	127.929	122.948	123.378	85.4704	97.0561	120.266	124.289	94.363	115.334	88.9424	91.2751	85.1883	82.9635	94.4264	80.9338	89.1549	91.1285	90.1588	82.4498	81.7918	96.671	79.6611	86.3293	87.0275	76.7869	75.198
113.051	119.009	153.304	191.245	225.959	345.616	459.197	695.633	1381.49	837.236	1188.99	612.387	408.854	357.704	286.456	207.547	203.831	192.711	190.197	158.298	157.602	151.864	160.505	115.543	124.994	123.716	118.447	99.4447	108.514	113.173	101.64	89.8473	100.76	82.1407	86.8235	91.4349	83.0617	90.4141	76.6486	99.6795	80.8462	95.0557	86.7604	91.3614	91.0612	95.6813	78.0466	79.332	85.3664	64.0572
138.073	112.196	132.744	213.911	208.205	304.003	375.852	439.906	659.113	1188.99	656.585	1121.02	584.966	481.169	313.851	234.895	213.786	199.565	187.109	176.216	166.817	151.689	169.269	115.023	127.942	120.27	138.621	89.1436	118.938	108.717	121.085	116.129	100.453	109.135	96.5755	89.2848	93.6088	92.1156	87.8196	98.1143	104.363	86.5513	88.1091	91.762	103.375	84.9232	80.557	93.0996	86.2084	85.9161
120.607	120.63	148.964	141.041	186.372	251.396	317.857	357.244	458.299	612.387	1121.02	640.684	1147.09	709.841	450.822	329.464	256.468	209.26	210.024	173.959	185.02	157.513	149.45	129.386	148.709	112.476	112.933	113.458	117.167	123.194	139.098	109.192	105.062	85.867	104.838	86.9331	96.2869	90.9696	103.055	93.7379	96.2254	85.6616	100.986	91.9099	102.247	111.206	92.145	86.6137	86.1271	96.0825
106.091	142.313	138.94	179.193	158.619	251.674	245.092	323.747	334.259	408.854	584.966	1147.09	593.217	1310.89	592.167	387.416	310.341	246.254	232.918	205.821	198.818	183.689	151.221	136.946	134.816	99.8457	117.301	114.954	110.021	119.702	118.167	86.821	113.903	92.8113	97.1101	90.4413	69.1391	108.766	101.088	90.0611	103.545	79.5064	110.666	110.621	95.9054	85.475	100.611	97.9575	65.5804	98.2061
101.15	105.875	172.276	154.672	194.298	225.746	257.829	285.814	278.516	357.704	481.169	709.841	1310.89	793.62	1228.39	511.592	401.911	336.696	273.819	222.642	214.473	198.277	159.667	160.1	132.131	97.8335	137.183	145.09	104.558	121.219	120.564	105.93	93.3398	89.3016	90.3841	84.3567	97.3673	85.5413	76.7764	95.5365	94.3264	92.0513	105.658	72.3562	80.8628	93.6943	98.0929	84.0553	88.3726	93.2845
122.022	147.738	164.916	178.551	203.281	215.117	234.622	243.815	245.501	286.456	313.851	450.822	592.167	1228.39	920.938	984.703	582.879	392.265	324.167	285.561	273.421	218.496	213.392	172.958	128.257	159.319	136.888	122.655	117.661	127.938	114.418	118.973	121.741	121.255	96.8127	101.438	92.9778	74.0262	97.3725	91.7983	67.2553	86.764	66.5839	93.924	102.452	98.5233	81.9253	88.2836	102.829	80.5706
105.848	158.848	168.839	159.349	162.897	183.122	208.746	198.935	197.377	207.547	234.895	329.464	387.416	511.592	984.703	389.731	1225.28	644.12	442.566	334.816	276.932	248.106	225.037	151.389	194.134	165.833	136.519	157.051	160.387	128.297	135.159	139.744	126.292	120.019	99.7689	103.621	90.4255	100.465	78.4579	98.3884	120.353	106.129	102.764	93.5681	90.7063	97.791	101.622	82.4257	105.709	98.2458
88.3899	123.359	132.479	134.314	153.755	170.594	201.585	171.495	210.141	203.831	213.786	256.468	310.341	401.911	582.879	1225.28	630.28	1097.86	649.296	454.301	363.347	286.604	242.427	234.506	210.784	185.097	152.429	134.445	145.029	138.714	151.762	130.088	117.406	125.579	125.804	101.497	102.666	102.297	87.5494	95.2539	96.7148	110.668	109.288	99.3594	99.0657	81.3525	84.391	111.15	106.184	100.167
90.4376	90.9933	113.832	115.228	103.778	159.933	154.069	170.571	206.509	192.711	199.565	209.26	246.254	336.696	392.265	644.12	1097.86	859.192	1317.71	673.866	466.116	371.669	329.566	261.878	210.453	185.644	159.679	165.928	179.965	153.22	146.305	125.082	124.969	135.467	116.725	118.522	110.688	103.996	102.693	100.963	104.996	104.003	120.309	99.8935	102.449	94.2626	123.444	101.629	114.539	99.9972
90.3656	90.7731	95.5725	120.479	115.706	119.835	138.064	157.796	152.813	190.197	187.109	210.024	232.918	273.819	324.167	442.566	649.296	1317.71	846.001	1146.92	720.925	458.419	354.927	325.281	247.795	218.821	200.843	206.135	158.823	159.271	168.008	146.403	130.506	138.628	111.102	113.652	133.662	105.66	116.356	101.203	82.2311	93.1683	115.273	108.488	99.8979	93.3924	118.016	96.2225	98.0519	95.6086
83.5569	80.5032	101.991	101.303	113.351	135.244	133.835	137.063	142.216	158.298	176.216	173.959	205.821	222.642	285.561	334.816	454.301	673.866	1146.92	724.319	1438.24	709.66	449.038	396.764	280.98	226.738	232.486	219.248	180.76	179.519	164.954	174.744	139.479	146.399	119.996	118.215	104.131	120.955	108.487	118.185	99.3486	111.084	109.102	101.975	125.247	103.73	102.51	112.22	96.9561	99.946
75.9177	86.7712	77.3827	90.5834	111.463	117.218	121.675	132.059	149.578	157.602	166.817	185.02	198.818	214.473	273.421	276.932	363.347	466.116	720.925	1438.24	769.665	1116.22	657.814	430.93	363.751	272.334	267.322	235.074	213.478	207.362	171.618	147.108	151.228	137.164	122.531	116.647	113.848	111.16	86.9189	111.307	94.8837	118.928	106.777	103.924	92.535	100.829	116.639	95.0746	103.78	95.1802
88.6543	93.9005	87.0015	114.631	114.653	116.107	143.963	109.348	137.001	151.864	151.689	157.513	183.689	198.277	218.496	248.106	286.604	371.669	458.419	709.66	1116.22	556.101	1068.26	584.678	432.44	309.418	262.021	227.453	208.194	214.186	196.036	155.683	157.648	140.536	130.203	142.465	125.723	115.871	142.23	124.852	123.421	114.563	135.444	116.715	117.378	106.43	123.438	108.169	128.056	99.0176
80.8709	83.6869	98.7121	93.6304	91.0568	129.832	118.39	135.867	151.409	160.505	169.269	149.45	151.221	159.667	213.392	225.037	242.427	329.566	354.927	449.038	657.814	1068.26	669.419	1069.12	656.336	384.58	342.229	320.068	242.238	235.915	193.791	225.933	181.258	145.373	134.573	154.159	129.455	130.93	130.576	117.222	101.811	105.297	123.422	106.515	114.091	120.667	114.57	118.795	101.567	110.753
75.2181	91.6741	95.2343	79.2302	108.245	132.445	115.563	128.346	135.467	115.543	115.023	129.386	136.946	160.1	172.958	151.389	234.506	261.878	325.281	396.764	430.93	584.678	1069.12	753.476	1259.23	674.812	498.709	366.796	267.164	264.512	229.665	195.418	171.768	168.153	147.785	156.642	127.613	142.484	131.311	121.892	95.127	123.031	124.545	134.765	114.595	101.741	90.0526	108.458	127.495	117.89
77.7971	83.3702	83.2873	101.482	111.668	98.67	112.295	116.442	127.929	124.994	127.942	148.709	134.816	132.131	128.257	194.134	210.784	210.453	247.795	280.98	363.751	432.44	656.336	1259.23	606.114	1042.3	675.03	440.185	348.64	292.375	245.899	236.803	214.774	190.088	149.556	159.003	143.599	137.385	134.308	116.231	117.806	131.809	111.946	124.087	125.76	113.826	124.986	97.4872	99.0217	116.561
61.5651	51.5529	117.265	73.9684	113.918	90.8989	107.305	116.463	122.948	123.716	120.27	112.476	99.8457	97.8335	159.319	165.833	185.097	185.644	218.821	226.738	272.334	309.418	384.58	674.812	1042.3	465.788	1258.51	722.634	494.533	405.791	312.791	274.606	221.011	217.275	189.878	183.555	165.884	145.759	142.036	144.076	119.992	109.524	160.773	132.566	141.319	124.49	138.472	115.112	116.486	111.528
62.2744	48.1116	63.8912	81.9463	77.882	103.021	114.609	114.784	123.378	118.447	138.621	112.933	117.301	137.183	136.888	136.519	152.429	159.679	200.843	232.486	267.322	262.021	342.229	498.709	675.03	1258.51	896.63	1242.52	681.406	489.936	358.029	290.58	247.173	208.57	199.278	163.226	160.505	157.193	136.83	154.811	150.577	138.593	150.456	135.591	147.645	127.716	125.774	130.06	124.685	111.965
57.6213	61.6242	71.9689	74.648	79.2548	81.2319	113.911	86.0354	85.4704	99.4447	89.1436	113.458	114.954	145.09	122.655	157.051	134.445	165.928	206.135	219.248	235.074	227.453	320.068	366.796	440.185	722.634	1242.52	501.351	1381.17	734.389	470.814	360.754	333.901	239.538	206.046	200.279	185.93	161.669	161.469	155.915	179.893	143.526	128.978	118.546	140.933	135.529	96.5972	113.347	123.394	108.922
68.4136	58.6963	63.0358	69.5302	95.7289	86.367	92.6397	98.5734	97.0561	108.514	118.938	117.167	110.021	104.558	117.661	160.387	145.029	179.965	158.823	180.76	213.478	208.194	242.238	267.164	348.64	494.533	681.406	1381.17	759.358	1248.91	608.412	453.771	354.025	263.313	219.352	204.304	179.724	180.936	156.891	182.86	161.066	142.707	143.094	137.146	124.733	139.605	122.524	122.195	119.237	116.342
64.3621	68.5507	73.3366	60.7778	87.618	87.608	92.4139	99.9009	120.266	113.173	108.717	123.194	119.702	121.219	127.938	128.297	138.714	153.22	159.271	179.519	207.362	214.186	235.915	264.512	292.375	405.791	489.936	734.389	1248.91	822.601	1099.26	582.175	457.538	356.109	250.289	245.648	227.384	164.659	162.093	187.007	138.995	148.444	185.349	136.878	128.501	154.195	142.223	133.452	123.439	118.856
64.726	58.0711	79.9543	76.5697	95.949	79.8956	111.036	105.158	124.289	101.64	121.085	139.098	118.167	120.564	114.418	135.159	151.762	146.305	168.008	164.954	171.618	196.036	193.791	229.665	245.899	312.791	358.029	470.814	608.412	1099.26	730.519	1182.1	691.47	430.121	348.852	274.985	223.927	204.462	207.335	161.699	147.384	156.131	143.289	166.392	138.894	142.706	117.013	134.633	130.733	120.442
61.2742	57.4358	76.5315	70.3225	76.4233	77.3107	115.045	84.1067	94.363	89.8473	116.129	109.192	86.821	105.93	118.973	139.744	130.088	125.082	146.403	174.744	147.108	155.683	225.933	195.418	236.803	274.606	290.58	360.754	453.771	582.175	1182.1	914.777	1329.09	695.878	420.11	343.982	293.107	222.271	226.397	204.145	183.874	134.569	180.143	156.568	147.837	137.376	130.471	125.82	128.542	124.866
61.7817	56.7952	58.3772	66.0957	62.851	77.1431	85.4947	83.179	115.334	100.76	100.453	105.062	113.903	93.3398	121.741	126.292	117.406	124.969	130.506	139.479	151.228	157.648	181.258	171.768	214.774	221.011	247.173	333.901	354.025	457.538	691.47	1329.09	917.303	1158.04	587.331	399.908	296.111	273.746	223.492	211.659	175.247	174.299	182.784	147.385	150.761	158.012	133.953	128.475	135.531	122.524
46.9267	72.3139	77.3345	80.1861	93.367	91.3244	77.0496	81.943	88.9424	82.1407	109.135	85.867	92.8113	89.3016	121.255	120.019	125.579	135.467	138.628	146.399	137.164	140.536	145.373	168.153	190.088	217.275	208.57	239.538	263.313	356.109	430.121	695.878	1158.04	712.569	1088.42	552.64	426.401	326.095	263.499	240.691	205.921	198.879	186.737	167.717	170.258	149.935	144.918	132.394	134.671	134.724
57.4578	60.8253	81.5508	75.3093	71.7098	79.3906	75.2086	82.8501	91.2751	86.8235	96.5755	104.838	97.1101	90.3841	96.8127	99.7689	125.804	116.725	111.102	119.996	122.531	130.203	134.573	147.785	149.556	189.878	199.278	206.046	219.352	250.289	348.852	420.11	587.331	1088.42	857.236	998.59	642.6	443.781	418.911	292.839	250.495	241.76	219.225	208.286	175.63	196.842	169.514	137.455	154.521	155.882
52.8948	50.0078	69.2623	76.2616	81.4772	80.0239	85.3402	87.3986	85.1883	91.4349	89.2848	86.9331	90.4413	84.3567	101.438	103.621	101.497	118.522	113.652	118.215	116.647	142.465	154.159	156.642	159.003	183.555	163.226	200.279	204.304	245.648	274.985	343.982	399.908	552.64	998.59	649.603	1292.14	676.386	526.12	378.247	297.552	270.619	236.797	205.023	191.973	203.431	161.186	155.972	151.684	152.273
61.5454	47.0269	59.19	65.6628	78.6147	78.3974	75.5559	78.8112	82.9635	83.0617	93.6088	96.2869	69.1391	97.3673	92.9778	90.4255	102.666	110.688	133.662	104.131	113.848	125.723	129.455	127.613	143.599	165.884	160.505	185.93	179.724	227.384	223.927	293.107	296.111	426.401	642.6	1292.14	748.273	1169.31	713.105	432.407	339.656	308.052	249.808	232.325	218.079	209.464	174.023	168.776	185.578	156.324
51.2839	58.2481	59.2836	57.6829	61.2217	72.6548	77.7265	87.0109	94.4264	90.4141	92.1156	90.9696	108.766	85.5413	74.0262	100.465	102.297	103.996	105.66	120.955	111.16	115.871	130.93	142.484	137.385	145.759	157.193	161.669	180.936	164.659	204.462	222.271	273.746	326.095	443.781	676.386	1169.31	866.451	1458.47	633.613	462.269	355.326	281.689	260.479	235.65	238.406	192.83	185.379	201.209	167.288
53.3999	53.8983	48.8314	57.7424	85.3765	61.8378	73.7074	85.4759	80.9338	76.6486	87.8196	103.055	101.088	76.7764	97.3725	78.4579	87.5494	102.693	116.356	108.487	86.9189	142.23	130.576	131.311	134.308	142.036	136.83	161.469	156.891	162.093	207.335	226.397	223.492	263.499	418.911	526.12	713.105	1458.47	1044.81	1095.68	606.466	457.738	405.545	259.577	263.898	241.402	229.183	203.387	179.849	160.743
63.6168	49.7662	56.0383	48.9173	79.9415	73.6691	83.2243	75.6171	89.1549	99.6795	98.1143	93.7379	90.0611	95.5365	91.7983	98.3884	95.2539	100.963	101.203	118.185	111.307	124.852	117.222	121.892	116.231	144.076	154.811	155.915	182.86	187.007	161.699	204.145	211.659	240.691	292.839	378.247	432.407	633.613	1095.68	918.926	1067.48	697.818	458.672	408.015	335.141	291.922	242.709	223.829	191.462	181.838
57.4291	50.3262	46.7072	65.4689	43.0479	80.423	72.8709	85.5118	91.1285	80.8462	104.363	96.2254	103.545	94.3264	67.2553	120.353	96.7148	104.996	82.2311	99.3486	94.8837	123.421	101.811	95.127	117.806	119.992	150.577	179.893	161.066	138.995	147.384	183.874	175.247	205.921	250.495	297.552	339.656	462.269	606.466	1067.48	646.647	1390.13	799.188	572.323	398.973	366.163	343.306	246.634	226.224	175.218
51.0347	49.3096	40.2067	61.1277	64.6734	71.8278	95.1985	79.5191	90.1588	95.0557	86.5513	85.6616	79.5064	92.0513	86.764	106.129	110.668	104.003	93.1683	111.084	118.928	114.563	105.297	123.031	131.809	109.524	138.593	143.526	142.707	148.444	156.131	134.569	174.299	198.879	241.76	270.619	308.052	355.326	457.738	697.818	1390.13	835.22	1304.03	721.338	536.111	405.777	326.953	247.934	230.143	183.257
54.4002	44.7398	58.2393	65.36	81.1774	71.9956	78.0327	72.3757	82.4498	86.7604	88.1091	100.986	110.666	105.658	66.5839	102.764	109.288	120.309	115.273	109.102	106.777	135.444	123.422	124.545	111.946	160.773	150.456	128.978	143.094	185.349	143.289	180.143	182.784	186.737	219.225	236.797	249.808	281.689	405.545	458.672	799.188	1304.03	614.638	1259.18	702.252	463.275	385.797	308.553	247.403	231.923
52.6087	55.0663	63.1145	65.869	71.0669	87.3744	97.5698	81.389	81.7918	91.3614	91.762	91.9099	110.621	72.3562	93.924	93.5681	99.3594	99.8935	108.488	101.975	103.924	116.715	106.515	134.765	124.087	132.566	135.591	118.546	137.146	136.878	166.392	156.568	147.385	167.717	208.286	205.023	232.325	260.479	259.577	408.015	572.323	721.338	1259.18	761.093	1391.12	690.05	471.529	377.738	299.367	259.774
58.9302	64.3267	50.4712	63.9247	84.4197	70.1917	86.7635	87.2229	96.671	91.0612	103.375	102.247	95.9054	80.8628	102.452	90.7063	99.0657	102.449	99.8979	125.247	92.535	117.378	114.091	114.595	125.76	141.319	147.645	140.933	124.733	128.501	138.894	147.837	150.761	170.258	175.63	191.973	218.079	235.65	263.898	335.141	398.973	536.111	702.252	1391.12	758.825	1131.05	612.413	488.933	337.787	261.991
57.4408	47.2404	58.9322	54.5533	66.9391	91.8571	86.0216	74.0329	79.6611	95.6813	84.9232	111.206	85.475	93.6943	98.5233	97.791	81.3525	94.2626	93.3924	103.73	100.829	106.43	120.667	101.741	113.826	124.49	127.716	135.529	139.605	154.195	142.706	137.376	158.012	149.935	196.842	203.431	209.464	238.406	241.402	291.922	366.163	405.777	463.275	690.05	1131.05	870.591	1286.68	719.157	437.028	345.813
48.5274	56.9248	67.9258	55.4894	76.9086	101.733	93.8381	89.6082	86.3293	78.0466	80.557	92.145	100.611	98.0929	81.9253	101.622	84.391	123.444	118.016	102.51	116.639	123.438	114.57	90.0526	124.986	138.472	125.774	96.5972	122.524	142.223	117.013	130.471	133.953	144.918	169.514	161.186	174.023	192.83	229.183	242.709	343.306	326.953	385.797	471.529	612.413	1286.68	732.31	1227.56	618.146	449.282
61.9109	61.0281	60.8103	66.4399	74.6256	89.7911	76.524	81.8684	87.0275	79.332	93.0996	86.6137	97.9575	84.0553	88.2836	82.4257	111.15	101.629	96.2225	112.22	95.0746	108.169	118.795	108.458	97.4872	115.112	130.06	113.347	122.195	133.452	134.633	125.82	128.475	132.394	137.455	155.972	168.776	185.379	203.387	223.829	246.634	247.934	308.553	377.738	488.933	719.157	1227.56	942.381	1239.82	652.87
47.7043	51.57	64.4665	54.1205	69.085	85.1274	98.3771	92.8599	76.7869	85.3664	86.2084	86.1271	65.5804	88.3726	102.829	105.709	106.184	114.539	98.0519	96.9561	103.78	128.056	101.567	127.495	99.0217	116.486	124.685	123.394	119.237	123.439	130.733	128.542	135.531	134.671	154.521	151.684	185.578	201.209	179.849	191.462	226.224	230.143	247.403	299.367	337.787	437.028	618.146	1239.82	777.884	1349.3
56.606	66.5268	70.0807	88.294	82.9871	97.1758	83.5351	84.9719	75.198	64.0572	85.9161	96.0825	98.2061	93.2845	80.5706	98.2458	100.167	99.9972	95.6086	99.946	95.1802	99.0176	110.753	117.89	116.561	111.528	111.965	108.922	116.342	118.856	120.442	124.866	122.524	134.724	155.882	152.273	156.324	167.288	160.743	181.838	175.218	183.257	231.923	259.774	261.991	345.813	449.282	652.87	1349.3	832.477
64.2639	73.8058	70.2324	81.5004	122.534	89.9223	90.6354	94.5533	65.3574	60.2297	61.0275	70.7382	90.3827	80.6891	89.8934	103.162	93.4893	95.1608	91.9249	100.243	77.7679	88.2702	114.661	84.7645	113.015	124.506	88.4327	109.918	101.489	106.824	114.1	121.629	132.586	145.66	154.873	123.991	128.263	138.385	117.668	139.558	109.87	185.159	137.187	177.48	197.378	238.143	274.171	362.615	537.191	924.531
57.5793	64.3971	78.8126	65.1993	92.2771	94.9927	75.3133	73.4571	70.8833	54.7908	66.0373	69.0066	79.8718	75.7621	80.5428	91.1654	74.4574	75.6	76.8197	77.0809	87.7554	98.4654	96.8726	96.1307	112.216	89.5134	105.995	86.5111	80.854	73.879	84.457	86.4311	102.847	113.716	124.205	103.37	121.55	124.275	99.3627	135.499	126.22	138.892	158.898	128.324	132.604	174.822	182.475	222.127	321.218	406.702
52.5244	53.8561	61.5865	66.9699	79.9779	78.8229	71.4835	72.3758	74.0322	71.8019	59.8302	78.3343	72.9296	86.3058	85.4674	92.3959	92.1783	65.2232	83.3989	84.4282	102.018	75.5969	83.984	93.316	102.177	98.8402	81.1794	85.5987	90.4904	108.769	101.309	111.437	111.02	116.442	112.351	105.36	96.7816	110.048	116.193	116.331	126.452	120.881	143.962	144.188	151.099	168.899	177.034	210.321	256.9	293.526
52.2763	48.1144	60.7901	64.1077	64.5584	80.3676	73.7664	72.398	73.4988	69.7651	52.8228	76.9987	69.8785	70.0228	84.4719	82.9869	75.7586	82.5057	78.7013	89.3952	72.4904	78.9078	73.7978	75.6103	97.4548	74.5845	93.4065	72.8417	93.945	85.9852	95.5245	102.564	92.9774	87.5317	111.193	106.309	101.402	108.018	118.823	102.915	103.552	104.359	133.154	127.468	116.559	147.697	167.971	180.591	250.118	273.619
43.2734	50.7032	63.7287	67.0457	56.2851	76.2886	76.3535	81.2026	74.1655	74.3482	74.803	74.4548	64.3809	74.81	63.2418	79.7115	85.1899	69.5559	72.303	68.7697	83.1131	92.1464	69.2944	80.7609	86.3747	79.4059	88.2645	90.7241	85.1233	73.9391	89.6223	71.6812	87.9469	103.462	99.7612	93.9548	108.69	97.973	90.8236	114.275	107.33	126.974	136.86	122.934	122.781	135.011	148.589	161.612	227.337	238.932
47.4013	53.9774	61.8065	61.0815	74.6198	63.3361	66.3156	63.6705	61.548	66.1645	69.0505	76.1316	77.4723	65.4845	73.592	94.9	84.8713	71.8037	81.0538	74.4566	76.8057	70.0932	66.9158	85.7452	73.3663	103.45	72.9646	92.2126	74.9335	88.5439	87.0775	98.0585	91.1328	94.9153	108.669	103.763	91.5979	111.756	87.7461	106.094	97.2483	110.571	106.49	119.64	142.808	125.848	151.972	150.54	185.224	202.631
41.9779	59.6906	74.1939	74.6057	73.7503	77.0438	61.2214	71.9183	52.7244	67.5943	75.1534	60.3261	78.9507	55.939	63.151	76.0283	83.9848	66.5316	61.1793	51.9859	54.1461	75.7611	73.7951	71.4575	80.0048	99.2486	92.0034	77.7264	82.5546	65.9432	73.558	80.1142	71.2462	88.8136	111.216	89.2675	86.8614	82.3092	107.897	94.5104	105.621	97.4374	122.919	98.538	110.621	133.949	136.407	132.368	148.431	182.448
50.2123	52.5579	52.5451	60.0022	74.523	77.0048	67.8751	69.5122	67.7543	71.3758	64.3846	72.634	62.2697	46.965	70.2377	79.7561	68.4408	70.8824	82.7971	63.3413	67.3073	82.5067	75.6735	71.9584	91.7096	80.2143	69.5472	79.6456	84.169	71.7947	86.0008	99.1388	78.3965	97.1473	86.4325	112.936	91.0942	90.4185	107.345	111.68	98.8391	110.482	86.0674	84.4184	102.667	117.607	98.5473	147.233	153.247	174.419
44.1581	55.3136	70.524	62.6216	70.8629	62.0334	60.3436	63.2036	72.2834	63.9348	69.6987	67.0581	68.723	49.0819	54.6808	65.2338	64.5909	67.0451	65.6411	76.0224	62.103	75.1121	83.7978	71.0396	76.2123	85.5764	77.4938	75.2191	65.4758	64.0376	75.9308	73.2226	75.8708	79.7241	92.2102	99.6139	99.9211	98.2827	95.4343	116.911	81.6837	106.517	115.586	82.364	102.977	115.583	101.413	127.665	136.533	161.232
38.8647	60.6052	64.3923	67.85	83.3232	56.9461	61.308	72.9434	63.3588	51.9481	60.8718	59.595	62.7479	54.8978	65.4593	79.2435	81.0266	68.334	58.6021	74.0401	64.8546	77.1542	88.4554	82.8573	66.5769	99.389	54.1962	71.7316	76.5223	53.6547	67.5958	67.9705	81.8199	86.5569	98.645	81.0781	98.9821	81.0962	72.0331	79.9579	92.7525	83.2259	95.8705	97.834	102.572	93.314	99.9017	113.514	128.632	154.876
46.5322	65.5657	82.7074	68.8084	64.0953	70.4649	46.1124	62.5032	50.6333	69.2647	62.4332	58.9466	53.8027	70.7845	77.6073	94.6627	108.773	71.3133	50.0877	44.377	45.5813	89.948	63.1625	48.1568	86.5709	84.628	48.9159	65.4317	61.6668	52.7732	64.5298	50.2855	67.9405	103.926	75.3919	91.4735	76.1407	83.9944	86.5119	71.7996	102.809	79.8662	82.7911	85.6379	108.78	109.038	112.711	107.412	109.65	161.083
49.5206	61.3368	65.9746	67.4303	77.837	68.8146	43.7815	54.7658	50.821	58.1513	52.977	45.0235	60.0707	55.9598	69.2702	54.9728	58.7001	47.1084	62.8281	63.8027	50.8914	64.2281	73.403	88.8324	63.4076	83.9086	75.194	57.173	66.8303	51.5373	62.2228	62.6124	55.852	96.6801	100.993	87.6132	85.8324	86.4622	87.046	78.1087	79.5838	83.617	66.5074	78.986	87.522	84.9632	94.4089	94.4964	114.022	124.019
47.8575	44.0212	63.3966	45.9993	57.1313	68.8546	61.5435	60.7769	72.4043	46.0524	60.7089	56.7215	59.6595	61.455	46.6578	59.6609	65.6366	71.8426	60.0687	78.2647	44.7112	75.2377	59.3707	68.8629	76.3397	82.2907	64.4109	66.9732	87.4471	47.794	85.5649	71.3076	70.612	84.2133	77.0915	66.5203	80.8932	76.5699	76.4751	71.6067	83.3079	75.2116	84.3999	69.3939	75.0179	82.2621	85.7397	88.3769	94.0776	123.891
49.1799	49.6604	61.4256	52.8315	54.5657	59.631	71.9069	49.8426	65.4763	41.3397	39.5603	57.17	48.5193	69.4684	59.0815	63.4733	57.6104	54.2096	54.4074	55.6982	62.8211	68.4764	73.5105	53.1159	74.907	73.8696	75.1159	60.1196	68.7794	68.2435	73.964	74.7805	77.8299	94.4218	82.9849	70.5182	72.2048	80.493	77.1243	92.8474	72.4086	76.7612	66.4814	87.3634	65.8445	92.3809	98.9027	90.2846	122.331	132.838
58.0101	62.2769	68.7389	51.4686	65.7	60.2866	58.6139	57.1417	54.4589	59.0426	51.8888	61.2389	37.6556	67.234	68.6615	52.4501	80.7849	81.6954	61.61	73.7643	51.84	81.9912	77.6925	72.9842	78.2985	63.3017	93.1666	71.5538	58.9397	77.4006	50.381	58.5098	81.0165	116.158	95.4803	97.4673	71.7188	79.7812	93.6891	76.5043	61.0325	95.0814	75.4674	96.481	90.4077	101.56	87.9397	108.499	114.36	130.474
48.8357	48.6437	67.8824	53.7534	73.3441	79.3558	41.7833	47.6815	56.3666	64.877	42.8653	48.6436	69.7918	52.293	72.7194	69.4374	59.0767	61.0755	68.7782	58.5929	67.5738	74.0668	73.3886	78.5443	75.0816	67.0428	52.9245	72.7514	80.0644	62.8475	71.4316	58.6481	76.0541	85.9586	82.1626	80.5176	83.4042	60.0716	65.7662	69.6821	75.9514	65.5505	79.9275	87.1069	88.6205	77.7757	87.0628	82.1833	101.248	124.366
49.0264	50.3664	60.1	73.3022	65.0298	70.4409	48.1607	67.642	61.948	56.7602	63.3434	68.2162	57.4602	62.8395	59.6891	46.2428	79.8339	65.5088	64.0306	88.7237	57.1988	70.6525	78.1817	102.029	85.2498	75.1291	56.8667	75.1206	73.5149	36.22	49.599	57.3959	82.4175	89.9888	78.3123	71.3901	84.1175	79.1319	65.165	86.8553	80.0934	93.0757	69.0952	84.9556	77.4906	95.3689	106.186	75.4463	103.614	150.966
40.0416	43.3574	53.461	86.2637	75.8221	59.16	66.9655	67.5092	50.5525	72.6199	34.6801	73.9001	54.6165	68.2624	79.1877	89.261	57.1354	49.0699	60.2821	78.5428	51.8231	58.2018	58.4754	100.531	70.7178	71.819	55.0351	69.0781	68.9847	50.2941	73.9223	91.1681	67.2289	102.297	95.5558	88.6665	77.0175	61.3297	78.8786	83.7996	118.975	89.9265	86.5374	89.5604	71.4237	72.5193	106.476	77.7682	121.086	147.444
38.9379	67.9281	61.6023	84.0006	88.8347	63.1268	56.3919	51.3724	51.8405	61.8243	41.0519	56.9991	69.8233	59.8902	70.2018	64.4137	59.3031	76.4121	56.1821	59.318	70.7525	84.1706	72.0693	69.8487	87.4039	96.1527	65.0373	88.2449	75.2822	64.5376	69.0158	58.3489	69.9804	103.092	83.3155	102.059	77.7155	83.3949	58.3041	80.1086	92.3114	72.0095	85.2207	80.9684	76.0917	103.618	104.538	101.466	99.7901	138.601
58.3928	73.5099	68.0047	78.8791	84.7802	84.9814	60.9938	60.6278	65.6606	62.6447	88.0871	64.1628	68.669	75.7943	76.1618	72.6541	64.285	56.9365	71.5522	73.6607	71.9265	63.9657	94.6858	61.2	99.9149	89.5514	71.8913	63.7721	73.4112	73.9104	75.8711	80.9249	80.0983	111.394	93.3908	89.9698	85.0465	78.0353	78.5992	83.6068	74.4693	74.234	97.7343	83.0684	90.821	82.8891	101.418	117.304	110.91	128.202
45.8579	61.9356	63.7431	86.7328	79.4674	83.0821	67.2607	67.161	72.6242	53.5811	73.2783	66.9936	47.9818	57.4625	70.3544	78.2439	86.0808	74.0787	74.5204	58.2565	67.4192	75.5461	64.737	86.6327	83.1308	96.1808	75.8094	101.05	70.0851	62.8641	76.7736	71.6973	76.91	104.414	84.571	87.2398	84.6119	87.4023	83.4246	93.5845	74.355	79.3949	93.8172	99.0982	88.9557	94.0108	106.47	109.27	100.405	134.836
53.7078	58.8937	77.7287	79.4821	86.5047	69.1048	73.6477	70.462	78.0308	77.8307	60.6683	71.0739	76.885	74.66	59.6248	78.4926	71.6559	89.0546	61.0783	59.6851	65.1364	82.9272	66.1908	91.7558	78.8356	84.6544	70.8726	72.1777	73.4358	72.4564	78.2424	73.0564	77.3891	92.18	88.9251	87.1448	76.5674	81.4485	92.408	70.1557	78.7048	70.9457	92.8668	109.687	95.9146	88.6547	93.133	113.349	106.509	120.947
59.2575	53.6438	77.013	75.4291	91.7713	87.1671	78.8883	85.7629	65.3002	64.367	78.2176	70.8824	68.4188	71.261	77.2896	83.1423	72.4855	71.5777	90.5405	80.5914	75.1384	77.8955	94.9575	81.1184	91.1411	77.6245	82.0753	84.7477	67.6003	72.2269	74.3698	75.3734	85.9103	80.9747	77.1041	72.412	70.4074	77.8487	92.6659	91.4347	78.8578	86.923	86.037	81.744	109.771	90.8459	119.387	104.253	101.008	133.154
59.5666	70.1429	70.6787	84.4493	62.2208	74.1523	92.5369	74.5438	69.3918	59.1112	66.4948	91.965	75.3986	44.1735	91.655	90.4355	94.3585	73.7716	58.3474	82.5382	83.8387	89.3293	84.0894	61.2836	84.7453	105.625	72.9239	100.292	85.9467	80.0735	69.9645	73.2222	84.7974	89.4562	94.0975	93.6773	90.1046	94.8502	80.7098	75.0612	73.324	75.435	82.2216	110.844	107.845	86.0351	88.0418	104.5	100.181	120.403
68.2347	52.9054	53.6602	81.3744	76.9319	90.7229	61.2844	64.7239	71.4986	81.5064	77.5817	55.9253	69.9761	55.3316	76.0047	59.4097	57.1902	70.7625	91.9465	90.3101	79.6089	88.0906	58.8659	66.0015	91.6842	74.6888	79.1467	70.5121	80.548	98.6298	80.0766	74.5577	80.2958	84.7623	84.9144	72.8642	82.4299	69.8936	101.802	77.9901	82.9571	109.73	99.9376	85.9933	94.7782	90.259	102.315	115.506	112.331	106.985
43.6897	59.0688	62.1474	64.1566	84.0291	78.7007	76.3332	70.6394	72.7087	52.3881	63.5043	73.0737	74.888	80.5703	65.3579	82.0221	79.252	62.7345	63.1743	73.4605	72.3918	71.8157	71.9556	75.8756	69.0637	86.0799	68.4134	77.0628	64.8157	85.2543	70.2779	66.4926	73.1123	68.6502	75.4681	85.0905	78.5944	78.8244	80.8854	73.6556	90.8787	79.7727	71.5345	85.8167	85.5347	96.8859	92.0274	89.645	94.0358	111.082
43.682	56.047	80.9581	106.996	72.3325	81.5875	91.8326	68.8953	60.9706	67.1194	80.6156	79.7685	73.5741	67.6736	70.9583	80.0521	78.3521	74.3575	69.407	76.045	77.442	82.2418	91.5033	71.3705	84.1981	56.636	69.0029	59.6509	69.1873	97.7653	52.3462	61.3669	84.8894	91.7002	76.3183	72.0203	70.6058	82.6647	80.4983	78.2728	92.5086	73.0785	88.3143	89.901	78.357	69.5678	88.7411	87.1714	115.108	144.023
46.5885	43.2443	65.8744	82.8	75.5544	87.5417	70.6101	61.398	62.904	58.4446	69.9154	63.3329	89.013	69.533	65.1687	94.711	81.8422	74.7857	60.0265	60.26	64.8064	78.3818	74.4548	70.958	63.7802	89.3666	59.0628	89.6464	68.9058	71.6614	69.1515	76.5644	70.3664	73.0462	75.8222	81.7921	63.1598	67.7755	83.6947	65.1047	82.957	76.3337	78.7038	67.299	79.5738	73.8692	94.9009	103.89	85.5351	103.255
59.4146	70.0734	72.1184	77.216	96.9016	92.0602	69.7567	73.0628	77.9884	60.6212	71.2295	50.8177	55.6102	59.1024	64.3811	77.0491	71.4201	55.8747	67.4494	68.352	53.8429	89.5423	67.3362	62.2531	73.8141	81.119	77.1931	75.681	63.435	62.4148	70.4031	61.1322	71.8222	86.2956	69.6639	71.2851	74.3681	69.4308	67.4185	85.2211	63.5227	78.7245	101.149	75.6357	77.9177	78.2339	87.1181	85.7663	124.656	95.106
67.7404	73.0215	73.2425	81.6307	89.316	67.907	64.3592	70.6195	62.2561	67.2225	77.5945	80.1295	46.3918	59.9822	83.4422	71.3034	73.2155	51.1752	69.042	67.8359	65.0529	81.9582	72.7917	83.2156	86.3052	88.4461	72.5391	64.2009	63.5781	49.1038	78.4328	82.3821	72.591	95.1519	64.9005	79.5014	63.0872	72.0234	69.6069	81.1231	80.8965	58.5322	82.9807	63.4305	83.68	77.5293	83.1651	95.2209	102.026	123.39
54.7411	64.5908	80.8027	85.1416	98.0232	78.3742	72.4069	71.8361	72.8803	69.1378	68.0521	65.563	62.9914	75.215	68.2193	79.9409	72.7178	69.1351	71.8655	63.8751	70.7097	76.6467	64.6319	78.7678	71.508	76.4782	66.8746	71.8184	74.1614	76.8236	66.8793	74.1069	74.3344	79.7181	69.3793	69.1316	71.984	72.9861	79.4564	88.5612	84.7404	73.8255	72.0334	74.0835	86.2371	88.8668	85.7065	80.4114	90.2722	104.765
71.0114	91.8178	67.8242	92.344	98.0697	91.9066	80.1918	64.8363	76.4679	82.9041	87.431	65.9241	57.2799	53.1034	74.012	60.0089	63.0185	88.4705	60.7901	67.0194	61.592	65.4645	70.7619	99.1742	77.2566	72.4243	63.4274	88.415	80.3608	65.2088	63.896	54.7707	49.4103	69.7019	72.62	96.7129	75.0338	77.0165	61.1873	73.0475	74.2717	87.3257	81.0334	59.2231	75.6269	97.9948	76.9511	120.85	97.0159	118.95
62.9252	78.3058	75.1004	77.9545	82.6307	76.9164	87.9525	71.625	67.4865	67.9946	74.1464	72.6828	73.0123	78.0205	72.3726	67.1139	81.3703	79.0605	68.8771	74.4446	65.6043	68.0115	74.0255	84.1053	77.587	64.4689	68.4761	59.1954	74.0795	58.2113	74.1002	56.9694	70.3934	73.5	79.2419	76.0519	71.3887	67.9707	67.5939	69.7638	74.5894	67.4609	74.0767	91.445	78.6629	72.7088	82.6719	87.1514	89.0316	110.926
71.9342	91.7653	89.8457	81.3849	90.3462	96.3165	68.1402	64.55	72.3268	66.1791	84.6923	77.1245	66.393	75.1489	84.9004	85.1386	82.3616	73.4334	71.3006	72.1334	65.2875	64.3857	75.1036	74.7193	90.6141	76.1792	74.2407	70.6503	72.2925	70.1846	83.5084	64.2134	70.4952	86.2737	92.4409	67.7584	65.1742	62.17	83.4179	80.163	87.6256	74.1069	60.3808	66.9293	74.6146	63.7557	76.0816	81.6404	118.821	104.021
62.0405	71.2522	79.641	96.9014	105.951	95.7917	100.559	89.2757	71.7002	73.5374	64.9279	73.6122	88.619	66.9431	80.7567	109.721	72.4266	81.6609	81.0275	64.0976	72.7672	86.6132	71.7684	98.1982	89.4909	89.6395	65.7471	79.5863	66.8031	47.8275	79.084	79.8949	76.0882	81.0938	75.1895	82.4358	71.6885	72.2146	74.4692	93.0699	81.3192	64.434	93.8658	69.6353	92.489	79.6518	97.4572	81.1525	95.233	111.075
56.4126	82.8433	91.4919	80.9287	86.4419	83.8519	84.2235	87.2351	82.6723	76.8698	68.1434	77.996	78.6002	86.8209	64.7775	90.719	81.659	74.3538	75.4052	77.3696	56.4318	69.6179	91.523	74.6307	75.4666	121.432	78.6274	66.4261	64.5509	62.7992	81.8761	73.3373	79.213	61.5376	77.6933	79.4482	77.2142	74.0922	44.4002	83.1475	62.1864	89.3644	76.643	90.4265	70.7756	79.6001	99.5582	96.401	83.9529	95.6917
81.9284	64.4939	86.2604	83.9537	96.1879	108.988	77.9921	93.0103	104.795	72.567	92.5912	75.2664	72.8498	87.9907	79.5589	84.8914	78.8013	75.106	79.5882	79.9949	73.5168	71.3529	70.7325	79.3065	71.2842	88.0472	74.7962	79.4754	65.3248	68.1179	81.3782	72.2927	83.258	77.9585	77.4192	70.1013	77.4566	69.7969	70.4188	66.1682	87.5148	69.4142	70.7275	60.4785	75.3037	82.5044	93.1153	85.6502	102.489	109.489
76.2655	83.416	86.6932	86.4826	108.435	108.163	93.5101	97.7607	89.8433	83.3356	94.4626	83.7896	78.6387	72.6255	92.2973	80.5775	79.7834	83.9784	75.7836	94.9905	79.2573	75.0207	82.2594	62.3913	73.1479	74.9624	68.3116	70.9023	72.3395	72.8313	79.5835	62.5998	62.2316	64.3451	87.6663	77.4885	66.4318	63.1979	62.7609	84.6225	66.8057	77.5139	65.2153	80.1851	73.1393	80.1121	75.9933	95.7375	83.3834	88.8922
72.3861	78.0989	111.274	109.18	103.696	94.1409	102.958	90.7486	94.519	89.5145	97.8988	74.5047	86.3393	84.9446	87.2349	78.5378	72.0035	75.5563	84.7737	71.4699	77.6243	70.4135	77.0329	82.8453	88.7243	65.8242	73.5578	98.572	82.4995	92.7187	70.5726	75.0957	83.6322	60.2077	65.9005	70.0541	64.2238	72.7978	65.2504	75.6071	79.9654	61.7846	66.4727	62.7611	53.2859	81.8861	90.1718	81.2321	94.9854	89.1904
84.709	102.853	114.266	113.988	121.349	123.991	123.25	123.857	102.628	95.4936	90.779	80.2131	77.2009	106.253	96.6896	92.9291	72.7343	90.496	98.6218	80.0632	89.9305	92.2886	88.9694	75.0837	89.6634	97.7356	76.4035	78.2392	56.6242	86.9832	82.188	73.3064	77.1772	77.3465	74.0868	61.28	60.2242	65.8808	62.5376	64.8304	77.8573	76.0121	73.8216	64.8537	75.3679	86.8459	86.2269	87.6004	88.7365	98.2109
106.204	139.83	159.345	154.083	168.248	150.058	134.643	115.081	107.826	104.066	109.981	85.9372	94.0596	83.0282	91.565	117.766	93.2843	98.5488	86.7383	83.7857	73.4191	83.384	85.807	78.2353	95.0289	90.0163	77.5893	65.5491	75.3746	66.0392	78.8193	68.5011	70.0063	65.5368	73.6937	60.4007	73.8844	70.5334	61.6403	76.9551	78.1105	62.8374	63.7917	76.7078	63.0572	90.5113	72.9709	90.6607	66.6005	95.7828
130.781	256.49	254.475	235.528	278.558	224.778	177.349	104.97	113.405	110.656	102.771	122.565	88.2159	89.4498	127.094	113.268	96.1296	91.9182	77.8258	76.3016	74.7359	95.9709	85.5092	82.8006	80.3005	86.2524	76.0365	82.1178	74.7091	69.2475	71.4466	62.8546	68.7333	95.1015	67.657	75.7741	76.7888	73.8386	64.5287	72.9299	72.0201	69.7351	56.4931	64.4091	73.882	80.2573	90.236	77.5372	91.7849	90.304
205.108	357.566	312.414	288.503	355.763	230.069	145.142	128.121	110.609	96.4508	104.709	99.303	107.422	89.8443	98.9683	145.602	83.1734	82.3517	69.6033	65.6704	65.1421	74.1532	81.7192	59.9521	87.4403	86.1736	61.0408	49.5059	58.4837	58.2616	63.2487	41.1639	51.3109	55.8099	63.7948	54.3223	60.1332	65.2843	54.4359	65.4285	58.6479	59.4744	66.1201	55.4749	49.9072	75.0707	55.1112	63.3476	60.0973	77.9513
169.325	217.279	218.565	188.627	208.903	157.521	102.008	117.939	107.293	94.9124	95.8935	84.588	90.7983	90.0668	93.156	94.3769	74.2078	75.5346	63.4487	72.3351	72.1753	76.9568	68.0095	67.2825	63.5003	50.2513	58.8985	53.1668	68.9624	58.9859	54.96	59.718	57.2979	63.8383	58.9787	63.1366	60.2822	51.6563	50.8511	53.2013	49.4189	57.2503	54.9752	46.7076	54.9721	52.8386	58.2761	59.5282	66.3856	59.4432
151.222	182.357	186.265	175.492	156.4	129.118	97.1695	105.462	99.7378	94.0502	85.572	81.0515	91.5172	74.8114	70.1855	79.1802	64.8826	81.0525	63.1902	71.151	62.5866	63.2691	56.0748	49.6358	57.5036	59.3144	60.3152	68.3877	60.6299	61.6465	47.969	62.6565	48.3085	50.2346	51.7226	59.3633	49.4128	50.8107	51.0394	46.5955	51.4693	52.1106	50.9556	55.5762	57.677	64.418	54.6352	57.9103	51.067	66.9748
127.376	161.756	127.508	145.836	137.523	113.881	88.009	101.398	70.1402	68.7774	67.9588	70.3718	63.7215	56.8874	70.7459	60.5474	59.3452	65.5615	57.6661	54.6432	48.9626	44.0347	67.4304	44.473	37.3094	57.5737	53.3306	41.4504	51.6343	51.9854	41.9563	59.2095	42.5109	41.2588	37.5753	42.9601	46.0442	45.5257	41.1576	46.2451	65.3308	44.0547	37.7357	42.8242	48.448	50.175	65.0024	51.0221	54.0064	55.7223
118.228	146.838	127.83	134.838	121.126	96.0408	89.5936	72.9244	86.631	67.4174	48.0146	49.9465	57.2359	66.0526	66.6451	43.2105	58.187	46.5585	61.2373	38.6068	48.4898	34.3301	47.33	54.4637	51.4649	41.7203	33.1579	45.8387	45.6013	47.4417	45.3084	40.9035	34.9499	32.6838	41.5917	34.6885	32.5314	33.2743	34.8947	38.1189	32.5821	28.7315	47.3978	49.7237	39.9348	37.9987	53.2967	44.806	37.097	38.3598
101.881	116.335	118.573	107.569	94.903	75.0777	77.2059	64.6921	74.4995	73.5286	84.0055	58.7866	64.7239	67.5943	43.1856	45.3601	61.8802	50.7033	39.7454	34.8986	56.9028	43.7961	47.9413	43.9794	37.3345	49.2704	36.917	43.0695	44.5456	45.5178	35.4188	29.2762	43.9499	36.3189	37.1582	44.5063	35.0254	44.6323	36.1784	45.2554	38.0033	45.6137	42.6149	47.6014	42.9196	41.3484	37.6956	39.9085	39.8697	27.6696
93.6477	93.1818	124.186	93.3454	85.5713	80.3299	68.3384	72.6785	51.9497	55.0706	45.1716	65.449	60.3666	44.0936	61.4549	61.152	56.8117	53.5388	42.7107	42.1581	37.1943	69.3527	57.124	36.5991	59.2144	57.4031	36.8663	40.0441	41.8285	52.1399	40.423	43.8539	38.1648	41.6707	35.9475	40.9097	39.3495	39.7263	33.8707	38.0574	30.8353	43.2269	56.9334	46.7163	44.8541	65.5807	54.9797	57.6454	41.6668	37.9199
70.6058	75.2357	82.6252	72.144	80.491	69.2402	62.6641	58.4985	62.4563	68.1722	71.8947	61.5423	53.3413	59.3009	54.276	53.5822	50.9977	49.3217	49.8455	53.8113	44.3377	53.6253	44.8979	54.3675	39.8183	39.1016	47.0857	29.3753	46.5744	46.3394	48.6498	57.1912	38.8454	35.0265	42.1072	43.3482	36.6835	39.9816	39.1334	35.9879	40.4549	46.798	31.3237	42.6119	47.7105	38.7539	39.2416	45.8111	44.3202	37.8441
83.2157	64.2703	70.6364	63.6771	57.8687	63.6195	69.7961	59.2528	68.5718	56.122	71.0237	51.5571	60.0809	58.2021	51.986	53.8123	45.9688	52.2045	47.0307	64.8126	46.5682	52.3935	47.9023	49.8725	36.7816	45.8441	49.6845	49.7476	43.149	40.6397	53.8473	45.4004	38.6711	42.0618	46.9993	55.0582	39.7187	47.3967	40.2373	45.7096	46.4107	34.1049	39.7854	29.2092	43.882	39.8874	46.7271	46.2507	43.6754	42.5211
76.1334	68.5939	86.6649	67.6196	62.125	66.9596	68.649	59.4599	65.7566	73.6386	65.893	62.491	51.8439	57.1739	55.2704	43.4221	52.3407	52.9306	43.1538	44.9808	43.9218	54.6847	55.779	42.7105	45.2455	63.7984	44.9978	59.3406	50.6395	45.1332	47.3835	39.2625	46.1282	33.7701	42.53	49.2565	60.1335	50.8828	53.6431	50.5586	27.6801	37.1945	27.3239	40.9903	36.1422	46.5668	50.7832	38.2627	43.9935	41.1645
75.5133	67.1848	77.0248	75.0007	72.117	62.6692	68.6693	76.1861	92.1578	64.9445	77.2716	64.7695	59.7398	62.2215	35.2097	36.9827	30.922	50.149	46.494	62.4137	65.7944	69.3746	53.3006	53.7854	55.5069	53.561	40.1318	55.6998	37.9447	48.0263	48.129	54.8108	40.5067	35.2815	44.181	59.3779	30.9364	48.519	33.1838	37.5446	49.0589	37.9483	28.1712	57.5458	39.0618	40.983	40.439	51.1309	42.3338	45.1187
61.359	55.4274	70.3383	54.1292	51.1741	61.321	63.6962	52.8383	64.3458	61.7239	57.4707	54.5035	61.1763	59.3643	57.6118	46.105	44.5637	44.3547	49.8702	41.6834	41.6878	49.0577	55.7688	43.9033	47.833	53.6565	48.8185	56.6079	41.2707	36.4485	45.0005	44.8715	45.7815	41.2352	45.5244	53.9761	58.0099	50.0144	70.1797	51.0134	46.5598	46.633	31.3571	46.4763	40.2185	38.8488	42.1316	47.3417	51.497	35.9029
70.4857	55.8068	68.8491	57.326	56.0963	51.2762	58.8929	43.1311	67.6746	58.289	71.8747	61.3873	64.3412	63.8229	41.7139	38.9461	57.2591	47.686	42.488	44.814	59.3547	45.4169	49.7519	47.2007	46.283	53.4134	55.5724	39.9934	52.933	62.6976	59.2412	53.3197	50.7114	49.7606	52.5689	42.6343	50.406	60.5868	41.0345	42.7603	50.0567	43.596	56.6366	45.1624	59.5999	44.6143	47.6188	51.7317	49.9368	46.1815
64.16	53.488	65.2433	61.6688	67.7814	58.518	52.4933	60.8099	59.5297	61.9791	55.4599	50.8433	59.2926	61.7556	51.625	57.8394	48.4587	40.3569	38.1371	49.6896	55.5599	51.5494	48.8938	43.1375	49.2752	34.903	45.2629	45.8869	56.7355	62.0456	49.0094	41.4783	45.9201	43.2032	51.2535	57.2963	57.4373	56.15	49.0704	57.8226	55.9138	48.6211	55.0732	50.7152	46.2589	55.4675	40.1362	48.756	49.7927	38.9776
61.4127	54.3922	52.3656	60.731	46.5258	48.5509	58.1737	52.2443	54.0499	55.0833	67.5669	61.9946	50.4533	55.0515	54.5167	41.6449	45.8161	45.1515	43.6294	50.8166	51.4507	51.6974	40.847	50.4716	42.8458	58.6379	52.454	32.9516	41.2023	48.1401	49.0349	43.138	47.2702	40.2023	46.1971	44.8852	48.0118	47.5093	51.0339	52.2397	49.6708	49.8544	44.9404	45.2096	61.0919	44.0406	45.537	43.0736	45.4006	44.591
61.1941	51.4108	53.3009	64.2356	44.2159	50.3505	45.1529	60.927	44.2198	49.5398	56.1773	58.0126	45.8637	48.9063	38.2944	50.4755	40.6072	38.1537	40.562	41.1048	46.4106	46.9946	36.3735	38.2336	43.5304	39.9778	38.5127	57.326	58.2622	54.4685	48.3866	39.591	39.8692	45.1441	46.0326	55.9271	55.5703	51.2851	45.9984	53.0094	56.1652	55.3543	51.6661	37.6723	67.6828	45.6731	57.9525	37.1728	43.5277	49.133
46.5482	62.6434	44.8498	61.3589	57.156	56.9836	54.4235	60.3809	57.546	46.1923	46.3948	46.5417	58.9201	33.8148	42.7881	54.7128	46.4345	50.1292	43.1761	48.4957	48.1339	51.7482	43.1818	29.4707	43.5186	47.1661	51.4959	56.3004	44.6797	64.5917	36.3279	46.7097	44.9996	37.2829	52.0228	38.3449	40.2354	59.0735	52.5993	45.1466	43.6563	44.9131	43.6615	49.4966	51.597	47.4989	39.3143	56.4874	47.9306	35.505
59.1571	64.0933	72.5909	71.8234	48.3194	52.8808	47.1891	57.9927	58.7243	53.5553	55.0314	49.1381	47.6212	41.0478	46.4561	46.7622	53.6827	46.9429	52.2823	43.8994	61.2121	38.6999	43.9533	42.7104	42.8196	61.3445	44.9133	17.9733	50.0647	63.0064	51.0283	49.5727	50.5329	49.8758	32.2692	53.0453	45.1351	51.3176	53.2086	54.4476	53.2309	52.5729	57.3027	47.4541	51.0017	47.9684	46.6862	52.7052	46.1307	43.5393
52.1622	49.7457	52.1204	60.1642	55.3513	56.3775	40.4072	56.6752	57.8724	55.2142	43.6719	54.8819	55.0218	54.0328	47.0221	40.8743	35.9746	41.1951	50.6079	47.3402	40.3988	46.9821	65.4548	47.7029	46.1758	38.3685	34.3222	46.8399	54.9183	50.2652	58.2596	50.482	46.8738	44.1005	31.3908	54.6885	43.8356	37.887	42.4487	59.6197	68.9657	50.3299	57.0819	46.8382	47.9692	40.1816	49.1638	43.882	36.2054	39.7871
63.7004	57.151	59.6713	47.0137	41.417	50.7141	48.2726	41.0503	58.6844	46.2812	49.9988	48.0028	58.4936	48.2032	43.757	53.4811	43.3928	53.2883	55.3929	43.9672	40.4066	58.0917	48.1741	45.0114	30.7483	44.3754	47.9308	37.2098	45.0737	41.4341	54.6856	35.9558	39.8964	48.971	40.5021	46.2132	50.5448	48.1424	44.9883	46.2198	51.3415	54.1916	48.3772	31.4486	44.8666	44.808	53.3624	53.0401	40.3119	40.3454
50.3285	52.0809	52.8597	63.2165	49.8401	51.6582	48.5408	41.2784	42.8303	43.1332	50.2767	42.9717	56.1039	52.5103	49.6002	38.093	39.1966	44.3457	33.2924	38.3723	35.2648	43.5791	46.0198	52.5034	46.3787	43.2698	46.2432	38.5171	46.3095	37.6963	48.1158	39.3694	40.1181	38.9365	43.0217	47.9691	45.9594	36.4273	55.2913	47.6533	38.7202	42.7665	48.646	52.9083	50.2932	43.2548	39.6929	41.7174	48.0934	45.3682
63.6001	59.0819	62.5562	53.4893	55.9943	49.7136	55.426	49.976	42.3375	51.28	44.3734	41.7317	37.7363	46.0417	34.4739	34.263	44.2057	39.3835	35.599	46.3827	51.1518	33.5112	42.6471	32.7167	53.1592	31.9536	40.7417	44.3629	38.3501	39.9899	56.4608	43.5576	40.6771	48.5528	55.0189	35.4239	52.6126	49.9702	31.4422	40.072	44.0376	42.1892	29.6585	32.1236	46.2646	36.7443	35.7622	38.1707	46.7973	33.958
73.4588	76.8904	107.63	55.6705	53.9653	52.3484	36.398	42.7577	23.5097	44.8598	35.482	30.5343	51.4089	43.8998	41.4973	22.1393	47.4958	44.1191	36.3729	43.2701	39.766	41.2252	35.8964	24.5958	56.2744	50.0997	51.4812	65.2387	52.3263	31.8543	49.392	39.6919	39.6378	45.2592	46.7573	51.838	46.7447	39.0693	53.8016	43.5952	43.4734	49.4105	35.8369	33.0473	49.3256	43.0337	36.3127	35.2178	45.8206	37.7133
60.5427	63.3709	43.9071	45.0518	48.9603	65.586	47.3596	31.8294	45.5025	46.5134	40.8777	48.2436	30.9008	55.1734	24.5869	30.6073	37.882	52.5809	34.9808	54.123	31.4147	47.4942	33.0841	37.0945	38.8992	50.7921	62.2754	41.3377	53.8346	40.6505	36.2756	32.924	37.0696	43.0169	41.1352	48.6299	38.7742	39.2819	45.7722	56.2516	44.0742	40.0433	49.5439	33.2271	58.0894	22.5664	70.2823	45.0815	35.1923	35.7518
49.4175	64.6575	78.6961	52.2486	50.1446	45.7809	43.0662	37.3934	65.7927	55.1696	49.9935	49.5923	52.7783	34.902	46.66	41.1438	46.3298	39.9145	35.9587	21.6237	44.7133	54.0797	29.6489	44.9756	35.1531	40.8933	39.3947	28.527	31.9267	55.7158	58.0437	69.4245	49.9583	47.0025	39.652	51.8109	44.3842	44.5216	54.2905	54.647	53.227	44.7016	46.0895	39.4108	33.5513	42.8257	25.4056	37.6438	54.9135	39.5783
47.6392	52.7979	54.8346	54.7678	55.7557	43.2681	49.5508	67.4196	48.1907	51.9098	45.6202	49.995	38.4271	42.2225	53.5721	42.0879	49.5245	37.2207	41.8278	58.5857	57.5976	36.3459	39.5598	51.7476	33.2236	39.7531	35.1049	32.3535	45.0603	42.1262	47.9688	35.4315	37.0021	44.8903	40.2863	36.7253	46.8052	43.8394	46.5216	27.8657	36.4116	36.0516	27.8783	28.8048	60.3995	38.2674	39.6184	40.537	35.9088	44.1746
44.0357	66.5785	52.9635	54.8669	29.205	64.2145	61.7972	58.8576	65.1417	40.462	36.4129	47.0032	49.0303	43.7718	38.7838	44.7305	46.3987	42.1541	47.4706	45.1984	34.9795	34.3743	34.5359	51.6296	30.1646	26.9925	29.718	34.5213	37.9329	53.75	39.2039	43.5338	40.3787	29.392	39.2597	51.2982	40.0902	42.3725	47.7807	35.232	36.8066	47.2099	43.8081	32.9509	33.7466	42.8303	41.9236	46.6833	37.2264	38.5646
61.9178	60.3406	48.8901	41.0439	56.0744	44.5045	48.5397	48.0535	49.7454	47.3193	39.7239	55.6722	41.6647	42.2227	44.7991	36.2497	36.8128	42.1548	35.0558	33.2181	45.7921	54.2305	35.1644	36.0475	43.5389	33.6535	38.0937	50.6701	41.6885	43.2065	45.8791	34.9942	37.5895	34.2022	34.9774	38.2411	33.6427	39.9625	43.7852	42.4621	49.6441	39.4853	43.5433	40.8661	47.8596	41.1178	53.0533	40.7424	50.4435	33.657
66.7427	60.9568	55.5744	55.9751	46.8683	52.2837	49.5863	51.798	41.3804	44.8043	53.8704	45.7974	60.0485	58.2296	52.1722	52.556	38.9227	42.2808	40.2881	42.9482	44.7328	45.6165	46.1862	41.4278	38.1681	32.4883	41.7302	44.0682	44.5289	47.6691	46.4711	49.6397	39.96	33.4111	40.6902	38.5892	37.1175	48.8062	48.8827	35.0013	46.9855	44.1949	52.7277	36.181	39.7713	41.9279	49.6185	47.7298	40.0895	35.4363
65.6964	68.7654	35.9889	57.6065	50.9088	54.7223	73.3676	48.3025	42.1985	57.1878	43.4236	49.8247	56.5326	42.3292	40.3058	56.4471	35.7701	45.9258	41.2883	35.3032	40.1691	29.8976	34.1684	43.7831	39.3542	43.6004	52.5032	42.138	52.6204	45.9811	50.3724	40.4798	38.0467	49.6194	52.0205	34.7412	42.4967	35.7397	33.7659	45.0534	40.1983	41.7031	39.5582	46.5718	49.1869	43.5852	34.0708	30.862	49.8455	39.5609
56.3292	69.6807	75.4719	68.9081	67.2447	52.184	43.4627	54.844	51.1328	54.8822	41.4442	64.3027	35.6504	41.9536	38.6808	32.1015	46.3533	43.0154	37.8351	31.3703	34.3213	46.492	41.9283	34.0423	27.6845	26.6359	38.4896	43.3558	42.3471	47.9644	33.5705	35.9702	32.9629	41.0154	53.4157	51.0041	40.6672	36.0497	42.0059	37.9271	42.0236	37.0572	39.7361	40.2945	58.2764	40.8813	31.5915	37.8259	45.5228	32.8101
80.3153	90.7392	92.3523	88.225	62.3973	70.8618	34.7791	51.9429	33.9457	41.7483	51.5882	43.3012	40.3421	45.0192	39.232	39.9588	44.5106	32.9501	44.2415	42.7675	49.5573	35.1363	39.593	30.2675	39.9019	57.2684	36.2958	34.3431	34.0432	59.7043	40.3945	32.2376	39.979	34.4618	37.0809	30.0732	49.4158	27.7788	31.7459	32.7849	31.3856	44.5899	53.2669	47.4459	52.7566	33.4786	26.216	34.1361	33.6928	31.1168
75.6271	93.1294	98.9033	80.3874	58.4179	61.8192	52.591	52.8237	60.7085	44.1464	32.2795	42.1255	53.4949	40.2169	32.3588	45.3176	39.1182	42.1599	33.8647	38.9321	28.6235	41.8318	38.9367	49.2895	29.1138	44.1755	39.5168	41.0888	30.657	43.2116	27.2197	28.7487	33.0416	42.7579	28.5564	27.9847	42.8996	40.2656	33.8855	37.5249	29.2059	40.7777	31.8648	42.574	48.3255	28.0382	33.1623	33.6823	29.9277	37.3257
71.3556	84.1948	69.6781	66.7145	59.628	48.8272	46.2084	43.7989	55.057	52.1419	45.2585	44.0664	50.2923	52.2288	42.6475	47.0188	41.9418	41.2169	36.3091	44.4695	29.5642	41.0156	38.4612	41.0699	27.6866	38.3424	25.8561	37.4464	26.263	43.8818	34.0207	36.4525	31.0494	33.7719	26.025	38.2559	36.7969	30.9879	46.56	35.3662	35.9328	25.8184	34.8481	31.0399	26.8444	43.6099	26.6792	35.3383	31.1711	30.1823
59.904	69.4811	84.9309	54.4657	59.9157	43.1217	49.0764	45.2341	37.7215	32.133	63.2568	31.6618	43.5485	38.8779	20.3825	50.7468	50.2467	38.3588	43.4986	23.6147	23.8726	44.6224	29.7123	35.8765	27.6406	42.1066	31.3445	40.4997	44.6288	36.5075	24.7656	22.745	33.4029	19.4514	21.1102	23.3398	15.3066	24.4235	23.7157	38.3053	36.5375	50.7701	14.496	36.1532	27.2186	22.1089	29.132	25.4133	27.2294	22.2287
48.3656	65.8125	57.3882	44.1633	46.1903	28.004	58.6428	47.8581	28.1716	31.1973	53.991	34.8468	57.3942	23.9114	30.4445	37.8993	21.89	41.6692	21.6574	31.7452	19.4496	23.5238	30.7247	26.7937	24.0834	17.1527	35.8021	41.8796	31.247	33.5568	50.2026	13.5893	33.927	21.7904	33.957	34.8618	29.7217	50.6674	35.4232	27.3638	44.652	37.9167	32.4781	41.1433	50.0375	38.1038	37.2972	29.0274	31.9562	25.8239
45.1475	44.5091	48.5209	44.4037	48.2559	40.7309	35.8044	43.3904	28.8308	37.5089	43.2197	39.4445	34.0557	32.6278	28.6392	42.1652	34.6216	28.8333	39.9627	39.0512	35.185	34.8954	34.0904	36.5608	38.8375	31.0298	31.6862	36.3657	26.6808	35.5127	32.121	36.1379	32.926	29.959	31.5923	32.3358	32.7569	29.0376	30.7593	33.4814	28.0028	22.1607	22.7182	30.1441	30.5504	27.5725	29.6877	28.114	35.9473	29.2311
48.0045	52.2304	40.2347	44.9264	36.1938	47.5439	32.5488	35.2947	40.9958	38.2353	31.7297	44.2085	36.9777	32.1196	33.5747	38.3587	37.5723	35.372	35.3548	29.4813	29.6339	20.4808	28.5336	49.9881	26.9589	31.3611	28.0538	25.5236	31.5579	23.0076	28.9857	37.2691	25.542	28.4575	32.9432	30.6281	31.6496	33.3496	38.8597	33.7869	19.438	28.9489	21.6789	41.6421	22.8715	27.8668	43.8379	29.7438	34.9046	25.0529
60.8319	45.1504	49.7317	43.5867	42.2516	29.4585	26.8211	47.6399	36.8134	36.2201	49.3871	39.8442	43.7501	21.8724	32.4899	34.6676	24.3142	32.1604	43.3359	30.6515	44.4777	26.8974	39.0344	19.2571	44.0595	28.7651	35.2684	34.052	42.8739	32.6139	32.6286	32.6302	34.6851	32.1132	36.6081	33.3386	48.1006	30.589	21.0617	29.5814	29.4988	33.3495	37.961	23.5219	32.8977	32.531	34.1168	32.6797	26.5739	29.5273
49.1555	48.4253	41.5321	51.4158	44.8736	41.855	42.7284	36.1853	50.5266	34.4327	38.3303	36.4576	38.8878	33.6959	31.3463	24.0739	37.3909	31.918	39.6524	41.1203	33.9144	37.5027	30.6142	32.0368	34.9667	44.4366	28.8131	26.4284	34.2482	23.8233	37.9115	47.7302	29.2314	34.0156	33.3516	37.8943	41.6886	29.0795	31.7663	47.5905	19.2796	42.7209	26.9678	34.5899	42.0673	33.4108	30.6595	41.3822	30.394	35.2883
49.1281	58.3957	37.4406	44.0192	38.7674	34.7131	45.4327	43.6205	44.344	38.0104	32.5335	35.9961	42.1598	28.2286	29.1191	26.0995	52.7614	31.3859	42.8792	32.7922	35.7174	31.0496	36.44	36.9032	41.4628	49.2177	36.0347	25.6361	40.885	46.2181	37.3016	30.4147	45.3537	45.8519	43.4286	43.6504	31.4892	27.9139	31.7127	49.6801	46.1247	27.1158	27.3364	40.7295	41.9963	40.2352	32.1061	35.3667	34.0105	27.9459
46.7059	50.5932	43.4126	40.7164	38.9	31.4454	34.5709	37.3015	50.6138	33.9532	35.6177	31.3033	40.387	33.7541	32.6665	43.6206	38.6259	31.5832	32.2225	41.9834	33.4876	29.0561	39.1005	25.7883	27.043	35.953	34.0169	35.5309	35.5548	27.3184	35.6034	32.0446	33.6144	31.5368	41.3983	38.4342	28.2397	31.8606	32.6166	35.7545	26.741	32.096	35.6589	29.4521	40.0329	38.7929	34.2025	21.5626	39.7979	24.8549
46.5213	39.6049	44.9346	39.3492	33.3217	38.7881	35.7242	45.4916	46.4526	35.0859	43.2768	37.6679	23.5544	38.5517	29.5006	34.0238	28.8759	24.7161	27.0811	38.9034	26.6068	28.1578	34.1502	40.2534	38.829	30.7974	31.0815	25.0648	32.5936	38.7327	31.8533	30.4994	28.1542	29.1881	39.1946	31.7034	31.6671	35.8692	28.1666	29.9892	34.3595	35.9098	41.6528	31.6596	31.2841	25.4112	35.0777	33.2183	35.0223	42.1083
32.825	49.2969	55.2587	38.4093	18.7411	41.3172	19.4674	36.5511	33.2516	33.9903	43.8122	39.6615	24.8393	36.2869	25.9526	16.775	33.2194	35.3503	30.3558	31.2246	22.9568	30.0795	30.2209	22.5894	34.5175	23.6199	26.0049	46.6853	41.7991	19.8039	37.4244	46.1144	36.5115	32.8641	31.4916	22.4444	28.3348	28.7058	25.0865	22.0214	20.4959	39.59	27.6861	28.8339	35.0671	28.484	34.8513	34.2617	24.0028	32.6577
38.54	52.5648	26.2563	31.4309	47.4025	31.1057	35.4011	35.3486	36.9283	33.6096	55.4079	31.2536	35.1093	31.3438	24.5047	29.7424	30.2044	30.1854	23.5332	25.5516	31.3098	37.8685	41.217	29.5765	43.2	19.3286	43.8905	26.967	30.1808	26.3345	35.7291	24.6105	32.7693	33.9088	18.7419	21.4277	35.3323	22.5117	22.2394	27.6314	14.3761	19.72	40.0837	24.8371	21.1444	20.8553	21.0143	23.7235	30.8658	22.2702
43.3235	33.1384	46.8268	43.2429	37.7944	31.8381	37.8817	38.7954	37.4361	26.4568	33.7142	35.1586	44.8197	29.4212	31.4662	27.7462	33.3982	27.8144	23.3169	24.304	31.2702	28.3654	37.6364	34.2864	22.5209	35.4565	24.669	32.063	27.9895	28.9024	25.4885	29.2612	22.6895	36.7019	31.754	36.0316	27.5684	39.7994	31.7303	40.2805	27.3484	31.1503	27.3517	25.6916	32.3229	31.5059	19.2744	32.3093	25.0217	23.513
35.5266	49.9358	27.8914	39.0254	41.1992	41.1403	33.8451	33.086	30.4064	39.2841	45.3242	34.4769	25.6966	32.9772	31.237	19.8847	27.5643	17.4902	20.4535	28.1299	28.5731	51.0149	40.122	38.5589	25.9939	35.9982	34.6789	37.1102	30.6031	29.9308	31.0534	32.7978	36.8577	39.6339	31.5604	34.5867	23.0314	28.9232	25.2764	31.3245	22.9071	26.9333	43.9263	25.9042	28.8787	47.9809	30.0055	27.1796	23.1684	36.389
46.7466	47.9318	25.0228	31.177	34.1664	37.5618	36.1478	35.5389	30.1658	32.1884	50.5862	42.2232	40.7557	37.7322	29.3587	39.2471	28.3742	29.7948	30.9715	25.047	38.3643	23.2004	26.9353	42.2805	33.9318	29.3225	27.1614	34.8788	31.2283	31.4407	39.6099	24.1245	25.9811	34.3853	35.4038	22.5049	24.3524	37.578	26.5515	29.441	33.2732	32.2176	25.6252	30.4332	29.6097	23.049	38.0105	31.7114	19.4832	35.6563
30.7656	30.9147	36.8892	40.2166	35.2583	29.9267	31.7075	41.5455	26.6242	36.6365	25.758	34.1993	42.837	36.5044	22.3784	24.1079	27.0531	23.8554	28.9305	28.7193	31.3424	19.9515	36.4824	19.4784	19.2589	17.4574	26.628	37.8878	28.622	29.8839	32.2703	29.3905	39.6078	29.5701	33.3261	41.9323	22.1056	30.9406	27.0395	31.6477	25.2475	17.811	25.7096	37.9487	36.6035	23.2685	33.2149	29.5432	44.351	30.0374
37.7419	42.3268	44.8949	39.7314	47.2011	27.0559	29.963	33.4754	44.8645	30.3194	46.395	35.1469	25.5928	35.5413	32.682	22.8851	41.833	30.0003	32.1911	32.7675	31.3185	36.4221	38.057	36.9808	21.7338	42.4921	25.5843	20.7496	30.1891	26.4977	28.4734	32.8231	40.7876	32.3887	36.052	27.0865	25.4871	30.1243	32.9076	16.6389	25.8104	39.0174	38.8879	36.3104	27.8904	38.7016	34.6485	30.6998	33.4652	34.9568
37.3263	41.8117	22.0834	48.4654	34.3967	30.3329	29.7748	30.493	35.9634	31.1923	30.1543	34.3747	47.6615	28.6749	32.9764	29.5055	32.1785	29.6195	34.4547	35.3403	30.7228	30.7884	34.2043	32.1314	30.7444	23.2239	23.8643	16.3809	33.2815	14.7662	32.1972	30.3589	39.4506	33.4369	32.1833	30.8953	30.9552	32.9286	24.9399	38.3965	37.6175	30.8024	30.293	36.209	33.0273	24.0757	33.6657	34.4646	37.7605	29.4699
39.6973	37.5944	34.2351	38.1559	31.5932	30.6466	42.9755	33.009	28.3133	36.5799	43.5231	34.0493	28.4142	32.0422	43.63	29.6255	34.2224	28.5008	43.3816	28.9507	41.8097	41.3737	32.0229	25.4325	28.2386	31.2855	23.6806	49.1053	28.4964	29.5099	24.785	33.1958	40.5607	35.9593	33.1798	45.8314	28.5947	26.1401	19.383	41.8077	27.1476	23.9393	31.0295	29.1462	28.113	24.8211	30.3696	31.4176	35.1989	30.2794
44.7113	37.7999	37.5875	33.0579	32.8464	34.8494	20.8507	34.0324	51.5137	44.3694	39.5934	30.9749	43.5345	30.3636	28.8659	42.1103	32.2443	22.2235	27.914	13.7954	31.1193	40.426	38.842	23.1361	28.1355	24.3949	31.3345	38.0536	32.5895	35.7939	32.8812	31.4064	26.2546	26.6865	26.7344	34.9322	41.4579	30.9859	30.2278	38.0328	33.5165	28	39.7756	28.3432	33.3583	29.8056	36.4683	38.9017	37.1854	24.2662
25.5047	23.9344	31.8553	32.9676	30.447	32.5901	33.3234	44.0241	39.5178	35.7826	39.2705	26.2511	23.656	33.5417	31.9857	22.3975	38.6672	29.361	19.6907	23.0899	29.4723	41.3494	43.4538	20.8805	23.7732	43.6661	27.0423	35.5381	28.0307	32.035	34.5932	27.1817	28.3059	32.5792	23.8166	33.4249	30.7643	26.5342	28.3417	36.1875	28.8691	29.7003	36.7469	30.8609	32.9829	27.7149	32.7799	41.4143	26.413	22.808
38.4367	34.4848	41.9112	38.1171	33.5033	41.6842	21.2678	31.2506	29.4449	27.8503	35.7561	40.8176	41.5092	31.0247	31.5768	29.88	29.191	24.9676	30.7347	25.8067	31.0772	32.6414	38.7576	16.4166	19.9639	33.177	21.539	32.8713	29.431	31.7476	43.9963	32.5703	39.2727	27.4875	27.5368	19.9892	29.9939	26.5883	29.4918	35.1456	38.8025	28.698	32.7755	37.6276	33.1378	28.1987	31.3656	38.8699	32.9818	28.8525
50.0456	38.0971	43.1866	36.7328	32.5873	34.7721	28.9608	45.5483	21.2001	41.5363	26.6635	30.9062	31.6735	30.8471	36.9115	35.6507	21.1796	31.3575	32.5959	42.4699	26.8336	30.9793	23.1214	27.3643	41.4253	43.0266	33.1598	28.0141	33.7041	31.5658	30.8199	37.0709	36.0442	27.3301	33.7676	31.0046	36.991	30.5032	38.653	34.6323	18.6679	19.7541	27.1565	29.9942	44.7152	33.4535	30.4064	26.045	28.4206	32.6203
39.4412	45.5545	40.7686	38.5635	36.5308	36.2238	28.8582	30.8736	28.2924	41.1641	27.5179	31.4966	34.4305	30.7378	32.3416	41.297	23.7426	21.2378	25.1216	33.7233	29.1692	27.5621	36.4791	29.0613	27.089	27.3322	27.105	18.3191	33.3894	28.3086	20.061	30.5706	37.0388	32.6799	35.4667	33.8654	32.1452	21.6565	21.9143	31.4783	37.6685	29.5261	30.4428	27.4776	28.1411	30.0014	35.8339	32.0222	24.5076	30.0841
46.7425	45.5126	50.2351	40.7483	25.9536	42.7992	36.2455	26.5744	21.7086	29.1255	24.2694	30.209	27.5191	15.3548	27.3701	25.554	40.7646	29.2666	32.8562	23.7828	32.0567	47.5836	24.5529	37.8525	23.1978	46.2615	30.9487	39.7421	33.7099	22.6261	28.505	30.5426	26.9126	33.7382	31.6181	21.369	34.9419	37.3516	38.2152	39.1371	33.4524	22.2881	29.1983	31.209	18.2749	34.2559	29.3394	19.0702	30.035	38.1407
47.1152	46.693	45.0742	45.7676	29.9176	33.0843	32.6655	42.5948	37.5364	34.8175	25.8779	28.8901	28.55	33.276	39.9639	31.4208	27.8704	24.8301	29.7385	21.9322	35.6091	27.6288	31.8408	30.9404	39.2201	35.5515	25.6865	33.7563	31.9504	26.0819	24.0964	28.8701	32.264	34.6257	39.715	29.5594	33.6446	28.1442	28.6338	35.0605	34.9626	33.2488	26.9263	26.6487	30.4649	31.5903	29.6332	31.9331	30.1064	26.3796
46.7691	54.5169	33.1901	43.9315	36.7984	45.543	30.6089	33.4095	30.072	32.699	43.0129	50.326	20.1817	27.0258	25.2764	47.8926	20.6177	29.7624	34.5076	21.7052	42.7445	39.6354	30.0106	21.8715	42.3426	30.1572	27.8415	34.7704	29.3	42.4051	26.7116	35.8385	28.0703	34.0544	28.7849	23.6813	41.2016	21.3796	23.355	31.7089	41.4335	20.512	41.2402	39.5592	34.3649	22.3309	38.2519	36.3134	37.0306	39.7273
28.7225	37.1382	37.9846	55.2145	28.2375	56.7394	40.9714	25.5692	42.1766	35.2094	42.4366	36.5192	32.0793	38.185	14.1803	43.028	39.3267	38.2103	32.1538	36.9652	36.2364	38.3487	31.0067	29.4167	40.8634	35.9517	26.9377	39.0129	32.0189	26.3754	40.6127	37.9774	36.2524	50.7471	33.8921	30.9993	28.7521	28.3195	27.2237	31.284	27.7303	50.9441	22.6912	35.9316	17.4796	35.4955	41.2586	34.3206	14.2078	27.0632
51.8778	54.3013	33.9404	44.521	47.1853	37.9046	32.7611	35.9478	38.0287	44.1267	38.7802	32.4191	40.0642	29.6607	26.7808	22.9874	37.5355	31.26	29.0377	28.8258	28.9749	28.0356	27.0273	37.1462	37.7819	33.5841	33.76	32.0863	26.0681	24.6385	39.8126	35.5728	32.1095	29.0614	25.3969	30.7564	40.8718	37.7839	37.0909	17.7884	31.6763	23.0911	35.9425	36.7759	33.5444	33.7346	31.7505	20.5288	26.7092	31.5619
48.2964	49.1676	42.1429	38.7903	34.7511	43.6697	31.0843	30.037	40.7381	26.918	24.9259	45.6242	34.5443	33.643	36.0925	34.9937	31.6545	27.0747	31.1065	28.9495	23.9446	36.4687	35.4907	33.5097	35.7675	23.4632	24.1102	25.461	34.1944	27.5415	38.3119	31.6011	33.8512	33.1191	39.1506	29.4796	24.3939	24.3964	30.0424	34.0282	31.2185	26.3322	22.7071	28.8436	25.6674	32.6633	31.4617	25.6567	20.6644	32.8014
47.1166	52.6055	45.7711	51.3255	43.7476	31.5245	26.9773	30.4721	41.8196	30.1319	29.2204	26.942	36.4464	35.4955	21.9691	41.0229	32.4949	36.0828	24.6145	30.5436	23.8596	22.0676	36.9522	38.1169	23.8339	27.2306	26.2327	28.2061	26.156	21.7935	32.0321	36.7734	44.0679	48.221	33.6052	30.188	36.6258	30.7122	15.3371	21.5411	25.7771	31.5706	28.1239	31.174	35.2049	35.1951	47.0997	31.9032	11.3204	31.9454
52.9012	59.6319	60.991	45.3714	42.7494	36.7562	40.7056	39.7926	37.9243	31.4981	44.2906	34.3451	33.4808	31.0396	30.7381	22.3211	36.8351	32.4297	32.7994	33.2383	39.2742	34.3064	39.0634	38.6458	19.684	25.0149	38.9279	28.1889	25.9397	42.3504	28.4557	30.8708	25.5227	39.112	39.1822	33.0647	30.7777	21.8265	38.1491	31.8136	31.7247	45.1534	29.1477	36.3475	34.7324	38.4711	27.1966	24.7985	33.2421	33.5222
63.7565	51.5991	51.7196	40.4328	48.6484	28.1623	37.8551	32.1368	39.3788	45.658	35.7694	43.9738	44.7189	40.8512	41.3738	47.6419	30.5983	24.0669	27.9606	24.9261	44.934	41.5592	37.1151	19.7667	26.1832	26.4183	28.4443	27.8246	36.2363	23.9418	37.3441	37.8589	26.579	39.4839	34.94	24.1191	34.7988	28.0934	33.6978	31.1019	33.712	33.2953	29.4249	30.7523	28.9002	29.6887	30.4119	40.6618	27.6361	30.5822
63.0929	63.8016	68.1178	35.9747	49.7872	44.5804	43.7603	32.367	39.1524	39.2642	38.7969	25.3154	57.5278	45.3158	35.9005	39.8031	24.891	27.6394	31.1252	24.9561	37.2695	36.408	34.7212	30.467	19.7781	32.8682	24.3566	30.8655	36.8468	29.6779	36.2207	25.5393	35.3003	35.3312	28.9592	37.8392	39.4291	28.6787	34.4614	36.301	39.4905	28.3747	47.873	32.9761	27.6584	32.5759	34.3603	28.6342	33.4009	39.1522
76.276	68.7224	72.356	58.4659	56.4783	42.4872	35.1205	39.3395	49.8115	45.0324	37.7237	33.7884	44.3026	38.1873	32.414	66.2008	34.9591	25.995	27.0216	36.6153	25.8847	28.1762	34.0753	27.5082	20.6046	41.0901	25.2899	35.2995	34.1001	25.121	36.9228	36.6232	23.9041	40.6001	24.2101	35.4298	24.6461	23.4661	22.6288	26.8165	21.7894	30.2771	31.6975	32.8537	27.4696	29.4123	42.1918	26.7449	19.7182	38.2958
65.6501	71.6411	69.7846	55.7169	57.5283	42.0557	53.9841	45.5298	44.167	39.5047	52.6255	51.7569	37.5714	55.2453	39.0776	57.4634	51.4783	34.5982	35.1828	34.635	30.894	28.3072	34.5076	30.9524	28.815	37.9786	32.61	26.8777	23.463	31.4967	34.3389	36.3029	28.8183	27.9695	32.2226	31.1198	31.6937	32.7776	32.737	32.3294	35.8212	26.1126	40.6456	33.419	27.9987	31.5461	37.7003	29.0188	26.0091	27.1684
55.6731	69.0962	63.5755	51.2181	41.7758	45.1291	49.4219	33.3311	33.0898	43.4087	37.733	39.2932	52.8527	48.3076	53.401	45.1835	40.1101	40.2563	33.8331	42.9218	35.1814	29.6568	37.051	20.1417	32.8139	22.5648	19.9264	15.3039	40.4213	40.0064	31.2836	29.0504	28.8796	31.0548	36.6944	26.0578	31.5806	33.3272	20.9701	30.2709	45.6875	27.818	27.2971	38.9026	25.7132	19.2152	31.6882	27.9055	32.485	30.3322
64.9413	73.2039	81.1117	74.4236	44.7264	69.4181	45.4273	29.0769	24.9406	32.2224	31.3679	46.2752	59.2802	49.3942	59.396	63.6101	48.4486	34.9687	41.942	36.4314	40.1774	16.1978	38.7864	55.3483	42.6424	35.4326	34.1341	14.4186	43.0318	34.6595	27.2907	38.5987	37.1032	35.01	40.0832	39.2807	25.9755	29.3061	32.9285	41.1097	35.8705	36.1501	26.0908	31.8715	38.7613	39.3558	19.2614	27.675	24.0046	32.388
81.0638	63.0319	72.3204	62.333	55.2985	56.3238	59.6755	35.0512	30.8359	27.5808	54.9418	42.9101	69.6278	26.1727	38.8777	54.4471	32.9453	47.3915	64.82	16.8911	31.0464	33.7949	29.4266	29.3276	36.2464	10.952	31.6518	17.8268	35.9123	44.1912	25.3061	22.7766	28.6709	34.783	60.3986	36.4242	56.932	36.8803	37.3193	30.9727	57.0207	13.9672	20.7373	29.5538	38.9378	34.061	23.8143	49.1865	22.259	26.4995
67.1235	64.8546	64.4902	60.9724	38.7445	58.9381	54.7794	41.2169	45.4195	43.1869	40.1414	42.5157	43.1823	46.8863	38.1765	47.685	45.7843	45.279	44.59	38.7315	28.6737	27.5049	28.1148	44.3655	34.6306	40.1111	39.4812	43.9996	46.3839	52.4568	37.8789	49.7401	42.0023	39.1404	42.1699	36.7339	45.3284	49.4544	39.9776	51.5964	27.2394	31.1374	34.1222	26.6677	49.6027	33.3175	38.8692	45.6317	38.9891	28.6939
80.3739	68.8324	72.0961	60.3979	50.5912	56.6905	49.8337	40.8285	46.2075	50.0309	53.0176	50.3878	57.8046	43.3482	40.883	41.5102	52.9117	34.6229	40.0801	37.3009	34.2801	35.538	39.1962	45.104	38.4624	39.7332	28.2918	29.5254	44.0587	24.0802	40.7154	32.8476	38.5916	43.8925	42.5055	51.709	48.3553	42.8649	35.3198	46.6005	38.9751	37.8941	30.5296	22.5317	31.1821	29.1659	44.1376	32.3834	27.2107	30.0956
94.6179	76.423	60.4846	74.4739	60.4788	61.255	56.4583	52.9054	54.5543	50.2742	33.2671	45.2429	54.2248	39.9902	48.981	39.4065	41.4267	43.3263	36.6972	28.2534	39.9468	48.3147	39.9661	36.5561	32.8582	40.5136	39.0289	40.1404	41.7152	33.5991	33.3749	36.6328	38.7347	30.5823	32.8789	32.2206	33.1048	35.5899	29.4656	37.5528	36.6837	34.1455	28.9058	27.7275	33.7215	33.6518	36.3866	41.2743	26.8502	31.255
78.4342	95.234	80.3307	70.8655	61.7979	48.1388	49.9279	44.7406	35.2433	45.9224	49.2508	45.2087	55.8455	46.5323	41.6917	46.0958	49.6985	41.3895	30.7315	37.7527	38.9009	39.42	38.7536	23.5878	42.4035	27.8164	32.1564	43.7681	37.1603	38.0932	46.277	34.1585	39.4844	41.6196	40.9076	34.949	33.3689	27.6081	31.0206	30.6596	27.3556	27.4337	39.7948	30.8589	32.4582	37.8995	25.2019	30.4168	33.9207	24.5288
123.595	104.558	108.905	87.0631	70.741	59.7988	51.3212	56.1725	53.5352	43.6836	53.1565	58.3784	49.5588	45.4394	49.7346	48.0929	45.9769	48.3184	39.8023	32.1034	40.8511	38.4288	39.4368	36.1777	42.1531	28.0208	35.6705	43.9811	20.4182	27.8989	34.2229	28.5425	26.5475	29.6642	38.2082	39.9394	28.8121	30.507	32.2406	28.7369	31.2618	26.5462	36.6343	32.4059	36.127	28.4557	34.8167	27.3575	40.6785	33.5768
105.075	118.841	88.9601	82.016	73.2412	71.8634	68.4038	49.2565	52.8119	49.6863	45.2652	39.1953	51.3263	50.8021	52.2815	55.2594	43.7719	51.6427	37.8934	34.9719	32.1398	40.0156	30.8611	34.602	33.1084	26.6769	36.1396	37.9948	34.6257	28.1335	23.1153	40.6189	25.6068	40.9502	30.4141	30.4983	32.002	26.5954	33.0555	23.2134	18.8082	36.573	32.6223	23.9958	23.7112	35.5568	31.7225	33.2079	25.415	33.3496
84.5054	91.2881	67.6584	72.3729	56.2605	64.6116	45.1555	47.9263	48.6811	52.1433	49.8883	56.8707	36.8552	58.9183	46.2221	45.6313	46.2323	32.0856	42.4491	32.3946	39.2108	47.4245	30.5885	41.1556	28.5151	37.1417	30.2284	36.4823	35.9304	24.4297	30.7772	25.1134	32.1872	26.0326	38.5756	42.5953	26.631	35.4108	35.707	27.3044	31.1179	20.2536	37.1842	35.1368	33.6256	29.0202	29.2413	38.013	34.4899	31.4022
66.3643	70.7751	69.5954	61.3804	62.0342	60.1756	47.4446	51.7472	43.7608	49.082	54.1645	57.9962	38.6335	43.3336	45.5399	44.1535	42.9088	32.3637	47.6593	29.2218	37.7653	31.4659	39.7722	36.6656	40.0824	41.4467	22.8159	32.5272	30.2015	33.6647	35.5712	44.857	37.7174	33.8485	36.421	35.2815	35.5143	37.2536	24.7613	31.5574	44.9561	34.735	31.765	33.2868	34.815	24.9909	36.2101	36.9971	38.3579	27.2201
75.7864	60.4048	52.9733	56.8048	43.1611	45.0885	54.7969	54.23	48.5983	42.0883	36.8675	61.5448	30.803	47.1418	35.0129	57.2069	55.744	42.6803	46.701	24.3391	39.1441	32.6898	32.3905	39.6183	40.5566	41.0968	28.5053	42.8123	33.5401	41.0042	38.7437	45.9087	39.0179	37.5902	34.8682	44.6489	34.1816	32.6313	35.6463	46.4895	28.529	31.0275	36.314	32.5305	35.9661	30.675	40.2129	31.4572	28.3988	32.3505
68.0585	62.1048	65.3885	60.384	38.5402	44.4584	34.3835	48.7562	37.7545	41.562	36.5262	51.1907	49.7005	28.3476	51.2623	51.2795	39.491	31.0092	50.7927	43.2709	39.7667	45.2676	55.4293	42.8132	45.9306	51.5741	39.7472	30.2214	39.0843	46.9174	38.1342	23.2902	28.8031	35.8169	39.3818	49.1707	38.7713	36.5628	33.231	35.0049	37.5923	37.8853	33.8534	35.2569	34.9799	32.996	29.1575	30.6147	37.7352	34.6081
56.111	53.4883	55.0649	39.4862	53.8266	32.4887	57.7075	48.9903	43.3551	38.7785	37.7502	38.1584	49.1465	49.5368	30.835	35.3319	38.8708	43.1627	38.1373	18.9991	42.9796	32.4893	39.6056	45.9924	29.9359	26.0589	41.0792	32.7765	29.3461	52.1394	37.2225	26.7452	37.2103	33.1048	38.189	42.0204	35.9971	26.8715	32.2897	42.2592	32.8906	33.8376	31.3994	28.7672	29.8028	30.5231	25.756	46.2582	22.8702	29.8065
64.4338	43.3567	54.6099	54.1905	43.9541	43.9696	43.5967	54.9173	26.8078	43.3886	51.3772	54.4768	45.513	37.3812	38.6275	27.0484	29.7576	37.1736	38.6418	48.6689	38.5583	41.0391	35.7344	23.6754	31.1022	38.0853	34.0689	48.7082	30.7255	53.8857	30.1719	43.6437	37.0323	26.4954	41.5454	30.1582	46.7754	37.6073	37.0791	31.957	28.3269	27.7547	42.9246	35.481	34.2233	26.59	38.4492	31.8717	37.3204	33.35
82.5203	49.7756	43.6728	40.3303	40.0723	40.4914	33.917	30.9359	39.5699	41.6387	23.4199	37.4292	39.8338	35.5616	21.521	21.9196	50.6418	43.6813	39.1435	38.7606	28.1224	29.4782	37.5147	42.0621	45.7667	33.0683	43.0062	43.0609	46.9878	38.8162	27.5073	37.3331	43.8614	50.4113	42.0848	38.4927	39.6693	52.7477	32.7801	48.9175	37.303	40.4856	43.8298	40.1556	30.7487	39.6682	46.738	23.2456	43.6856	27.7376
53.1605	52.4942	51.364	58.809	46.6984	30.1995	36.4848	35.0295	41.7311	49.7679	33.5907	39.2306	49.1977	34.0035	36.4793	43.2285	24.6438	33.486	28.0713	35.1118	51.0915	34.1493	35.399	63.504	37.1021	14.2288	35.4106	40.5309	42.337	40.0152	29.5898	53.5462	37.2491	41.1731	40.2409	22.3466	42.6726	26.8995	44.0774	40.2397	43.214	36.2923	38.9159	37.3296	29.8339	34.7694	37.3851	33.3407	30.1238	41.3136
44.6356	40.4072	34.6553	40.5835	40.3239	30.7338	34.7394	32.3004	38.1453	44.2944	33.667	36.0086	41.9926	32.3768	26.9998	40.1757	40.5598	49.3687	35.1127	31.6724	29.1075	27.3815	34.0603	28.6417	37.7586	54.1923	35.7201	25.5345	32.2146	29.2949	31.6342	28.8112	31.8581	38.6497	37.5091	36.3629	33.0752	39.43	49.4789	33.5058	42.0747	36.3748	28.8032	28.2212	34.3219	27.8787	29.4593	31.1887	33.3322	34.0462
50.4339	49.2706	34.6456	43.6281	35.1208	44.7758	35.6712	29.3557	29.3764	28.3607	42.2249	40.6629	31.9193	33.2452	28.2191	31.2867	34.7827	31.6831	27.2885	36.7808	38.3092	31.3436	30.852	38.5832	34.6803	31.7977	40.205	38.8183	43.4444	34.9919	37.6549	40.1497	42.3148	34.5042	48.8984	44.0638	42.1184	31.7005	44.3257	40.6393	37.939	24.3312	38.8843	30.3895	23.9146	24.7229	35.6512	27.9404	33.3228	35.9043
48.5389	52.4722	45.7173	42.8302	45.5959	20.272	31.3561	29.6422	47.6727	45.0093	36.6411	37.6744	28.9573	32.5955	43.4096	32.7351	30.8691	40.276	27.6142	37.1397	34.1321	39.9919	48.3022	31.4868	36.2262	30.1012	33.529	32.1539	37.0139	40.026	29.5601	36.8898	35.4605	53.3767	40.7029	47.9698	40.6236	34.0104	23.3116	42.5638	42.4449	36.4691	35.6224	31.3065	25.7258	31.7625	26.5902	36.0011	32.5009	35.8096
51.0477	48.6474	41.8713	37.3485	47.2966	37.0565	34.6426	31.0434	48.1828	33.2676	28.7052	40.7787	30.1378	37.6677	36.2361	56.7179	37.4392	28.7182	33.2642	36.6728	33.703	37.0572	30.1161	24.119	40.1066	28.8221	31.2365	33.7197	38.0663	29.0743	39.9585	41.7444	41.4988	46.5316	42.7942	36.9448	31.6941	35.1193	39.0617	35.2688	34.3887	34.0004	37.5195	23.4949	45.324	39.2164	36.2319	29.5468	34.781	38.9371
42.696	44.6906	44.0976	50.5086	40.1876	34.2295	28.622	38.2335	21.8631	34.2216	38.9545	37.1848	37.6749	44.0725	45.9414	49.8632	27.6057	25.6431	44.12	29.9401	30.8173	42.5975	26.6594	32.4902	35.0444	34.943	41.143	28.4388	26.8769	34.1806	43.0617	21.9164	40.6561	38.6366	38.7059	34.4338	36.4843	37.1586	32.4735	38.8525	33.6904	29.7089	28.1808	35.7965	39.2875	41.3995	36.9352	32.5995	29.5912	28.1828
49.4898	43.7635	51.1553	28.705	39.7262	35.5716	33.624	38.7394	38.3405	38.1037	41.6726	35.1298	37.8021	32.5425	50.1299	41.789	38.6187	33.081	36.2979	42.3151	37.7445	30.434	50.5912	41.8675	50.9858	24.2088	36.9258	45.9726	41.8961	28.1206	40.0887	31.1668	35.9127	42.7144	50.4934	52.5576	41.1416	34.325	26.2475	35.1095	38.5125	33.9611	28.0125	29.0342	27.5865	36.7487	31.8034	37.817	29.7264	39.0504
42.488	50.0319	50.8563	35.7335	47.5513	33.8262	38.9055	26.7916	35.3544	35.136	37.0545	40.9983	23.8092	30.008	29.7164	50.2872	26.3266	25.7381	33.691	29.6949	42.715	30.1366	41.2361	42.0315	30.2238	31.3921	39.3141	20.439	42.6997	39.9193	36.7515	33.5754	40.1771	38.9937	42.6149	47.5619	40.1689	43.7682	33.7117	36.4218	41.7681	32.0278	35.664	45.1793	28.6176	25.1049	36.4052	36.7787	20.2039	32.4081
41.7246	61.4668	55.0093	30.4498	52.5773	31.317	38.6457	48.5728	33.4333	36.0382	38.8147	42.9458	40.3444	33.8346	35.6675	37.8419	39.9669	35.7812	32.0045	31.5562	38.3224	31.3176	35.9957	30.575	36.2765	40.1907	22.8787	17.8416	30.6174	24.1243	30.3926	23.881	39.5349	34.8119	40.2992	51.6439	32.1422	33.6732	37.3503	34.1778	34.8749	26.0938	29.9787	31.2216	44.9656	30.8427	27.8064	32.8182	30.6316	35.362
51.6126	59.6679	49.0697	42.9447	37.7041	46.3871	30.3558	34.0772	41.024	43.5735	31.1726	50.7445	37.7844	38.0845	46.335	28.6727	30.8805	24.0584	26.7333	30.337	38.2063	29.9738	48.9364	35.3596	25.207	23.6771	39.4777	38.5397	24.5524	36.0769	34.5089	35.713	32.4221	45.504	41.7224	42.4014	41.5126	38.0903	34.9803	21.3954	31.6084	37.1639	33.3365	28.6696	37.8559	36.4136	40.5931	33.4301	43.4946	32.3169
48.3315	43.2457	49.6559	49.452	38.1546	39.7196	42.5333	39.0218	28.5409	32.4904	31.5451	49.7461	51.8034	41.8429	33.8034	39.7051	34.2736	31.9014	33.1614	32.9735	33.438	30.3319	30.8131	38.2497	44.362	38.7045	47.0515	30.0001	27.5317	27.0429	37.4764	22.998	43.746	31.2187	23.456	31.6702	39.7975	32.0123	27.4051	25.6605	28.7874	30.0863	25.5919	22.3808	36.2919	22.1092	36.0686	38.8679	34.6495	28.5408
57.4178	44.1912	44.2944	49.5072	40.3201	40.0899	31.9938	37.3526	46.3723	36.8686	35.3471	35.6328	33.4001	38.167	22.4415	33.0828	31.6648	23.6428	26.4671	36.9477	23.7689	41.0684	33.376	30.7393	40.8441	29.9456	37.5026	25.9963	28.367	39.5444	39.6709	29.6558	34.1448	38.8877	38.1105	37.6241	36.7214	27.5984	23.5003	30.4006	38.1112	37.6808	34.0206	34.1188	24.0231	30.1569	22.79	28.8468	28.4022	32.8469
76.0011	65.7165	61.9078	34.9371	78.8945	49.745	25.0409	23.0804	32.9952	36.0705	36.8873	30.61	41.8266	46.6759	27.7335	58.2599	17.092	24.9103	40.6907	57.8365	44.294	42.858	27.9887	36.6116	28.207	31.2504	33.8683	44.5086	28.4645	63.0477	36.1043	46.422	19.0889	29.775	16.5713	34.6444	31.2404	33.2319	53.2435	33.9914	40.6757	31.8833	44.3789	21.0822	34.1862	38.1817	29.7289	30.5106	35.7266	37.8068
58.2044	37.4913	50.3289	43.0342	26.7244	31.1084	47.5006	36.4847	22.3533	35.5442	12.495	13.8249	42.5044	37.9458	43.8401	26.3129	28.9484	38.5737	45.1092	6.53042	48.0126	65.3288	37.923	14.1733	44.5886	42.3425	25.4942	8.61522	26.9974	0	63.5949	25.1597	40.6439	31.3781	13.4719	29.3382	33.8631	37.5227	19.675	59.8732	45.9277	10.8	40.0872	28.5652	34.7402	51.7339	51.7897	49.6081	26.893	37.5658
49.4316	56.4445	43.9664	43.193	38.4462	29.4885	23.8379	41.8506	34.9	37.9051	32.3979	39.3151	31.9959	38.0858	41.9065	33.746	29.0552	29.037	36.0528	39.3271	27.1067	32.7849	40.1775	42.6767	40.4909	42.4987	29.853	27.3822	36.7745	54.5625	44.1896	47.3484	40.7939	47.9907	39.0624	32.391	45.3174	38.9165	39.4952	40.0627	32.268	39.746	26.8234	40.6166	27.1199	32.2563	50.0555	38.7264	47.6862	35.9905
54.4524	42.3153	43.2798	39.6501	34.472	35.3499	27.5096	29.7739	46.6831	37.6615	29.9324	34.8165	27.4134	37.2927	47.3171	30.7087	33.0733	39.0944	24.9372	44.525	38.7074	41.4653	31.4467	35.2586	23.4756	31.2102	40.4018	33.3385	36.2456	27.1901	32.452	39.408	32.6817	34.6928	29.79	18.3811	41.3403	42.8694	47.1324	39.0398	40.6234	41.793	32.0102	35.9692	27.7406	38.9992	40.2945	35.8039	43.6097	48.4564
41.8115	44.7825	44.9356	37.3842	29.0196	54.0483	41.2642	30.5626	46.928	31.8425	35.2773	41.0336	35.3855	26.0964	28.5632	36.1922	44.0085	35.6036	32.6557	38.293	43.0124	45.7167	43.9254	24.6249	34.5844	25.2885	34.3279	41.1627	29.3161	37.1051	50.9958	50.543	44.1347	31.1525	33.1589	49.6983	32.175	44.82	49.8513	28.0067	23.9387	44.5647	29.0201	25.8488	25.1493	29.6207	57.4874	45.7885	46.7244	54.1423
44.5712	33.8716	28.216	35.7983	44.4617	29.6958	43.4928	37.6711	32.5154	42.4128	40.0428	36.4492	27.0496	37.9476	31.6005	43.0595	45.7933	35.507	38.9598	36.5127	39.2849	38.6052	37.9248	27.0594	36.4833	34.6455	39.6338	38.7703	37.8683	34.9486	46.6978	38.599	44.8448	35.4549	43.4795	35.2075	42.1385	37.8656	35.7745	33.2877	37.579	36.0835	27.3334	31.8127	29.2148	41.6884	30.6044	36.6441	55.011	51.2284
49.1425	50.0094	40.9193	34.1138	32.5919	30.825	25.8615	38.9333	30.6687	31.8339	42.858	35.1256	30.238	33.7437	27.6875	49.4722	41.4825	36.0171	30.5629	39.8211	29.277	33.1968	40.4681	43.2129	39.8127	33.8882	31.8689	34.147	31.161	35.5165	27.5926	40.2723	37.739	51.9344	64.3499	49.1969	49.0414	39.469	40.9912	49.8494	50.4103	29.6352	44.8145	26.8534	39.7197	35.848	42.9842	37.8125	36.0773	44.2518
37.9507	46.4564	38.5631	46.3693	51.4479	31.2846	24.3723	23.2129	32.1141	37.6606	37.6975	37.0753	43.763	39.978	33.2913	47.8835	33.2713	25.6306	35.2837	37.5281	31.9023	40.6707	46.3102	32.5796	34.7748	68.4359	37.3592	34.6561	38.2321	35.7028	35.1402	45.1825	39.8125	48.2999	59.9992	42.9921	41.9605	44.2042	38.6308	39.0388	46.1879	34.9109	37.4347	35.5668	36.6007	33.7838	42.9892	35.0412	34.7726	34.8348
49.374	47.643	31.7976	39.3003	42.3644	27.6945	35.0775	40.414	32.0971	35.9818	37.6775	33.35	45.1638	35.9611	35.6117	30.2262	38.9068	38.2177	44.0453	38.2583	29.9895	40.0238	28.3159	35.4115	41.7076	34.6558	31.6286	46.0187	36.5504	48.1732	41.3029	43.3521	45.8397	56.3843	51.8428	44.4858	43.7617	43.9652	47.4624	45.2346	58.5615	33.4967	52.9563	45.1185	35.9162	36.4671	31.729	32.7669	37.9979	42.9564
45.6947	41.4132	41.0645	34.2794	28.6052	26.4575	30.4048	36.3279	36.1679	39.8154	48.2102	41.87	47.612	36.9956	38.1952	46.9413	33.1476	27.0055	35.558	30.0734	42.5774	44.2688	28.32	32.6349	45.1897	27.6678	30.4616	33.2405	36.9619	47.3623	40.1848	50.8859	46.4477	46.307	49.7436	40.8969	43.7275	57.9103	42.446	36.1135	44.5871	30.9165	39.0833	40.886	41.7974	46.2434	26.4998	43.7351	39.4967	43.78
43.256	39.5273	31.73	34.977	27.8682	34.1891	34.3406	35.9682	42.278	40.8812	39.2812	47.3488	40.1955	37.8243	48.0216	28.2462	37.2904	40.6684	33.8196	36.0526	27.6108	38.9604	33.9244	31.5161	42.0036	25.9734	40.66	25.1023	45.5415	32.1554	42.0107	42.4415	44.1968	35.7458	45.4511	33.2934	53.8776	47.1847	36.2068	36.727	32.3986	50.5145	33.8112	38.695	38.1806	28.1281	37.9457	41.8416	50.3144	36.1361
47.5049	36.0071	34.7817	33.8516	30.3107	36.9903	43.4476	36.2321	44.9812	40.6393	36.5725	42.1511	32.3982	21.9818	30.9339	30.4858	33.8924	43.221	44.011	47.7858	43.916	45.148	55.4996	40.1883	38.4536	42.6026	38.2431	40.9767	45.8601	38.3582	34.0063	35.67	42.5835	49.2014	39.4318	41.8625	44.912	59.0324	50.3896	50.552	30.2465	48.4046	37.889	52.2558	36.0129	42.1576	36.844	40.0816	41.3253	43.7315
43.3136	31.7359	30.6559	31.2238	37.9184	35.9463	38.2938	40.338	33.6386	25.0731	41.3001	39.3801	50.2569	36.7092	34.333	29.6979	38.2735	39.6489	36.366	33.6939	38.7066	38.6221	40.7635	44.5621	50.3247	30.7219	36.173	44.4505	39.1764	40.0688	38.6487	45.637	40.5109	36.1376	44.1669	46.3574	47.0918	42.9549	38.0677	41.5851	45.912	43.5335	37.7035	39.1486	26.1396	31.0904	34.3291	40.6594	26.8838	35.7909
47.8072	37.3541	32.7991	33.6542	39.3872	35.0882	34.6978	45.4635	36.979	34.746	46.039	36.7315	50.0729	45.6537	32.9658	44.8485	37.4408	44.9588	46.7344	38.3025	33.3956	44.7577	55.1317	38.3676	38.3184	47.7595	42.9419	38.8696	40.0216	50.2212	33.8422	56.7568	46.6771	44.4933	60.1062	52.0639	49.6539	51.9164	41.4253	36.7102	46.9684	43.0419	45.2156	37.2315	47.0216	47.3892	42.4052	30.4642	37.2091	30.8157
32.5345	41.7166	39.6197	35.1802	31.0713	40.5011	49.3097	36.9274	35.1937	29.8643	38.5885	43.5328	39.8948	41.3606	38.6833	35.0543	41.0195	35.9134	38.2423	35.5905	45.7916	39.5599	35.5946	24.4605	41.6581	46.1529	40.7564	28.1715	40.6372	29.627	42.6571	42.2784	52.3564	46.4169	39.9738	46.9016	64.5933	49.0793	46.4655	42.6709	35.0425	32.3727	48.5496	44.9739	39.9702	32.4667	36.5882	47.3134	41.0384	31.6404
46.1772	42.6849	35.2044	32.8559	32.2161	42.3623	46.3548	39.0953	34.9311	36.3022	43.5146	46.9114	44.5969	38.9668	32.7161	37.5942	34.8972	41.3337	40.9522	34.9885	41.8015	39.863	48.2558	37.9686	34.9811	51.0438	35.5139	43.8504	35.6449	45.7692	39.9699	56.4473	47.0165	36.6254	45.1121	38.5108	52.7283	40.7102	33.3812	49.9687	36.9105	31.1018	34.0065	38.8991	45.757	39.057	35.4554	23.8102	40.3442	32.9349
52.1789	36.1432	32.5857	42.7775	26.5649	31.9891	46.5194	40.1975	45.9723	41.8809	31.0512	45.8081	42.4937	36.8523	31.1275	31.5675	41.6752	39.6658	34.3603	53.7225	33.9432	39.8094	33.5804	55.8692	32.7507	29.0275	42.8194	33.96	40.9816	47.9152	46.1121	38.8079	41.1614	43.022	48.4866	37.2082	56.5855	34.7266	38.2161	29.2055	20.4655	26.8389	37.7869	37.5333	29.7698	33.0476	27.6142	35.4254	25.8108	39.7999
39.274	39.5275	30.8154	39.6849	22.8412	37.3167	31.2883	35.1691	29.3282	42.971	35.8323	46.1242	39.037	34.8503	35.216	38.4689	32.5553	47.7179	37.7655	41.8614	35.7716	39.1833	45.4913	37.4573	37.25	29.7614	32.1112	42.6301	44.2406	44.5415	44.0115	54.4669	51.11	49.907	37.3712	40.2522	48.555	38.8222	36.14	38.3282	36.1551	40.6879	29.3033	31.5889	33.2085	30.1478	39.4755	33.4735	32.6633	35.3333
44.1499	47.1185	31.3559	35.7791	31.0031	39.0965	26.2408	38.2951	37.4576	38.6579	48.3186	30.2947	35.6126	30.5703	36.328	45.7886	40.2999	53.1401	41.6714	35.3546	53.3789	37.8942	41.5506	34.2553	34.485	28.6544	50.2792	44.9756	43.2513	54.0563	37.8343	53.5111	53.581	32.0684	34.7308	47.6496	36.0111	47.1579	40.578	40.0727	46.1769	46.9843	37.4627	38.6618	47.0194	47.286	44.5049	30.374	40.5584	33.0154
37.9357	47.8299	27.9982	27.3471	37.0529	28.9539	56.1891	38.1399	45.9148	36.7901	42.1074	33.7215	42.289	49.932	36.1807	43.914	39.0216	39.9256	29.9204	51.5594	43.9169	46.1274	37.7308	42.3044	26.9855	38.7304	35.3473	43.1343	47.532	44.8643	41.449	24.2246	39.1335	42.2968	42.3727	40.6769	44.8314	33.238	35.3618	31.9282	26.5325	45.7539	36.0242	44.0058	37.9091	43.4717	26.5947	35.8234	30.0365	30.9086
50.9639	40.0085	48.5779	41.2506	40.0261	38.8269	41.6697	38.2512	45.7551	35.9343	37.4286	44.173	50.9285	37.8886	38.4586	31.5279	36.42	48.3851	36.7837	36.1892	42.2473	43.4869	53.0121	38.2102	36.2531	38.0508	48.8751	50.3231	40.4351	39.5469	46.8916	44.277	45.9322	45.6535	49.0983	40.4256	44.3783	35.4055	43.2198	38.629	31.6423	44.4828	33.0221	36.3657	26.0159	42.264	35.3363	28.4817	26.5839	31.2008
40.8621	44.2459	41.3574	35.2126	31.1185	30.1862	23.4911	46.7486	42.2088	49.6384	45.2216	34.0816	36.7856	42.7919	36.4632	55.2062	52.84	48.5581	47.3211	35.9658	49.1076	43.4036	35.8042	36.7989	37.0858	38.3111	44.128	42.0251	35.806	36.6605	42.3372	44.5387	42.443	50.7858	50.8769	46.165	45.2925	35.4263	34.0556	42.0337	59.261	39.0869	43.1041	41.203	30.9771	36.2626	33.5029	30.5738	44.0102	30.0932
49.2223	47.6185	45.6432	32.2576	40.0641	40.591	50.8649	49.4872	58.3341	43.6653	43.7081	40.6839	46.0207	43.1918	40.6858	23.3761	35.683	44.9774	45.084	36.985	35.9893	47.1555	42.113	34.2329	39.2584	31.7391	53.5078	40.1818	58.4616	55.6251	44.0026	33.5274	39.3902	42.5608	56.1014	45.9374	43.0102	43.127	34.9582	42.1947	35.1915	31.4823	42.2905	44.4098	30.8629	35.2534	30.673	41.3169	32.2535	31.2872
60.1999	42.8482	32.0809	33.1745	47.9103	33.4619	38.9289	42.9826	44.0814	32.6576	41.4411	39.6556	55.8801	39.6828	37.0518	47.1726	46.7077	45.814	37.7393	45.6591	53.7968	44.2449	36.2596	60.9823	34.2585	41.7504	41.1344	43.246	34.5713	32.0219	38.5881	41.7223	41.0692	38.5738	43.4733	54.7001	48.5667	41.7069	30.5696	37.9812	32.9349	48.4044	33.5377	47.7964	55.0147	34.5691	43.3283	31.1274	43.3914	44.0812
45.717	44.2412	38.7853	39.7965	44.2787	33.9621	36.6057	51.2121	28.7104	39.3756	45.7384	37.2889	43.674	38.9899	38.6111	42.2451	50.1945	43.6605	42.4879	47.8095	47.4066	39.157	37.7487	42.3245	44.1792	36.7095	45.1875	51.4538	41.6104	49.3742	41.4688	39.9897	40.5758	43.1806	49.3142	54.2617	41.5907	39.76	34.1152	40.8166	54.86	26.0089	38.6158	47.6956	41.2736	35.3376	47.6715	26.283	35.232	34.871
48.1841	41.265	40.486	39.5768	25.1002	44.6383	45.1448	41.8143	43.7391	51.2932	46.4536	45.9875	41.5846	35.8872	45.3423	24.0272	38.5178	47.1736	30.4028	46.0015	46.9736	42.61	50.7065	37.4398	57.3339	45.5688	39.908	32.0294	36.9784	36.4701	26.8019	38.1535	36.1494	44.733	40.4198	33.2958	50.5237	41.116	38.4985	36.0477	34.1497	34.8687	35.2977	35.3996	46.4509	40.4915	30.4014	29.9297	32.6257	34.7481
51.6776	45.211	43.3513	33.3612	43.2763	27.6887	40.9151	35.916	53.9118	42.0976	31.2119	41.2819	36.6116	47.938	34.5253	42.3078	41.8908	42.3629	39.7188	48.3754	45.4917	31.262	30.4877	36.6249	39.5042	23.7069	33.3787	37.1041	30.563	42.8116	37.9233	31.4237	38.1917	37.0668	38.6805	37.4007	37.9188	43.956	33.8946	42.0514	37.9779	40.0015	40.2844	40.188	39.8985	36.4595	33.705	32.76	29.6506	31.7693
60.3969	38.4268	32.5409	33.0098	38.1709	42.5128	39.4871	44.1158	45.3293	37.6063	52.8797	42.6619	29.9802	38.4744	33.131	32.4793	38.2848	29.3333	42.4233	31.0917	38.0985	55.679	38.4512	37.4889	47.1753	33.5992	35.0652	41.0176	49.9864	34.9202	56.9329	41.5926	33.2287	34.3842	33.2581	52.7683	39.1865	40.6921	32.9594	29.237	48.5921	34.2796	35.344	41.5557	41.3501	36.0755	45.6619	28.43	31.2985	49.6814
46.0596	51.8091	35.2039	35.6813	40.2129	31.8434	52.0959	40.0143	34.3221	41.6142	46.0449	41.747	29.3683	37.8713	34.6185	33.6682	24.8912	39.9786	34.6312	36.0974	27.6451	37.8943	44.6418	44.6126	31.2974	43.8847	35.2303	43.6529	35.531	45.312	45.0674	37.6653	34.6071	37.1668	32.4069	43.2451	39.646	37.449	32.2238	36.0655	39.4907	36.482	32.8274	37.2811	36.45	41.1614	32.6915	35.5461	33.8599	41.4247
49.9186	51.4707	38.1534	42.9675	45.361	39.688	30.4887	42.4995	38.4376	42.1434	42.6252	38.343	38.902	48.4111	37.5189	40.8677	33.7208	36.1067	44.2052	32.6015	43.9433	43.485	32.6053	31.8405	41.3395	35.2307	26.3032	28.6729	28.2391	40.0621	40.7027	37.681	38.7363	46.9942	37.3639	40.0333	41.5589	42.4598	45.8372	36.0215	47.385	31.4511	27.7951	42.7813	35.6499	38.349	35.4305	41.276	38.4869	28.4148
55.5928	59.543	49.2506	42.8717	43.2148	37.4286	42.1285	42.8938	38.7284	44.904	34.2766	39.2555	42.9576	37.4372	38.882	39.2569	39.288	41.7695	46.3138	36.7716	53.7235	34.5846	31.0268	49.1122	20.2328	39.7372	32.3915	37.316	42.3199	41.4864	28.9581	34.5092	44.8115	36.243	34.363	46.5943	33.6129	32.5052	33.1413	33.2481	43.7649	35.864	32.7975	30.9318	39.2904	40.0629	39.0486	30.4403	34.1688	31.5563
59.8824	52.6874	39.0225	40.0399	38.3333	51.2547	36.8296	32.3296	24.5531	30.1429	37.5411	49.1294	38.4484	35.5507	25.4935	28.9024	32.5454	36.4505	36.9185	39.241	33.7366	47.8386	49.006	41.2097	35.8064	53.3491	30.6387	31.7291	36.6317	45.1602	36.9812	30.4805	42.9726	34.7558	38.2999	34.121	36.1016	34.9119	29.2388	27.6751	46.293	41.8688	33.6717	35.9905	24.6912	34.6421	35.6934	40.8676	41.703	33.0984
49.4438	49.3276	49.2112	49.0091	37.8129	52.7834	37.4688	46.7665	46.2851	42.1659	47.4328	50.0957	53.7842	49.1071	62.6787	43.8899	39.9607	30.7837	36.3238	40.566	31.0674	33.8178	31.6277	30.5703	28.5771	31.0516	35.1925	40.1374	53.9048	44.2211	47.27	37.9867	35.7034	34.8065	30.9946	31.3865	48.9362	34.9629	39.6078	33.3778	28.5296	34.4758	38.0441	35.3243	42.9604	48.6915	42.6961	41.3731	42.6919	24.1603
60.5137	42.7755	44.1711	39.2797	49.7237	47.3239	48.8355	42.0844	45.7761	44.4534	50.4448	39.6358	47.2517	45.5142	52.7673	40.0287	39.6342	38.9322	42.2294	32.0959	31.6036	38.2238	31.0642	38.5614	38.015	42.7361	35.7999	36.2935	39.9417	38.1685	42.9338	29.8098	37.6168	31.4731	33.1061	42.2277	37.1499	32.9318	36.8379	34.7623	43.5331	27.4879	32.8369	44.2907	36.5877	30.5447	33.3323	39.1846	42.4847	34.7679
60.964	55.2081	27.3776	36.2116	44.975	30.1426	53.9852	37.4785	35.3388	44.1839	51.6146	46.5325	52.023	40.6381	45.0341	29.5217	47.8321	44.2612	41.4083	38.9652	52.3372	37.7583	40.6136	46.6209	31.185	29.1514	37.4441	50.0865	33.6333	34.4561	38.1698	40.4171	32.2217	39.7766	27.4814	43.9876	34.3229	36.7405	34.1149	35.2314	28.1064	49.5696	37.8204	27.6784	29.2325	33.0988	26.4115	41.7433	36.207	33.4388
60.677	54.6681	35.4945	29.5296	52.2632	46.2502	45.3993	42.0238	48.5722	40.3961	49.3003	47.4326	52.2559	30.3777	52.6446	43.6344	32.7758	32.2589	42.1312	32.488	42.2117	38.6018	33.6122	47.4121	34.9671	34.5028	37.6118	56.1609	37.0507	37.3026	40.2814	39.9237	33.5941	30.7591	36.2068	52.342	34.8548	45.7022	31.5019	30.8133	40.9696	37.9806	41.2611	41.6524	35.7576	32.2721	31.5889	28.3672	28.6032	31.0498
68.0247	57.1276	39.5176	44.8561	45.3246	41.2187	34.766	49.7236	48.7054	40.8167	41.9418	44.7774	43.8033	41.3399	43.1512	40.288	36.8224	36.629	45.1595	31.1502	37.1098	38.4715	37.9652	38.8113	39.3866	39.2727	32.4287	28.9185	40.2005	37.0439	35.4338	43.3376	35.9022	42.764	39.6673	42.5013	39.634	31.8193	46.3457	38.2422	40.5695	31.482	28.3283	33.6435	48.0767	24.9264	29.4818	28.4834	40.8595	33.1831
57.8879	57.2259	44.1845	41.7302	34.5527	39.1037	29.2452	48.6698	40.1406	50.2647	38.1443	48.8243	29.2586	42.0201	42.7366	64.5764	35.3489	38.0975	34.2018	36.3535	48.4976	40.4079	31.7799	38.1773	40.0347	34.2162	34.7935	30.9414	39.4768	22.3131	29.8676	39.5326	33.1754	30.5883	34.6752	42.1469	33.4451	48.5143	35.3312	36.3902	41.237	33.9394	37.1928	32.4872	31.1922	32.0929	32.0336	31.9215	25.1122	25.1435
49.9714	56.4902	38.2807	37.144	42.1561	32.4058	44.4325	47.314	44.3534	40.3326	38.1187	30.8603	46.3856	51.7634	47.5325	48.2943	54.2803	30.8544	41.0235	41.7885	26.7937	30.246	32.9205	34.8018	44.5523	45.6837	37.1805	44.8726	39.6023	45.0722	42.2235	26.209	42.8889	32.6868	27.3992	47.1524	32.7557	30.1533	35.1353	43.8648	35.5406	33.7512	30.8221	31.1735	32.7425	37.7941	41.1045	35.6818	22.4117	38.116
64.1288	45.6447	54.4658	35.3396	46.9542	37.6261	34.99	52.7555	35.5745	41.5771	41.7594	35.203	48.704	39.8571	34.6857	28.4758	47.5447	32.2291	30.6304	39.9089	22.9231	36.0425	41.0402	35.1879	38.9273	44.4752	29.2127	32.906	35.3545	37.078	28.9614	51.6526	40.927	36.8109	42.8802	42.5819	50.928	42.9957	40.0796	29.0257	36.8386	36.0944	28.0709	32.7316	23.2209	39.5198	29.6718	27.6324	31.8427	27.3923
50.0267	51.4451	49.329	53.1458	39.814	40.6538	37.2455	44.9552	27.7516	43.5476	53.8859	39.7474	45.826	34.7124	38.0583	39.5448	31.778	41.588	43.2305	40.9643	37.6469	42.6872	43.3644	23.6159	33.7135	43.5763	27.9862	40.5315	36.2894	44.1478	44.1114	46.8536	44.9065	35.1483	32.5705	37.957	34.8498	38.9839	26.9978	44.2385	32.411	29.6392	23.5744	28.9309	43.13	29.5017	28.2004	25.932	24.25	30.7944
64.4329	61.448	53.6511	41.2874	35.0408	36.478	36.892	35.0038	30.9774	41.9164	39.9595	37.5806	47.5757	38.4281	35.0505	53.2946	38.8827	32.3819	35.2637	32.3709	38.3864	48.7488	41.4369	55.5251	29.5377	37.2384	30.1666	30.3069	37.6189	42.221	35.2001	38.2191	36.6309	26.5206	35.1849	43.1592	43.3181	34.7997	45.0936	36.0859	49.9386	22.4501	19.23	34.2571	26.8492	28.5772	36.8056	31.0686	28.3815	33.8566
71.3499	60.7179	65.2068	44.6046	52.6291	39.6327	42.2005	48.6207	34.7534	42.5977	31.568	43.5852	40.3842	37.6917	43.817	46.5915	45.0071	36.233	40.2615	29.6132	37.3235	36.6777	44.2202	35.8081	42.9145	39.7731	28.4063	36.8346	30.481	40.2469	43.0986	39.1166	40.6909	37.1693	36.6542	37.2507	49.3577	35.4889	30.5895	31.6258	26.182	27.9852	32.0281	34.5421	30.0066	32.2949	34.2953	31.6009	32.0555	23.008
64.5501	65.4092	52.3192	52.1431	45.9072	45.327	36.4271	36.7728	39.9985	38.1613	47.9108	37.4605	45.634	37.8297	33.62	55.1553	45.2878	36.2371	30.7496	33.053	30.3763	36.7394	45.5622	36.9552	39.0788	38.9658	34.4096	30.3914	34.9005	38.1156	39.0156	26.0474	34.0025	48.1264	36.5039	36.898	46.7439	36.2569	40.2356	38.1451	35.2209	31.4726	26.643	32.1288	17.761	29.5749	29.1253	40.5796	22.2735	31.9511
86.1131	70.982	64.5331	58.9733	56.54	58.5855	60.3627	31.327	48.3671	33.1137	46.5624	45.4246	39.1721	33.4504	40.654	46.3913	33.4066	33.6175	27.7151	28.2605	21.6433	27.9221	24.3129	23.8526	24.5026	12.7249	38.0014	37.2825	28.7443	35.4745	48.2202	43.854	37.3094	33.4085	33.4684	38.0884	40.7064	35.1824	29.9581	27.6819	35.3339	27.2633	41.7632	29.7595	29.2326	27.1369	29.0527	36.7739	29.7415	34.4838
106.107	83.6489	72.1349	56.1572	60.9289	46.6605	43.7665	36.7437	58.116	49.3155	59.9736	49.0763	49.9405	35.0984	52.6058	46.0455	45.1575	26.0361	33.8305	41.1399	36.9081	34.8405	36.9733	47.8328	40.128	36.5188	22.9438	42.6435	30.66	38.44	33.7527	37.7378	32.1443	44.3757	47.8231	42.2451	41.2689	35.4574	36.3972	33.1591	24.7999	36.4484	38.0811	36.419	37.3441	32.4499	32.7987	32.2439	28.2364	40.979
96.1994	83.7701	67.6492	59.0528	67.5535	40.2539	44.1079	47.995	47.087	52.1442	54.1454	49.0915	39.6513	50.2433	55.4092	33.2567	42.8599	42.6589	43.4387	41.2688	43.3449	56.3564	39.9422	46.0634	46.0043	26.7582	34.9839	40.4439	30.6401	29.4462	45.0466	39.7489	44.0311	35.6119	34.0541	42.3775	48.9136	37.2623	37.8928	34.9262	48.0967	30.2251	39.809	37.8226	32.4083	37.3636	28.0529	32.0961	28.1631	39.4632
101.897	90.0657	65.0485	71.0974	67.579	50.6953	58.3424	48.3269	52.7573	59.1725	45.2887	46.6129	66.8782	44.7791	46.4557	51.7522	48.8021	37.3915	43.093	44.0367	39.4587	48.9481	38.359	56.1503	45.1012	30.3374	42.9789	46.4761	38.361	32.7303	35.4618	33.9319	34.8823	46.8527	33.3099	35.6106	37.1068	37.9542	34.2744	37.2687	43.3587	39.1449	43.9271	36.9196	39.0441	43.6073	37.8337	25.7862	28.1089	33.9676
104.701	106.131	82.5923	67.7965	61.837	53.603	58.4632	47.471	44.0194	63.4338	56.9014	55.5841	59.2892	56.0439	49.3329	51.817	58.4321	49.8498	48.1173	48.2254	51.7067	41.0964	29.5609	29.6554	45.4713	54.7204	47.6945	48.7762	54.1143	42.0565	38.5338	35.6111	40.9288	33.1027	35.3729	38.9978	38.5524	40.6406	46.8172	37.4125	27.1331	31.902	44.4049	46.8769	34.2063	31.2579	36.8288	42.74	47.6634	36.9884
120.074	94.7888	75.4049	61.2519	72.872	59.0367	65.0673	67.1573	48.0032	53.9196	52.4177	51.7827	67.9274	47.3767	52.5464	38.109	71.1296	45.5117	53.3167	50.8776	59.3459	47.8516	53.9769	41.4083	49.6262	49.1655	48.8915	47.7585	48.5384	31.4154	43.9756	40.5224	51.4835	49.0269	41.7139	32.5272	36.783	38.2283	35.3736	54.5128	39.9103	33.9801	31.0311	34.238	35.567	38.755	27.5888	47.0725	56.4091	39.3978
113.588	109.552	72.9623	84.2227	66.831	62.01	50.4169	62.3373	54.0096	68.4368	65.6639	61.7965	65.4704	52.7184	48.8015	54.0403	57.7044	49.8043	39.0556	60.3535	52.2033	44.7232	32.0701	44.947	43.8632	40.2835	51.7429	60.8867	40.5362	40.8119	38.1188	38.7539	47.5393	30.0554	30.1093	47.8483	39.1199	37.398	49.9154	30.8804	34.9555	44.0349	35.111	35.3721	48.2648	31.5338	36.4973	41.2027	42.8858	39.6069
132.868	136.968	90.5193	79.3344	64.087	64.4981	54.9209	71.8693	70.3563	72.5853	62.7372	66.997	60.5202	48.3421	44.1178	44.696	62.4784	54.2007	59.3462	56.7691	41.3776	56.5729	38.8399	44.6101	42.0069	49.1837	55.7875	50.3586	55.493	51.2144	40.3259	46.1938	43.1957	36.9517	39.7102	34.2981	39.3343	37.1177	46.1992	46.2495	31.6647	45.3236	49.0674	35.6778	41.6548	41.5889	42.261	39.6547	38.6949	33.7821
147.897	124.244	92.7581	77.4834	62.8936	74.9752	62.5324	64.287	65.4941	62.3599	58.4578	59.453	57.2465	52.0034	61.2651	64.6609	60.7404	66.3077	43.3455	49.0691	41.6919	47.3381	52.8682	43.2017	47.8622	34.5172	52.0469	51.2988	44.2894	47.3431	42.9993	36.5611	47.669	51.4761	50.2951	49.912	40.2071	34.5779	43.7002	47.6654	36.4631	40.5752	35.0467	35.0978	32.0138	39.3392	53.028	38.0957	39.6519	43.0904
150.779	129.972	118.448	81.3154	68.4154	75.8463	61.0084	66.7159	69.2607	62.288	67.5932	59.6894	61.5312	58.7868	54.3983	62.8177	52.0528	60.2493	41.2433	47.7661	68.5904	46.4567	46.2306	45.3552	54.3564	51.6183	38.0719	35.446	51.7182	46.1529	54.4175	36.4221	52.3628	42.3504	43.795	48.2829	41.2813	36.0224	32.9796	38.6002	41.9917	44.4349	35.6336	35.5483	45.8798	40.1336	28.06	37.7972	37.702	47.3563
157.037	155.324	125.961	100.395	85.1342	73.4075	79.6994	59.5392	67.1335	66.4804	71.367	77.8506	71.8051	53.9287	64.4889	71.9696	60.548	61.2858	49.1909	50.4329	61.7983	39.7075	45.761	50.1678	63.5402	35.7657	45.1197	45.7417	39.0927	49.9791	48.798	47.5635	46.9637	56.2543	52.7427	48.1465	47.6723	45.8817	40.0968	54.0934	47.2918	41.7029	35.4731	39.065	36.331	41.6176	41.6625	35.2516	57.9797	45.0552
189.886	144.83	105.714	95.5012	86.1042	72.4446	58.0049	65.116	57.5676	70.8454	73.9437	74.2383	55.8966	61.3374	64.8596	56.2306	57.104	63.4091	54.3786	52.6015	57.2208	51.3088	48.8326	64.0714	57.5903	55.6836	46.9375	45.3187	41.2096	49.7877	46.641	43.4265	58.9163	47.1596	58.317	39.5465	45.9242	53.0461	44.2017	38.6118	55.8685	51.4852	38.44	38.348	43.7825	31.6977	36.8915	50.288	41.5554	38.1741
211.051	140.424	121.584	100.642	98.6312	71.9939	79.3481	68.5648	93.9344	64.9419	66.2051	75.7773	67.3042	70.4852	62.9349	68.9083	76.1628	48.4528	54.9452	41.7604	61.4057	55.7015	54.2756	77.6869	52.3713	38.6814	54.9641	51.9441	59.8961	55.3372	52.7335	52.8638	43.2055	46.6831	52.5101	46.0985	45.6294	51.4176	57.5163	47.123	45.3131	27.6253	39.0625	44.362	52.8941	50.698	49.4145	40.7869	43.2392	46.1729
259.017	190.537	133.211	110.991	89.0293	88.2191	86.2923	79.3496	65.3926	74.8032	83.9231	78.4111	82.4725	72.4946	75.1555	67.5505	67.4033	64.7702	48.4763	66.6698	67.7203	53.3039	50.9421	44.4244	62.7482	60.6707	42.009	46.2914	51.8082	61.2016	48.1897	56.3284	44.3395	53.7919	41.0195	44.1393	47.7628	45.7	45.8112	46.1945	37.8395	38.6871	49.0626	53.7204	48.7408	40.4331	46.3795	38.5024	45.2773	52.603
273.168	221.612	140.145	134.17	122.787	105.186	84.018	100.299	103.37	68.2669	91.3329	72.1812	88.7679	75.4738	60.7268	94.2049	73.412	58.2612	60.5622	53.5793	51.9262	71.466	55.6284	56.0287	71.2657	61.5849	50.9612	59.1178	46.6018	39.3885	61.2988	49.7295	51.2601	52.8263	50.2415	45.5155	40.412	43.6599	36.1984	46.0318	49.3288	45.9158	39.8664	42.6119	50.9597	40.6916	52.363	40.0847	47.3385	40.7552
413.753	249.408	170.721	129.012	135.243	94.8281	104.515	86.7276	81.9726	84.9284	100.52	74.7794	82.8059	95.6675	98.1832	77.1945	74.8413	66.3071	67.5473	67.3537	72.6284	66.88	79.9647	62.3706	66.573	55.317	63.8075	47.3899	59.9324	50.1942	56.5089	57.0884	56.9089	57.945	58.0489	57.2902	49.4783	54.1805	52.3096	54.4687	61.8956	42.3279	45.9392	41.901	33.4418	43.9795	56.9761	43.7745	45.1189	46.4937
601.486	337.154	180.63	156.38	151.063	114.185	118.311	103.309	110.766	89.6961	84.8478	84.5751	72.8069	73.1231	71.2633	72.4371	77.5673	70.7933	90.1468	70.7122	48.464	82.5953	77.719	71.5327	72.4801	66.0536	84.22	52.1773	55.2103	35.6318	60.1527	54.2555	62.3868	67.4597	47.801	43.0749	61.3713	48.8938	45.7382	47.3346	52.2598	63.4271	41.6902	49.8037	51.0063	53.515	49.6364	46.281	43.4333	43.2464
989.249	432.914	268.364	188.899	158.452	118.038	111.143	140.857	100.072	117.162	91.0707	87.5548	100.945	108.763	113.862	124.982	73.0174	75.8147	90.3019	65.2457	59.962	76.0892	55.9018	69.6423	58.4244	57.2152	65.1399	57.8537	49.2719	62.3267	59.2914	48.4199	53.861	51.3935	61.7828	47.0912	54.7703	51.6244	47.2637	48.2781	55.6657	45.1071	53.6205	51.4648	61.6419	50.07	52.7801	60.939	55.4997	57.0533
[truncated: 201 more columns]

## Sheet: GBM39 structures
0.00541856	0.0476523	0.0075243
0.0089778	0.0614801	0.0016658
0.0143735	0.0744457	-0.00480146
0.0214239	0.086477	-0.0114052
0.0303127	0.0977197	-0.0170531
0.0412485	0.107842	-0.0210885
0.0526241	0.117899	-0.0234884
0.064648	0.124235	-0.0163498
0.073782	0.136297	-0.0189827
0.0855208	0.136756	-0.00911719
0.0938014	0.123909	-0.01057
0.107488	0.128855	-0.0154755
0.110889	0.129966	-0.0304117
0.111408	0.115014	-0.0338482
0.10256	0.111436	-0.0458798
0.100799	0.108562	-0.0608938
0.106698	0.0965377	-0.0684222
0.121694	0.096257	-0.0717302
0.131325	0.105939	-0.0787296
0.133096	0.0973234	-0.0913218
0.123895	0.106471	-0.0995145
0.121572	0.0969566	-0.111353
0.111935	0.106647	-0.118392
0.116643	0.111876	-0.132051
0.12016	0.126775	-0.130925
0.131278	0.128851	-0.141348
0.145808	0.124179	-0.139707
0.150497	0.137299	-0.146153
0.163986	0.134368	-0.139463
0.161162	0.142626	-0.126843
0.159084	0.157806	-0.127842
0.170121	0.163908	-0.136598
0.161883	0.171962	-0.146712
0.150247	0.180084	-0.140844
0.153585	0.195037	-0.139768
0.162723	0.20293	-0.130271
0.157451	0.198698	-0.116493
0.168936	0.206751	-0.110283
0.162182	0.220496	-0.110992
0.153953	0.219162	-0.098095
0.142724	0.226014	-0.106029
0.143512	0.235241	-0.0938074
0.132308	0.22827	-0.0859749
0.119484	0.226256	-0.0941684
0.116161	0.241226	-0.0943382
0.111605	0.241074	-0.109
0.0966882	0.24131	-0.105411
0.0948806	0.234936	-0.119264
0.0827562	0.227491	-0.113524
0.0756681	0.220336	-0.125104
0.0627542	0.217068	-0.132796
0.0509126	0.218274	-0.142538
0.0509712	0.221586	-0.157528
0.054565	0.231632	-0.168555
0.0455871	0.243989	-0.167198
0.0335722	0.234551	-0.168509
0.0294352	0.240017	-0.182238
0.0369926	0.230951	-0.192033
0.0228742	0.225673	-0.194884
0.0300039	0.212648	-0.19878
0.0228368	0.200162	-0.193422
0.0131836	0.194132	-0.203714
0.0143697	0.181012	-0.211605
0.0284282	0.177492	-0.206675
0.021545	0.170401	-0.194923
0.0229286	0.155237	-0.192983
0.00791136	0.155235	-0.189922
0.0111797	0.150746	-0.175592
0.00235717	0.160963	-0.168345
-0.0121732	0.157826	-0.164386
-0.0236567	0.149877	-0.170748
-0.0324053	0.149776	-0.15816
-0.0447931	0.153208	-0.166553
-0.0464265	0.168168	-0.169467
-0.0547177	0.165758	-0.156774
-0.0576443	0.180561	-0.159529
-0.059635	0.18014	-0.144343
-0.0466492	0.188234	-0.143156
-0.0471596	0.20267	-0.137972
-0.0414011	0.199691	-0.124061
-0.0483489	0.205842	-0.111805
-0.0349247	0.209539	-0.105414
-0.0420034	0.203694	-0.0931156
-0.0348802	0.190367	-0.090373
-0.0401774	0.188268	-0.0761128
-0.0320759	0.195276	-0.065109
-0.0214	0.184537	-0.0626724
-0.0298	0.184522	-0.0498387
-0.0275456	0.169365	-0.049048
-0.0256049	0.16236	-0.0355238
-0.0250409	0.154077	-0.0225288
-0.0254364	0.146578	-0.0089866
-0.0273585	0.139995	0.00499683
-0.0306491	0.134997	0.0193408
-0.0346551	0.130951	0.0337689
-0.0391239	0.127618	0.0482259
-0.0434896	0.124975	0.0628069
-0.0470302	0.123048	0.0777344
-0.0485914	0.122426	0.0930736
-0.046099	0.123616	0.108212
-0.0461235	0.12444	0.123544
-0.0342874	0.13224	0.129438
-0.0248681	0.122417	0.136572
-0.0280093	0.121124	0.151548
-0.0180717	0.131654	0.156646
-0.0158673	0.122697	0.168911
-0.0264313	0.125281	0.179756
-0.0194069	0.137488	0.185874
-0.0271531	0.150422	0.182916
-0.0338825	0.146899	0.196229
-0.042032	0.159538	0.193064
-0.0540957	0.154423	0.185088
-0.0631512	0.15766	0.19705
-0.0668969	0.142876	0.198534
-0.0812074	0.137325	0.197614
-0.0901134	0.129062	0.18824
-0.101369	0.139451	0.187163
-0.105691	0.149452	0.176347
-0.100926	0.143373	0.163095
-0.115109	0.137579	0.162039
-0.114378	0.133376	0.147286
-0.10712	0.119899	0.146081
-0.111623	0.109732	0.135487
-0.112623	0.0944363	0.134254
-0.120753	0.0813724	0.134621
-0.130809	0.0705425	0.138935
-0.141362	0.0607567	0.144259
-0.151368	0.0498698	0.148529
-0.163756	0.0441688	0.155578
-0.176237	0.0443792	0.16455
-0.177998	0.0529666	0.177144
-0.183644	0.0422981	0.186631
-0.196147	0.051173	0.185938
-0.202519	0.0418685	0.196361
-0.207812	0.0281634	0.191938
-0.221863	0.0336856	0.189205
-0.230433	0.026048	0.178986
-0.237265	0.0367613	0.170381
-0.250096	0.0297727	0.174966
-0.248108	0.0179088	0.165454
-0.254336	0.0272343	0.155009
-0.242981	0.0233903	0.145424
-0.250956	0.0121954	0.138581
-0.254207	0.0165672	0.124242
-0.239164	0.0170931	0.121379
-0.243685	0.00784749	0.110013
-0.239753	-0.00480423	0.117712
-0.225584	-0.00345035	0.111965
-0.216361	-0.00983704	0.122458
-0.21149	-0.0214486	0.113699
-0.215858	-0.0347397	0.120028
-0.219523	-0.0396445	0.134111
-0.20666	-0.0479474	0.133116
-0.212559	-0.0502685	0.147063
-0.203026	-0.0389554	0.151109
-0.188593	-0.0363049	0.155676
-0.17426	-0.0402051	0.15961
-0.1674	-0.0475023	0.171249
-0.156725	-0.0385813	0.177735
-0.144725	-0.0414821	0.16864
-0.131009	-0.0345531	0.167962
-0.117574	-0.0352872	0.175372
-0.108476	-0.0376542	0.163226
-0.0942882	-0.0434352	0.164472
-0.0930338	-0.0569222	0.157232
-0.0817368	-0.064908	0.163921
-0.0672007	-0.0694032	0.161658
-0.0550084	-0.0771547	0.156463
-0.0414874	-0.0839302	0.159314
-0.0285352	-0.0900137	0.165074
-0.0161872	-0.0942176	0.173257
-0.00449246	-0.0938021	0.183233
-0.00160415	-0.0877249	0.197044
0.0128516	-0.0903958	0.201471
0.0105659	-0.0809864	0.213387
0.0240009	-0.0845403	0.219912
0.0208181	-0.0949407	0.230766
0.0108059	-0.089919	0.24127
0.011646	-0.100437	0.252384
-0.00338247	-0.102201	0.249824
-0.00754558	-0.112399	0.260511
-0.00438735	-0.126576	0.255544
-0.0176476	-0.13086	0.249107
-0.0141442	-0.145754	0.247894
-0.0120774	-0.144656	0.232731
-0.0190128	-0.156246	0.22541
-0.0158242	-0.171054	0.227907
-0.0101373	-0.17811	0.215538
-0.00165401	-0.189124	0.22207
0.00632872	-0.189243	0.209006
0.0186528	-0.197068	0.213742
0.027711	-0.208854	0.209914
0.0349733	-0.208465	0.223427
0.0455669	-0.217087	0.216459
0.0550552	-0.205355	0.213709
0.0600892	-0.202581	0.227931
0.0734935	-0.195135	0.229057
0.0850116	-0.205234	0.229618
0.0935529	-0.192857	0.232676
0.105217	-0.202214	0.229263
0.109344	-0.195932	0.21589
0.119911	-0.188315	0.223982
0.11299	-0.176088	0.217785
0.124246	-0.1681	0.224497
0.122016	-0.158459	0.212776
0.136177	-0.162533	0.208474
0.130814	-0.16845	0.195378
0.142952	-0.161386	0.189199
0.139072	-0.147709	0.183415
0.125755	-0.148065	0.175821
0.13375	-0.149044	0.162756
0.125057	-0.161049	0.158763
0.137062	-0.169696	0.154687
0.130512	-0.169948	0.140817
0.128532	-0.184877	0.143754
0.116042	-0.183029	0.13503
0.105765	-0.193339	0.139845
0.0945818	-0.183556	0.13607
0.0836341	-0.178832	0.12639
0.0802639	-0.180956	0.111554
0.0822976	-0.195244	0.106338
0.0731384	-0.190967	0.0948122
0.0714058	-0.205778	0.0912053
0.0612778	-0.210716	0.101622
0.0533729	-0.217206	0.0901678
0.0425895	-0.218469	0.100986
0.0345707	-0.210939	0.0902834
0.0235116	-0.210816	0.100914
0.0172913	-0.201495	0.0904363
0.0112431	-0.195115	0.103014
0.00984348	-0.181215	0.0966645
-0.00160213	-0.171119	0.0948539
-0.00495239	-0.15622	0.0963135
-0.00954978	-0.145011	0.0868755
-0.0136053	-0.134096	0.0767488
-0.0189958	-0.124233	0.0662839
-0.00990108	-0.1171	0.056186
-0.0220319	-0.112374	0.0480736
-0.0195876	-0.112504	0.0329093
-0.0110479	-0.0999889	0.0305069
-0.0224123	-0.0950494	0.0214535
-0.0130871	-0.085306	0.0141425
-0.0229483	-0.0737002	0.0160153
-0.0170858	-0.0596357	0.0139608
-0.0164068	-0.049317	0.0253045
-0.0026202	-0.0454769	0.0197765
0.000115041	-0.0341747	0.0298017
-0.00402964	-0.0198931	0.0259448
-0.00113861	-0.00499009	0.0234872
-0.00349204	0.00970948	0.019698
0.00187887	0.0236681	0.0162214

## Sheet: GBM39HSR structures
0.025829	0.13616	0.00398164
0.0244875	0.148446	-0.00747292
0.0308424	0.159732	-0.0182988
0.0462183	0.16651	-0.0193624
0.0551041	0.174664	-0.0311906
0.0674169	0.183407	-0.038938
0.0802784	0.192152	-0.045552
0.0912641	0.204683	-0.0482082
0.102328	0.214074	-0.0568281
0.116958	0.218379	-0.0496493
0.13057	0.209437	-0.0452314
0.142084	0.198201	-0.0503597
0.149783	0.183369	-0.0479566
0.146831	0.173284	-0.0611457
0.144403	0.164308	-0.0752324
0.146456	0.159305	-0.0912551
0.154636	0.165848	-0.104487
0.169852	0.17079	-0.10989
0.179564	0.181727	-0.118276
0.173012	0.194748	-0.126792
0.177906	0.195344	-0.142898
0.164151	0.199857	-0.151595
0.156258	0.190971	-0.163599
0.15816	0.178517	-0.174847
0.168032	0.177888	-0.188509
0.170085	0.162723	-0.195669
0.185627	0.156173	-0.195277
0.182117	0.139842	-0.197624
0.193283	0.127549	-0.194761
0.184335	0.117401	-0.184688
0.175195	0.103421	-0.182204
0.168743	0.0916133	-0.192394
0.154443	0.0859128	-0.185521
0.139407	0.0848292	-0.193116
0.128314	0.0779026	-0.203806
0.122185	0.0674389	-0.215572
0.129561	0.056626	-0.226204
0.135564	0.0609095	-0.241386
0.122404	0.0615164	-0.251882
0.118269	0.0750865	-0.261037
0.11878	0.0828964	-0.275999
0.132455	0.0895931	-0.283212
0.13116	0.105527	-0.277859
0.121911	0.11304	-0.289799
0.120603	0.128788	-0.283941
0.105757	0.131702	-0.27645
0.0911662	0.135236	-0.284131
0.0809631	0.139946	-0.271546
0.0648031	0.137047	-0.267651
0.0482611	0.140055	-0.269054
0.0313914	0.140837	-0.270484
0.0147547	0.137839	-0.271359
0.00242617	0.126825	-0.267913
-0.00884973	0.114357	-0.266462
-0.0121057	0.102367	-0.277847
-0.0179015	0.111331	-0.290884
-0.0333593	0.117632	-0.293368
-0.0482304	0.111891	-0.287893
-0.0538969	0.124769	-0.278615
-0.0593466	0.138691	-0.286421
-0.0651548	0.154526	-0.28573
-0.0727653	0.161196	-0.299198
-0.0800126	0.17611	-0.302344
-0.0737344	0.175089	-0.317885
-0.0598764	0.184383	-0.315352
-0.0569137	0.200862	-0.317268
-0.0410701	0.198097	-0.322213
-0.032392	0.20395	-0.30898
-0.0388498	0.207522	-0.293881
-0.0305486	0.215857	-0.281703
-0.0219637	0.225465	-0.270805
-0.0140764	0.240107	-0.268142
-0.00560957	0.24509	-0.254394
-0.00524431	0.243504	-0.237629
-0.00969831	0.25795	-0.230121
-0.0243876	0.266189	-0.229363
-0.032571	0.256768	-0.218046
-0.0492223	0.259334	-0.218859
-0.0609854	0.24783	-0.215135
-0.0649789	0.246612	-0.198793
-0.0717057	0.234214	-0.189511
-0.0630076	0.234898	-0.175103
-0.0584347	0.218788	-0.172989
-0.0615145	0.20377	-0.165923
-0.0559366	0.197013	-0.151503
-0.0545024	0.196009	-0.134697
-0.0605874	0.202361	-0.120329
-0.0477712	0.200298	-0.109568
-0.0507099	0.194157	-0.0941288
-0.0496731	0.188801	-0.0781537
-0.0501313	0.183863	-0.0619525
-0.0518564	0.179448	-0.0455916
-0.0559061	0.175731	-0.0293796
-0.0626853	0.172796	-0.0139961
-0.0706742	0.170254	0.000811506
-0.0794248	0.168178	0.0152486
-0.0883507	0.166656	0.029575
-0.0968043	0.166449	0.0442986
-0.102993	0.169519	0.0597735
-0.106056	0.175835	0.0751669
-0.101491	0.183644	0.0894176
-0.101884	0.200385	0.0913546
-0.0929833	0.206349	0.104415
-0.0896634	0.213292	0.119444
-0.0969781	0.21381	0.134613
-0.103763	0.229108	0.136823
-0.11956	0.233174	0.141214
-0.131129	0.239344	0.130584
-0.139165	0.253674	0.126674
-0.149641	0.248888	0.114419
-0.16469	0.24257	0.11881
-0.170687	0.227112	0.115778
-0.185267	0.227767	0.124246
-0.186728	0.215794	0.135995
-0.188703	0.200648	0.143238
-0.182837	0.189167	0.154106
-0.17372	0.178921	0.163978
-0.175836	0.162368	0.166473
-0.160586	0.155228	0.167133
-0.159198	0.144511	0.154172
-0.153975	0.133843	0.142178
-0.160294	0.13378	0.126533
-0.165673	0.126753	0.112149
-0.172442	0.115765	0.101211
-0.183424	0.103428	0.097418
-0.195229	0.0913089	0.0982178
-0.207242	0.0797303	0.100702
-0.220223	0.0691635	0.103356
-0.2344	0.0606249	0.106702
-0.250549	0.0573527	0.110576
-0.266906	0.0609187	0.10872
-0.275781	0.070762	0.119159
-0.282819	0.062663	0.13216
-0.298864	0.0613211	0.127112
-0.307704	0.0511144	0.137195
-0.312055	0.0404166	0.124952
-0.320583	0.0289039	0.115921
-0.335475	0.0235521	0.110112
-0.336598	0.0299596	0.094594
-0.340356	0.0141197	0.0902479
-0.327737	0.012009	0.0793242
-0.3152	0.000841868	0.0809542
-0.314207	-0.0123476	0.0704627
-0.321356	-0.0241523	0.0607681
-0.329131	-0.0336197	0.0723073
-0.316998	-0.045295	0.0718611
-0.323686	-0.049607	0.0866884
-0.308581	-0.0487413	0.0941315
-0.29859	-0.0590387	0.103022
-0.286703	-0.0525222	0.113009
-0.288306	-0.056928	0.129227
-0.290684	-0.0590744	0.145788
-0.291391	-0.0444169	0.154062
-0.27817	-0.0511219	0.162017
-0.267014	-0.0419569	0.153336
-0.25054	-0.0384844	0.151706
-0.233835	-0.0360481	0.152736
-0.217284	-0.0362716	0.156057
-0.200749	-0.0386662	0.158429
-0.18704	-0.0363507	0.148892
-0.171746	-0.0347089	0.141824
-0.15497	-0.0329125	0.142435
-0.149121	-0.041552	0.12918
-0.132658	-0.0444518	0.131615
-0.119675	-0.0532111	0.125293
-0.108088	-0.0619497	0.116627
-0.0963333	-0.0710569	0.108545
-0.0844435	-0.0800541	0.100638
-0.074184	-0.0894725	0.0910369
-0.0661712	-0.0998787	0.0802741
-0.0603186	-0.109644	0.0677294
-0.0559406	-0.117595	0.0534346
-0.0512396	-0.124786	0.0388766
-0.05165	-0.125619	0.0220262
-0.0543959	-0.13603	0.00903259
-0.0692727	-0.134663	0.00119668
-0.0715236	-0.14838	-0.00841141
-0.0850509	-0.158237	-0.0063487
-0.0892816	-0.171416	-0.0159617
-0.0841661	-0.185194	-0.00774603
-0.0973409	-0.193161	-0.000859162
-0.0973847	-0.205374	0.0107924
-0.0971465	-0.205272	0.0276457
-0.0903533	-0.21673	0.0379869
-0.0831291	-0.209377	0.0513357
-0.070796	-0.210511	0.0628163
-0.0583852	-0.218492	0.0710378
-0.0480379	-0.231739	0.072339
-0.0336317	-0.237455	0.0790321
-0.0194335	-0.234516	0.0705185
-0.00609718	-0.241779	0.063008
0.00610523	-0.24962	0.054336
0.0155154	-0.26253	0.0489246
0.0181271	-0.273487	0.0363801
0.0189355	-0.266424	0.0210937
0.0274394	-0.261089	0.00754109
0.0401983	-0.260667	-0.00357268
0.0555361	-0.267604	-0.00399062
0.065243	-0.265769	-0.0176655
0.0685631	-0.25169	-0.0263101
0.0841896	-0.246267	-0.0229872
0.0823603	-0.230928	-0.016223
0.0961539	-0.223553	-0.0225387
0.104406	-0.215912	-0.00997751
0.119904	-0.222569	-0.00987166
0.122523	-0.231042	0.0044829
0.130229	-0.24593	0.00275683
0.130781	-0.252323	0.0183662
0.146689	-0.251778	0.0239526
0.14488	-0.250289	0.0406359
0.155622	-0.23783	0.0443515
0.15323	-0.22136	0.0471007
0.155745	-0.219038	0.0636087
0.146387	-0.205897	0.0685455
0.130261	-0.205867	0.0734297
0.128056	-0.216659	0.0862071
0.117278	-0.227444	0.0933923
0.101735	-0.225523	0.0996044
0.0907242	-0.225809	0.112413
0.0877051	-0.227295	0.12897
0.0842824	-0.229036	0.145392
0.0980582	-0.231392	0.154801
0.0968169	-0.220313	0.167458
0.110748	-0.21121	0.170202
0.113207	-0.194534	0.171091
0.10823	-0.190992	0.186791
0.0998617	-0.176837	0.183046
0.0844695	-0.178424	0.189738
0.0770478	-0.16332	0.189063
0.0661151	-0.162104	0.176289
0.0628679	-0.146525	0.170703
0.0571115	-0.131554	0.165392
0.0528358	-0.115973	0.160626
0.0554738	-0.0994046	0.158792
0.0594706	-0.0829058	0.158208
0.0645456	-0.0668386	0.15893
0.0757882	-0.0551195	0.154421
0.0719128	-0.0407511	0.162307
0.079797	-0.0258545	0.16351
0.0956975	-0.0216406	0.167161
0.103355	-0.0115586	0.156014
0.101214	0.00470974	0.15212
0.104603	0.00900767	0.136182
0.109163	0.0161983	0.121572
0.116938	0.0216056	0.107619
0.106337	0.0178679	0.0950622
0.0969441	0.0295303	0.0872879
0.0884029	0.0440938	0.0875435
0.0846849	0.0602729	0.0843248
0.0841604	0.0771225	0.0853757
0.0792356	0.0860937	0.0719748
