# Supplementary material for: Reconstructing the three-dimensional architecture of extrachromosomal DNA with ec3D
Source: Nat Commun. 2025 Dec 20;17:894. doi: 10.1038/s41467-025-67614-7 (PMC12830899; doi:10.1038/s41467-025-67614-7)
Supplement: Supplementary file 16 — Source Data [file 41467_2025_67614_MOESM16_ESM.zip › Source data Supplementary Figure 17.xlsx]

## Sheet: CHP-212 Hi-C correlation matrix
1	0.233898	0.151502	0.28337	0.262341	0.252392	0.25265	0.283716	0.249003	0.176096	0.160476	0.078672	0.159656	0.132019	0.105593	0.124643	0.092876	0.102703	0.03368	0.172973	0.033155	0.139701	0.088556	0.151756	0.039608	0.120812	0.086575	0.002985	-0.02793	0.037645	0.012492	-0.04264	0.016896	-0.08552	-0.06313	0.014988	-0.03684	0.030074	0.006784	-0.00274	0.088249	-0.01239	-0.05899	0.058841	-0.04707	-0.10124	0.074271	-0.01005	-0.01179	0.027122
0.233898	1	0.369397	0.286228	0.361609	0.460872	0.413714	0.272058	0.17217	0.16409	0.130597	0.185728	0.16514	0.117481	0.204007	0.063707	0.142806	0.176654	0.188515	0.086442	0.087973	0.020063	0.273609	0.154362	0.1352	0.124632	0.063696	0.078783	-0.00632	-0.14208	-0.02841	-0.07009	-0.00956	0.022411	-0.02643	-0.05751	0.042133	0.012687	0.008513	-0.06561	0.051782	0.058751	-0.158	-0.02005	-0.09162	0.00326	-0.01634	-0.05172	-0.0696	-0.09025
0.151502	0.369397	1	0.294495	0.304105	0.38921	0.354436	0.20833	0.19624	0.124993	0.180622	0.13146	0.262756	0.082662	0.143601	0.159048	0.096469	0.165743	0.130467	0.167254	0.021263	0.16079	0.186444	0.126982	0.095117	0.071393	0.113166	0.025949	-0.02718	-0.12847	0.017319	-0.04602	-0.02231	0.025775	-0.08441	-0.10925	-0.06597	0.124439	0.035895	-0.11956	-0.10097	0.065331	-0.03617	-0.00493	-0.0742	-0.06909	-0.02071	-0.11963	-0.10277	-0.13233
0.28337	0.286228	0.294495	1	0.304341	0.360491	0.301409	0.289599	0.205684	0.237133	0.132527	0.182695	0.155345	0.133113	0.059941	0.047184	0.149035	0.236615	0.114861	0.211087	0.103553	0.11904	0.084789	0.053643	0.068868	0.019026	0.129886	0.048729	-0.11105	0.017855	-0.0522	0.001633	0.068201	-0.07097	0.050067	-0.0519	0.053625	0.023727	0.072914	0.033676	-0.02882	0.039154	-0.10936	0.025263	-0.03042	-0.15493	-0.04158	-0.1077	-0.08991	-0.06899
0.262341	0.361609	0.304105	0.304341	1	0.344353	0.383283	0.290122	0.18326	0.194634	0.230015	0.062926	0.262135	0.165543	0.1286	0.061003	0.126132	0.190512	0.125403	0.22339	0.019953	0.145242	0.2373	0.115193	0.132901	0.16398	0.091628	0.021198	-0.01391	-0.09269	-0.00795	-0.0614	0.005772	0.035498	-0.03752	-0.01568	0.099366	0.07829	-0.07921	-0.01821	-0.00181	0.112727	-0.14728	-0.07731	-0.08168	0.004294	-0.05352	-0.06527	-0.08281	-0.07034
0.252392	0.460872	0.38921	0.360491	0.344353	1	0.444428	0.304177	0.320806	0.141174	0.2212	0.23914	0.279914	0.147092	0.226762	0.151405	0.108896	0.178828	0.178088	0.227582	0.128001	0.194829	0.176877	0.18309	0.159412	0.103077	0.115945	0.080557	-0.05786	-0.13819	-0.05811	0.022523	-0.02411	-0.01469	-0.04416	-0.06574	0.027365	0.055174	0.023111	0.00873	0.008874	0.084174	-0.10117	-0.08089	-0.02998	-0.02849	0.011739	-0.10646	-0.01326	-0.01659
0.25265	0.413714	0.354436	0.301409	0.383283	0.444428	1	0.494528	0.299329	0.225101	0.269764	0.25062	0.358426	0.131184	0.272289	0.133101	0.279552	0.298472	0.30645	0.245628	0.091734	0.275571	0.278754	0.238046	0.167596	0.186348	0.240828	0.200734	0.06499	0.048158	0.031309	0.064642	0.090157	0.06918	-0.07128	0.04723	0.009201	0.117599	0.031258	0.095744	0.111981	0.159636	0.058197	-0.08853	0.015238	0.108869	0.08985	0.000701	-0.01178	0.053264
0.283716	0.272058	0.20833	0.289599	0.290122	0.304177	0.494528	1	0.36955	0.273253	0.316825	0.256862	0.336283	0.180637	0.25115	0.125594	0.185614	0.234876	0.304074	0.327198	0.089358	0.232804	0.168443	0.194132	0.208096	0.113933	0.29865	0.181449	0.107242	0.09638	0.219563	0.129969	0.080129	0.069258	0.009028	0.087553	0.024418	0.05852	0.049004	0.099018	0.211934	0.147953	0.019937	0.042887	0.068708	0.04143	0.090004	0.079392	0.024148	0.138441
0.249003	0.17217	0.19624	0.205684	0.18326	0.320806	0.299329	0.36955	1	0.250308	0.267032	0.156425	0.395315	0.062944	0.272834	0.122444	0.180055	0.17522	0.113565	0.296102	0.180623	0.204011	0.236313	0.239569	0.190402	0.186448	0.121093	0.23411	0.090109	0.041543	0.082925	0.092458	0.143205	0.058603	0.053564	0.042172	0.09856	0.08581	0.019755	0.145082	0.082064	0.063764	0.150729	-0.04775	0.026677	0.046899	0.122149	0.059517	0.063205	0.15252
0.176096	0.16409	0.124993	0.237133	0.194634	0.141174	0.225101	0.273253	0.250308	1	0.197478	0.182902	0.277744	0.237808	0.166817	0.104517	0.174402	0.190435	0.057566	0.250067	0.073069	0.093277	0.176879	0.187722	0.166093	0.053913	0.154349	0.03381	0.003205	0.146047	0.064431	0.04265	0.079768	0.040637	0.029167	0.162595	-0.03476	0.067323	-0.04027	0.07062	0.109078	-0.04298	0.144717	0.094141	-0.00868	0.010737	0.075306	0.042243	0.028953	0.061816
0.160476	0.130597	0.180622	0.132527	0.230015	0.2212	0.269764	0.316825	0.267032	0.197478	1	0.200324	0.220742	0.132474	0.26987	0.110795	0.088098	0.153804	0.252511	0.27563	0.11112	0.198297	0.204953	0.03953	0.213822	0.120991	0.16699	0.051862	0.131946	0.010694	0.111757	0.038947	0.118207	0.035682	0.059651	0.128937	0.016086	0.076281	0.068093	0.014611	0.164597	-0.01521	0.049076	0.026102	-0.00522	0.053421	0.158747	0.104079	-0.02171	0.081703
0.078672	0.185728	0.13146	0.182695	0.062926	0.23914	0.25062	0.256862	0.156425	0.182902	0.200324	1	0.17056	0.088841	0.261311	0.183689	0.106849	0.333035	0.15552	0.297641	0.068036	0.112438	0.109436	0.124372	0.168008	0.08121	0.1626	0.103468	0.074629	0.011716	0.050443	0.064476	0.152017	0.056855	0.009174	0.060251	0.023875	0.119959	0.040983	0.032002	0.16481	0.026629	0.026893	0.123992	0.000546	0.107007	0.123595	-0.03256	0.043844	0.106857
0.159656	0.16514	0.262756	0.155345	0.262135	0.279914	0.358426	0.336283	0.395315	0.277744	0.220742	0.17056	1	0.150709	0.211673	0.1087	0.178729	0.248156	0.207287	0.283796	0.059778	0.230505	0.137017	0.153417	0.113459	0.274099	0.171475	0.186704	0.083391	0.152293	0.139722	0.045269	0.115821	0.111396	0.109118	0.05095	0.068897	0.111297	0.118039	0.154625	0.07478	0.12124	0.150167	0.033816	-0.00779	0.124996	0.160287	0.143425	0.025421	0.126863
0.132019	0.117481	0.082662	0.133113	0.165543	0.147092	0.131184	0.180637	0.062944	0.237808	0.132474	0.088841	0.150709	1	0.052534	0.02888	0.0121	0.113867	0.131141	0.20084	0.00951	0.091348	0.045856	0.090913	0.09218	0.059144	0.061701	0.090424	-0.00847	-0.0284	0.084617	-0.0381	0.06094	0.068289	0.071701	0.065739	0.056767	0.068573	0.039436	-0.03212	0.021077	0.045596	0.016698	0.039552	-0.0279	0.009672	0.018074	-0.06873	-0.03136	0.005293
0.105593	0.204007	0.143601	0.059941	0.1286	0.226762	0.272289	0.25115	0.272834	0.166817	0.26987	0.261311	0.211673	0.052534	1	0.122557	0.093847	0.179723	0.239863	0.243828	0.127166	0.110067	0.245429	0.155061	0.12393	0.093584	0.148374	0.068026	0.092015	0.034499	0.07812	0.068628	0.081714	0.002605	0.143762	0.141394	0.019114	0.112933	-0.05211	0.040906	0.086318	0.017355	0.03883	-0.01095	0.054129	0.073002	-0.02153	0.002625	0.024957	0.032758
0.124643	0.063707	0.159048	0.047184	0.061003	0.151405	0.133101	0.125594	0.122444	0.104517	0.110795	0.183689	0.1087	0.02888	0.122557	1	0.129308	0.170566	0.238084	0.176987	-0.01991	0.031263	0.028266	0.064934	0.12139	0.034552	-0.02147	0.109555	0.025515	0.047686	0.068484	-0.03053	0.065039	-0.00069	-0.02787	0.023555	0.074555	0.052781	0.043486	0.081514	0.052486	0.043859	0.001046	0.051812	0.003437	-0.02827	0.01792	-0.03658	0.01027	0.021292
0.092876	0.142806	0.096469	0.149035	0.126132	0.108896	0.279552	0.185614	0.180055	0.174402	0.088098	0.106849	0.178729	0.0121	0.093847	0.129308	1	0.152433	0.109754	0.164804	0.053296	0.144944	0.076019	0.140666	0.18581	0.018488	0.141389	0.052202	0.147276	0.128085	0.095604	0.043786	0.168652	0.004466	0.032626	0.081244	0.113239	0.125531	0.197624	0.051386	0.018995	0.133488	0.085831	0.048411	0.099192	0.067888	0.129261	0.165104	0.097534	0.14809
0.102703	0.176654	0.165743	0.236615	0.190512	0.178828	0.298472	0.234876	0.17522	0.190435	0.153804	0.333035	0.248156	0.113867	0.179723	0.170566	0.152433	1	0.245937	0.277909	0.123898	0.11981	0.125886	0.230448	0.127917	0.081181	0.186446	0.08026	0.070493	0.054954	0.075537	0.078064	0.044959	0.075296	0.063264	0.007144	-0.00769	0.164923	0.048318	0.075424	0.087942	0.036526	0.132969	-0.03166	-0.04352	0.016043	0.112897	0.017215	-0.00057	0.089667
0.03368	0.188515	0.130467	0.114861	0.125403	0.178088	0.30645	0.304074	0.113565	0.057566	0.252511	0.15552	0.207287	0.131141	0.239863	0.238084	0.109754	0.245937	1	0.234756	0.079144	0.169532	0.092306	0.198861	0.181734	0.136857	0.145721	0.118487	0.182867	0.143553	0.06578	0.214861	0.114275	0.069963	0.021832	0.057703	0.133922	0.087389	0.049913	0.041546	0.083476	0.103943	-0.0225	0.10022	0.074154	0.10416	0.101813	0.095208	-0.0181	0.147655
0.172973	0.086442	0.167254	0.211087	0.22339	0.227582	0.245628	0.327198	0.296102	0.250067	0.27563	0.297641	0.283796	0.20084	0.243828	0.176987	0.164804	0.277909	0.234756	1	0.224463	0.282855	0.113047	0.171566	0.166481	0.156549	0.22442	0.084986	0.113019	0.101973	0.161624	0.067725	0.113872	0.15185	0.096792	0.102549	0.101307	0.19083	0.107329	0.140896	0.024896	0.015651	0.074017	0.05978	0.065474	0.00308	0.187511	0.114363	0.145103	0.231933
0.033155	0.087973	0.021263	0.103553	0.019953	0.128001	0.091734	0.089358	0.180623	0.073069	0.11112	0.068036	0.059778	0.00951	0.127166	-0.01991	0.053296	0.123898	0.079144	0.224463	1	0.035791	0.097709	0.035319	0.16796	0.006375	0.188442	0.122616	0.087113	0.043443	-0.04272	-0.05079	0.054907	0.001485	-0.00553	0.002039	-0.0383	0.05808	0.033254	0.119044	0.04065	0.026459	0.065081	-0.09459	0.004165	0.055241	0.071065	0.032086	0.11369	-0.00327
0.139701	0.020063	0.16079	0.11904	0.145242	0.194829	0.275571	0.232804	0.204011	0.093277	0.198297	0.112438	0.230505	0.091348	0.110067	0.031263	0.144944	0.11981	0.169532	0.282855	0.035791	1	0.125716	0.071117	0.060649	0.199175	0.190113	0.028819	0.055103	0.144208	0.127667	0.155605	0.038652	0.075669	0.100517	0.105516	0.049632	0.143503	0.032827	0.096983	-0.01006	0.265916	0.007346	0.095505	-0.02975	0.08674	0.152358	0.080212	0.115082	0.200649
0.088556	0.273609	0.186444	0.084789	0.2373	0.176877	0.278754	0.168443	0.236313	0.176879	0.204953	0.109436	0.137017	0.045856	0.245429	0.028266	0.076019	0.125886	0.092306	0.113047	0.097709	0.125716	1	0.181622	0.201906	0.100241	0.185385	0.12665	0.157272	0.059553	0.095729	0.022798	0.029686	0.116264	0.093523	0.08913	0.098855	0.095808	0.037038	0.027996	0.125781	0.175521	0.129092	0.004809	0.036791	0.068042	0.085438	0.062601	0.111745	0.038806
0.151756	0.154362	0.126982	0.053643	0.115193	0.18309	0.238046	0.194132	0.239569	0.187722	0.03953	0.124372	0.153417	0.090913	0.155061	0.064934	0.140666	0.230448	0.198861	0.171566	0.035319	0.071117	0.181622	1	0.094712	0.138024	0.145246	0.157557	0.193998	0.039733	0.152655	0.067325	0.0668	0.100744	0.146584	0.046166	0.118258	0.113757	0.036677	0.027079	0.019425	0.050954	0.096197	0.003928	0.101455	0.063805	0.183893	0.080768	0.04785	0.105772
0.039608	0.1352	0.095117	0.068868	0.132901	0.159412	0.167596	0.208096	0.190402	0.166093	0.213822	0.168008	0.113459	0.09218	0.12393	0.12139	0.18581	0.127917	0.181734	0.166481	0.16796	0.060649	0.201906	0.094712	1	0.148802	0.134574	0.166632	0.100573	0.14749	0.140848	0.046235	0.105365	0.103456	0.10472	0.093766	0.164312	0.116915	0.150347	0.034403	0.111324	0.071337	0.123328	0.088854	0.062559	0.154017	0.131033	0.085482	0.093884	0.041337
0.120812	0.124632	0.071393	0.019026	0.16398	0.103077	0.186348	0.113933	0.186448	0.053913	0.120991	0.08121	0.274099	0.059144	0.093584	0.034552	0.018488	0.081181	0.136857	0.156549	0.006375	0.199175	0.100241	0.138024	0.148802	1	0.18722	0.101263	0.092745	0.064908	0.090326	0.17123	0.17601	0.146349	0.089041	0.112993	0.045246	0.109335	0.117044	0.11316	0.072671	0.077802	0.105224	0.125493	-0.03077	0.124322	0.196256	0.152323	0.054069	0.083115
0.086575	0.063696	0.113166	0.129886	0.091628	0.115945	0.240828	0.29865	0.121093	0.154349	0.16699	0.1626	0.171475	0.061701	0.148374	-0.02147	0.141389	0.186446	0.145721	0.22442	0.188442	0.190113	0.185385	0.145246	0.134574	0.18722	1	0.118223	0.166942	0.253889	0.143184	0.208691	0.186728	0.178853	0.127613	0.070821	0.200925	0.232292	0.165992	0.191713	0.165071	0.092433	0.16969	0.141124	0.158503	0.198099	0.291047	0.226796	0.183834	0.199408
0.002985	0.078783	0.025949	0.048729	0.021198	0.080557	0.200734	0.181449	0.23411	0.03381	0.051862	0.103468	0.186704	0.090424	0.068026	0.109555	0.052202	0.08026	0.118487	0.084986	0.122616	0.028819	0.12665	0.157557	0.166632	0.101263	0.118223	1	0.304395	0.194051	0.096179	0.117801	0.142295	0.160286	0.171492	0.072186	0.091377	0.226519	0.168574	0.210331	0.146452	0.07726	0.206469	-0.00919	0.099347	0.151101	0.207829	0.204942	0.059837	0.203417
-0.02793	-0.00632	-0.02718	-0.11105	-0.01391	-0.05786	0.06499	0.107242	0.090109	0.003205	0.131946	0.074629	0.083391	-0.00847	0.092015	0.025515	0.147276	0.070493	0.182867	0.113019	0.087113	0.055103	0.157272	0.193998	0.100573	0.092745	0.166942	0.304395	1	0.251913	0.131567	0.116147	0.168714	0.172372	0.164327	0.227539	0.255184	0.221644	0.219358	0.184786	0.205926	0.12806	0.273299	0.104621	0.209324	0.236776	0.302289	0.319777	0.250963	0.239633
0.037645	-0.14208	-0.12847	0.017855	-0.09269	-0.13819	0.048158	0.09638	0.041543	0.146047	0.010694	0.011716	0.152293	-0.0284	0.034499	0.047686	0.128085	0.054954	0.143553	0.101973	0.043443	0.144208	0.059553	0.039733	0.14749	0.064908	0.253889	0.194051	0.251913	1	0.122341	0.111191	0.123429	0.183159	0.276214	0.168463	0.191695	0.055634	0.158974	0.115898	0.125687	0.18217	0.248752	0.1922	0.172754	0.135455	0.332131	0.281118	0.252446	0.214826
0.012492	-0.02841	0.017319	-0.0522	-0.00795	-0.05811	0.031309	0.219563	0.082925	0.064431	0.111757	0.050443	0.139722	0.084617	0.07812	0.068484	0.095604	0.075537	0.06578	0.161624	-0.04272	0.127667	0.095729	0.152655	0.140848	0.090326	0.143184	0.096179	0.131567	0.122341	1	0.071579	0.084971	0.144568	0.178987	0.131287	0.048537	0.157935	0.191098	0.071056	0.048981	0.132228	0.155012	0.047494	0.059809	0.199149	0.147145	0.09981	0.017538	0.084077
-0.04264	-0.07009	-0.04602	0.001633	-0.0614	0.022523	0.064642	0.129969	0.092458	0.04265	0.038947	0.064476	0.045269	-0.0381	0.068628	-0.03053	0.043786	0.078064	0.214861	0.067725	-0.05079	0.155605	0.022798	0.067325	0.046235	0.17123	0.208691	0.117801	0.116147	0.111191	0.071579	1	0.137437	0.223576	0.044878	0.147879	0.146811	0.092521	0.187978	0.137713	0.158633	0.040895	0.145409	0.051848	0.084778	0.083766	0.273656	0.150539	0.12844	0.135476
0.016896	-0.00956	-0.02231	0.068201	0.005772	-0.02411	0.090157	0.080129	0.143205	0.079768	0.118207	0.152017	0.115821	0.06094	0.081714	0.065039	0.168652	0.044959	0.114275	0.113872	0.054907	0.038652	0.029686	0.0668	0.105365	0.17601	0.186728	0.142295	0.168714	0.123429	0.084971	0.137437	1	0.05287	0.110696	0.226236	0.109259	0.170746	0.179206	0.156722	0.213337	0.095732	0.166274	0.079813	0.222557	0.139912	0.143865	0.176075	0.178342	0.212768
-0.08552	0.022411	0.025775	-0.07097	0.035498	-0.01469	0.06918	0.069258	0.058603	0.040637	0.035682	0.056855	0.111396	0.068289	0.002605	-0.00069	0.004466	0.075296	0.069963	0.15185	0.001485	0.075669	0.116264	0.100744	0.103456	0.146349	0.178853	0.160286	0.172372	0.183159	0.144568	0.223576	0.05287	1	0.18669	0.105992	0.216549	0.149053	0.26514	0.098802	0.140421	0.046553	0.192421	0.086194	0.086157	0.160887	0.218917	0.166811	0.110027	0.128846
-0.06313	-0.02643	-0.08441	0.050067	-0.03752	-0.04416	-0.07128	0.009028	0.053564	0.029167	0.059651	0.009174	0.109118	0.071701	0.143762	-0.02787	0.032626	0.063264	0.021832	0.096792	-0.00553	0.100517	0.093523	0.146584	0.10472	0.089041	0.127613	0.171492	0.164327	0.276214	0.178987	0.044878	0.110696	0.18669	1	0.058132	0.202588	0.084924	0.175844	0.141734	0.0593	0.078347	0.091182	0.105083	0.151257	0.109455	0.131534	0.134212	0.158216	0.090228
0.014988	-0.05751	-0.10925	-0.0519	-0.01568	-0.06574	0.04723	0.087553	0.042172	0.162595	0.128937	0.060251	0.05095	0.065739	0.141394	0.023555	0.081244	0.007144	0.057703	0.102549	0.002039	0.105516	0.08913	0.046166	0.093766	0.112993	0.070821	0.072186	0.227539	0.168463	0.131287	0.147879	0.226236	0.105992	0.058132	1	0.090407	0.112023	0.134251	0.128549	0.106645	0.103855	0.180323	0.169379	0.170252	0.007713	0.182428	0.214638	0.156762	0.167558
-0.03684	0.042133	-0.06597	0.053625	0.099366	0.027365	0.009201	0.024418	0.09856	-0.03476	0.016086	0.023875	0.068897	0.056767	0.019114	0.074555	0.113239	-0.00769	0.133922	0.101307	-0.0383	0.049632	0.098855	0.118258	0.164312	0.045246	0.200925	0.091377	0.255184	0.191695	0.048537	0.146811	0.109259	0.216549	0.202588	0.090407	1	0.087849	0.193213	0.076699	0.042249	0.129265	0.086528	0.090698	0.077426	0.167952	0.12924	0.274039	0.208219	0.071376
0.030074	0.012687	0.124439	0.023727	0.07829	0.055174	0.117599	0.05852	0.08581	0.067323	0.076281	0.119959	0.111297	0.068573	0.112933	0.052781	0.125531	0.164923	0.087389	0.19083	0.05808	0.143503	0.095808	0.113757	0.116915	0.109335	0.232292	0.226519	0.221644	0.055634	0.157935	0.092521	0.170746	0.149053	0.084924	0.112023	0.087849	1	0.157157	0.137886	0.143867	0.126242	0.246794	0.047714	0.184956	0.100133	0.22608	0.176485	0.145553	0.158056
0.006784	0.008513	0.035895	0.072914	-0.07921	0.023111	0.031258	0.049004	0.019755	-0.04027	0.068093	0.040983	0.118039	0.039436	-0.05211	0.043486	0.197624	0.048318	0.049913	0.107329	0.033254	0.032827	0.037038	0.036677	0.150347	0.117044	0.165992	0.168574	0.219358	0.158974	0.191098	0.187978	0.179206	0.26514	0.175844	0.134251	0.193213	0.157157	1	0.140548	0.125689	0.174348	0.171665	0.10548	0.141442	0.219678	0.287037	0.221536	0.115349	0.185108
-0.00274	-0.06561	-0.11956	0.033676	-0.01821	0.00873	0.095744	0.099018	0.145082	0.07062	0.014611	0.032002	0.154625	-0.03212	0.040906	0.081514	0.051386	0.075424	0.041546	0.140896	0.119044	0.096983	0.027996	0.027079	0.034403	0.11316	0.191713	0.210331	0.184786	0.115898	0.071056	0.137713	0.156722	0.098802	0.141734	0.128549	0.076699	0.137886	0.140548	1	0.181149	0.021962	0.176026	0.059345	0.177918	0.128654	0.206334	0.214436	0.111833	0.112428
0.088249	0.051782	-0.10097	-0.02882	-0.00181	0.008874	0.111981	0.211934	0.082064	0.109078	0.164597	0.16481	0.07478	0.021077	0.086318	0.052486	0.018995	0.087942	0.083476	0.024896	0.04065	-0.01006	0.125781	0.019425	0.111324	0.072671	0.165071	0.146452	0.205926	0.125687	0.048981	0.158633	0.213337	0.140421	0.0593	0.106645	0.042249	0.143867	0.125689	0.181149	1	0.086354	0.083469	0.045543	0.1665	0.15545	0.231431	0.140305	0.166484	0.190502
-0.01239	0.058751	0.065331	0.039154	0.112727	0.084174	0.159636	0.147953	0.063764	-0.04298	-0.01521	0.026629	0.12124	0.045596	0.017355	0.043859	0.133488	0.036526	0.103943	0.015651	0.026459	0.265916	0.175521	0.050954	0.071337	0.077802	0.092433	0.07726	0.12806	0.18217	0.132228	0.040895	0.095732	0.046553	0.078347	0.103855	0.129265	0.126242	0.174348	0.021962	0.086354	1	0.033422	0.097196	0.059343	0.149898	0.161374	0.082871	0.103652	0.100073
-0.05899	-0.158	-0.03617	-0.10936	-0.14728	-0.10117	0.058197	0.019937	0.150729	0.144717	0.049076	0.026893	0.150167	0.016698	0.03883	0.001046	0.085831	0.132969	-0.0225	0.074017	0.065081	0.007346	0.129092	0.096197	0.123328	0.105224	0.16969	0.206469	0.273299	0.248752	0.155012	0.145409	0.166274	0.192421	0.091182	0.180323	0.086528	0.246794	0.171665	0.176026	0.083469	0.033422	1	0.134735	0.124189	0.224846	0.290255	0.218324	0.175931	0.17939
0.058841	-0.02005	-0.00493	0.025263	-0.07731	-0.08089	-0.08853	0.042887	-0.04775	0.094141	0.026102	0.123992	0.033816	0.039552	-0.01095	0.051812	0.048411	-0.03166	0.10022	0.05978	-0.09459	0.095505	0.004809	0.003928	0.088854	0.125493	0.141124	-0.00919	0.104621	0.1922	0.047494	0.051848	0.079813	0.086194	0.105083	0.169379	0.090698	0.047714	0.10548	0.059345	0.045543	0.097196	0.134735	1	0.097926	0.036119	0.184688	0.048	0.024419	0.076568
-0.04707	-0.09162	-0.0742	-0.03042	-0.08168	-0.02998	0.015238	0.068708	0.026677	-0.00868	-0.00522	0.000546	-0.00779	-0.0279	0.054129	0.003437	0.099192	-0.04352	0.074154	0.065474	0.004165	-0.02975	0.036791	0.101455	0.062559	-0.03077	0.158503	0.099347	0.209324	0.172754	0.059809	0.084778	0.222557	0.086157	0.151257	0.170252	0.077426	0.184956	0.141442	0.177918	0.1665	0.059343	0.124189	0.097926	1	0.131234	0.174225	0.169428	0.148637	0.219399
-0.10124	0.00326	-0.06909	-0.15493	0.004294	-0.02849	0.108869	0.04143	0.046899	0.010737	0.053421	0.107007	0.124996	0.009672	0.073002	-0.02827	0.067888	0.016043	0.10416	0.00308	0.055241	0.08674	0.068042	0.063805	0.154017	0.124322	0.198099	0.151101	0.236776	0.135455	0.199149	0.083766	0.139912	0.160887	0.109455	0.007713	0.167952	0.100133	0.219678	0.128654	0.15545	0.149898	0.224846	0.036119	0.131234	1	0.263261	0.270629	0.170768	0.207097
0.074271	-0.01634	-0.02071	-0.04158	-0.05352	0.011739	0.08985	0.090004	0.122149	0.075306	0.158747	0.123595	0.160287	0.018074	-0.02153	0.01792	0.129261	0.112897	0.101813	0.187511	0.071065	0.152358	0.085438	0.183893	0.131033	0.196256	0.291047	0.207829	0.302289	0.332131	0.147145	0.273656	0.143865	0.218917	0.131534	0.182428	0.12924	0.22608	0.287037	0.206334	0.231431	0.161374	0.290255	0.184688	0.174225	0.263261	1	0.40858	0.287701	0.329061
-0.01005	-0.05172	-0.11963	-0.1077	-0.06527	-0.10646	0.000701	0.079392	0.059517	0.042243	0.104079	-0.03256	0.143425	-0.06873	0.002625	-0.03658	0.165104	0.017215	0.095208	0.114363	0.032086	0.080212	0.062601	0.080768	0.085482	0.152323	0.226796	0.204942	0.319777	0.281118	0.09981	0.150539	0.176075	0.166811	0.134212	0.214638	0.274039	0.176485	0.221536	0.214436	0.140305	0.082871	0.218324	0.048	0.169428	0.270629	0.40858	1	0.346003	0.302469
-0.01179	-0.0696	-0.10277	-0.08991	-0.08281	-0.01326	-0.01178	0.024148	0.063205	0.028953	-0.02171	0.043844	0.025421	-0.03136	0.024957	0.01027	0.097534	-0.00057	-0.0181	0.145103	0.11369	0.115082	0.111745	0.04785	0.093884	0.054069	0.183834	0.059837	0.250963	0.252446	0.017538	0.12844	0.178342	0.110027	0.158216	0.156762	0.208219	0.145553	0.115349	0.111833	0.166484	0.103652	0.175931	0.024419	0.148637	0.170768	0.287701	0.346003	1	0.349196
0.027122	-0.09025	-0.13233	-0.06899	-0.07034	-0.01659	0.053264	0.138441	0.15252	0.061816	0.081703	0.106857	0.126863	0.005293	0.032758	0.021292	0.14809	0.089667	0.147655	0.231933	-0.00327	0.200649	0.038806	0.105772	0.041337	0.083115	0.199408	0.203417	0.239633	0.214826	0.084077	0.135476	0.212768	0.128846	0.090228	0.167558	0.071376	0.158056	0.185108	0.112428	0.190502	0.100073	0.17939	0.076568	0.219399	0.207097	0.329061	0.302469	0.349196	1
-0.02313	-0.04604	-0.03499	-0.00622	-0.0279	0.027162	0.002532	0.069488	0.178174	0.02189	0.08833	0.111817	0.034213	0.023452	0.069118	-0.04215	0.203347	0.028935	-0.03655	0.145269	0.072584	0.074277	0.005349	0.103733	0.083086	0.121916	0.119116	0.130597	0.213888	0.017565	0.135842	0.183147	0.179804	0.045553	0.084781	0.186677	0.193519	0.154021	0.081017	0.151902	0.040295	0.024785	0.206105	-0.01629	0.072543	0.064106	0.166273	0.125895	0.207861	0.239531
-0.01132	-0.03702	-0.11067	-0.13085	-0.11769	-0.07329	0.02069	0.105154	0.06446	0.178933	0.138696	0.091685	0.134493	0.024935	0.023815	0.089521	0.089971	0.157547	0.099419	0.005976	-0.068	0.085609	0.138946	0.073728	0.136191	0.080536	0.153854	0.11548	0.175129	0.166414	0.134654	0.214193	0.115575	0.064733	0.149206	0.166771	0.032945	0.064881	0.137479	0.020956	0.287313	0.129162	0.133934	0.054268	0.113286	0.135822	0.303496	0.244178	0.150426	0.204931
0.057967	-0.07821	-0.00539	-0.05501	0.018341	0.013657	-0.06663	0.001927	0.126787	0.000301	0.060652	-0.03898	0.06715	-0.00987	0.016423	0.027498	0.079799	0.073065	0.076039	0.100134	0.102789	0.069669	0.026061	0.09846	0.241417	0.051977	0.076307	0.109759	0.103668	0.064917	0.14663	0.150504	0.181647	0.106807	0.157565	0.125365	0.236636	0.1314	0.163708	0.086235	0.104902	0.007107	0.098895	-0.10217	0.02609	0.062025	0.159735	0.169331	0.110502	0.156362
-0.01192	0.020622	0.07475	0.051948	-0.03486	0.017541	0.001129	-0.04298	0.006852	0.07112	0.175797	0.00201	0.039679	0.023371	0.006401	-0.13327	-0.00524	-0.01953	0.05629	0.076088	0.062309	0.025855	-0.00888	0.034804	0.044871	-0.05705	0.107259	0.066702	0.224108	0.028329	0.005206	0.133257	0.03687	0.176508	0.078491	0.089353	0.104579	0.090856	0.129615	0.079932	0.147652	-0.04337	0.135497	0.071876	0.07867	0.073325	0.26735	0.139942	0.038947	0.121803
-0.03562	-0.04518	-0.08922	-0.09307	-0.07873	-0.06314	0.002997	0.071287	0.082977	0.056775	-0.01044	0.049338	0.117286	-0.03008	0.051971	0.134246	0.085137	0.051096	0.06535	-0.00502	0.005051	0.024044	-0.08527	0.111589	0.109165	0.101386	-0.03122	0.116196	0.150387	0.179181	0.057665	0.075134	0.121143	0.108619	0.097972	0.166444	0.075488	-0.01466	0.080223	0.178593	0.030833	0.046784	0.159366	0.022085	0.165756	0.08924	0.129383	0.188869	0.131876	0.163601
0.102985	0.013932	0.020064	-0.00565	0.016358	0.029879	0.077882	0.094902	0.053845	0.104428	0.094256	0.090897	0.156755	0.100042	0.01597	0.001158	0.065243	0.125348	0.113564	0.150932	-0.00729	0.130444	0.111407	0.109532	0.005111	0.130719	0.226065	0.111909	0.219408	0.185962	0.089535	0.123814	0.109952	0.133239	0.144229	0.214455	0.147722	0.19709	0.211925	0.107042	0.212611	0.025192	0.233251	0.083384	0.079969	0.111023	0.317887	0.175005	0.170648	0.26685
0.005263	0.071577	0.056505	0.050401	-0.10172	-0.0603	0.047368	0.062995	0.108728	0.045071	0.026892	0.029132	0.083713	0.048815	-0.10485	-0.02143	0.00236	0.026109	0.101046	0.008997	-0.06955	0.007356	0.038118	0.046385	0.028495	-0.02922	0.093717	0.208345	0.102953	0.141362	0.055385	0.050917	0.106289	0.120379	0.03054	0.057898	0.018301	0.101643	0.155448	-0.02906	0.072498	0.04273	0.151362	0.063654	-0.0116	0.108409	0.177735	0.120705	0.147703	0.244349
-0.03316	0.014046	0.0108	-0.0524	0.047341	-0.05632	-0.00138	0.05335	0.019842	-0.03992	-0.00932	0.042163	0.117572	0.079683	0.01309	-0.01717	0.006785	0.064263	0.069628	0.095957	-0.04479	0.0814	0.031095	0.042634	0.06768	0.05952	0.117604	0.115906	0.151213	0.198933	0.152616	0.101553	0.049127	0.150703	0.103123	-0.01147	0.253832	0.050848	0.114559	-0.01511	0.032523	0.138031	0.071099	0.023736	0.080793	0.055294	0.120291	0.122762	0.059915	0.107901
-0.13229	-0.01859	0.024363	-0.02054	0.006996	0.037609	0.025739	0.016601	0.040325	0.041547	-0.00475	0.15965	0.137489	0.045491	0.023723	0.029268	0.111411	0.152915	0.16148	0.194438	0.062323	0.115775	0.015428	0.06828	0.042825	0.200895	0.104674	0.152646	0.108691	0.143133	0.065843	0.16859	0.20245	0.138887	0.163713	-0.03164	0.07075	0.168659	0.136062	0.121871	0.024342	0.137918	0.119509	0.1002	0.168295	0.062801	0.181353	0.182612	0.145694	0.236717
-0.00323	-0.14617	-0.08238	-0.02396	-0.11051	-0.07797	-0.03663	0.016712	-0.01038	-0.05529	0.053565	0.069021	0.075259	0.071855	0.000909	0.069477	0.033669	0.033021	0.054589	0.11723	0.005508	0.018	-0.06028	0.04232	0.12492	0.046696	0.050439	0.12935	0.229476	0.14932	0.099642	0.116167	0.09599	0.093684	0.111503	0.074516	0.085751	0.166336	0.093755	0.179135	0.017194	0.075752	0.286153	0.022718	0.19022	0.040005	0.20409	0.220407	0.072372	0.176304
0.069142	0.11402	0.03513	0.039164	-0.09087	0.02936	0.036347	0.090288	0.120825	0.178711	0.14922	0.076655	0.159935	0.013526	0.010504	0.061844	0.004928	0.042586	0.139172	0.117815	0.049078	0.04352	0.101733	0.096591	0.057361	0.084911	0.103975	0.093761	0.116907	0.054263	0.115469	0.064608	0.059341	0.051459	0.124677	0.102904	0.048822	0.059331	0.049638	0.056462	0.125676	0.007703	0.115861	-0.00034	0.088441	0.039231	0.168027	0.174095	0.17051	0.184844
0.109922	-0.02216	0.061747	-0.02535	-0.03661	-0.0124	0.072554	0.070499	0.104131	0.095526	0.010338	0.061676	0.233725	0.085433	-0.01301	0.132761	0.086737	0.158568	0.07423	0.147224	0.000252	0.141274	-0.03266	0.074236	0.109836	0.088207	0.063071	0.113768	0.089156	0.126195	0.12774	0.032185	0.140049	0.149641	0.088534	-0.00518	0.020099	0.204334	-0.00422	0.087948	0.148817	0.146706	0.202344	0.110852	0.106514	0.072682	0.125481	0.088155	-0.01346	0.099543
0.013558	-0.03094	-0.00408	0.007339	-0.04797	0.053901	0.070161	0.072187	0.082549	-0.03457	0.054678	0.031984	-0.01201	0.028455	0.074713	0.057904	0.046814	0.017671	0.092742	0.05892	0.136058	0.037063	0.029407	0.102809	0.116522	0.098546	0.148359	0.16046	0.140145	0.155521	0.096519	0.089282	0.157412	0.117523	0.11808	0.02009	0.079758	0.021645	0.048449	0.13902	0.096951	0.08154	0.11391	0.02615	0.181667	0.165009	0.187207	0.131859	0.160413	0.109728
-0.07453	-0.06646	0.047991	-0.08057	0.004288	-0.08822	-0.06371	-0.06383	0.016957	0.064369	0.09001	-0.0034	-0.01102	0.023468	0.00664	0.00412	0.022767	0.000247	-0.02531	0.026554	-0.04278	0.071634	0.040266	0.153459	0.001126	0.089827	0.083419	0.108593	0.187859	0.054014	0.142005	0.066757	0.222861	0.162652	0.133187	0.120478	0.170677	0.155609	0.112966	0.005132	0.160665	0.091699	0.092472	0.02689	0.106874	0.165849	0.185168	0.14542	0.140546	0.131706
0.052458	-0.05951	-0.02556	0.045742	0.020637	-0.05168	0.085305	0.082039	0.055328	0.054472	0.083044	0.022391	0.057234	-0.02848	-0.00103	0.045626	-0.00738	0.1317	0.083402	0.036295	0.063147	0.120298	0.069693	0.148029	0.090562	0.082473	0.194418	0.082423	0.157129	0.199808	0.120372	0.110346	0.118136	0.059466	0.093718	-0.01164	0.096027	0.038848	0.070801	0.134526	0.107592	-0.01807	0.152934	0.040456	0.115158	0.184505	0.178457	0.21168	0.024081	0.082019
-0.00497	-0.10395	-0.00437	-0.16173	-0.04943	-0.12045	-0.07467	-0.0147	0.027025	0.028577	-0.03712	-0.05222	0.075638	-0.0194	0.037438	0.079989	0.102795	0.07287	0.03766	-0.00259	0.053697	0.029157	0.027908	0.079612	0.050853	-0.03442	0.085728	0.13928	0.262021	0.071286	0.15153	0.083488	0.150399	0.148015	0.073412	0.132895	0.158152	0.246762	0.159395	0.122696	0.192565	0.132874	0.18502	0.055291	0.21602	0.184171	0.21432	0.227924	0.189205	0.182122
0.000648	-0.00686	-0.04071	-0.05291	-0.02594	-0.0831	0.076275	0.092578	-0.05865	0.084307	-0.0319	0.069454	0.0447	0.10001	-0.02756	0.098637	0.130929	0.084217	0.182027	0.101859	-0.07038	0.148526	0.000475	0.200894	0.124432	0.09138	0.061999	0.085506	0.13541	0.19825	0.200456	0.128016	0.162786	0.11339	0.158616	0.109272	0.175904	0.079934	0.057307	-0.01482	0.016079	0.142144	0.165079	0.141437	0.080306	0.118065	0.118111	0.143741	0.085685	0.148771
-0.07166	-0.10027	-0.06335	-0.06459	-0.08987	0.011832	-0.01087	-0.00656	-0.04739	-0.03791	0.117405	0.091662	-0.01616	-0.00363	0.085948	0.054209	0.00842	0.088701	0.02955	0.077954	-0.0063	0.004944	0.03186	0.009126	-0.00872	0.049628	0.124188	0.023993	0.088239	0.07316	0.078931	0.049631	0.122504	0.050223	0.153052	0.08148	0.107185	0.086063	0.105219	0.068411	0.095614	0.096173	0.099735	0.084176	0.1494	0.055765	0.132357	0.121183	0.143086	0.06283
-0.09376	-0.06268	0.041321	-0.05484	-0.08895	-0.02355	-0.0316	0.020281	0.020326	-0.00431	0.098068	0.026664	0.122546	-0.02698	0.025729	0.019964	0.05103	0.095605	0.134193	0.040655	0.072761	0.006194	0.040061	0.035542	0.138312	0.036455	0.072715	0.134799	0.08136	0.2173	0.119766	0.029009	0.104642	0.053186	0.140473	0.057255	0.046561	0.148577	0.03656	-0.02516	0.033431	0.004843	0.226065	0.011764	0.12542	0.137024	0.138435	0.08281	0.039533	0.120196
-0.04157	0.084128	-0.03482	0.037507	0.004604	-0.06054	0.050049	0.059607	-0.01321	0.07502	0.069305	0.100012	0.05954	0.084892	0.106246	-0.02362	0.078467	0.154157	0.080257	0.072743	-0.0663	-0.06831	0.111778	0.086829	0.062148	-0.05862	0.028577	0.099545	0.164407	0.049474	0.097489	0.070103	0.065858	0.055323	0.187395	0.183045	0.134006	0.140636	0.04214	0.053632	0.10682	0.111215	0.127547	-0.01418	0.066295	0.090473	0.010705	0.062955	0.073906	0.061942
-0.08663	-0.11549	-0.18157	-0.12341	0.008666	-0.07782	-0.05736	-0.10629	-0.08564	-0.07021	0.002078	0.0024	0.015192	-0.02502	-0.05088	0.004328	0.07473	0.017115	0.051826	0.039856	0.058367	0.097088	-0.02949	0.049107	0.159313	0.057998	0.048446	0.15255	0.140381	0.171607	0.140101	0.152321	0.088607	0.130768	0.172099	0.108707	0.172051	0.103444	0.134736	0.105031	0.052372	0.096785	0.179537	0.017951	0.144531	0.258701	0.255057	0.260501	0.198501	0.209954
-0.04488	-0.08214	0.010876	-0.094	-0.0644	-0.09019	0.012182	-0.06092	-0.00972	0.061877	-0.0627	0.008456	0.06782	0.034598	-0.0414	-0.0131	0.074614	0.06802	-0.0069	0.083288	-0.12	-0.0337	-0.00906	2.04e-05	0.080534	0.115202	0.127344	0.140237	0.104499	0.16897	0.039221	0.040913	0.169289	0.123955	0.026886	0.119035	0.19673	0.139128	0.195854	0.084918	0.066245	-0.00251	0.207869	-0.01913	0.161271	0.143285	0.197418	0.163544	0.065725	0.160726
-0.07237	-0.103	-0.02821	-0.13444	-0.14966	-0.12972	0.036344	0.086683	-0.01119	0.032338	0.033659	0.066272	0.085005	0.088055	-0.01749	0.036552	0.098095	0.103328	0.122896	0.049626	0.00883	0.089296	-0.01446	0.076388	0.112327	0.038007	0.010456	0.170718	0.197942	0.234021	0.075818	0.036384	0.085089	0.176438	0.131469	0.10987	0.11178	0.148796	0.085276	0.061527	0.098291	0.083074	0.293095	0.057728	0.178893	0.10924	0.224207	0.114908	0.089548	0.189837
-0.06986	-0.04429	-0.04561	-0.08283	-0.06571	-0.0787	-0.01377	0.059485	0.078098	0.052235	0.14995	0.022986	0.126413	-0.01512	-0.05638	-0.01998	-0.00583	0.002233	0.00644	0.081348	-0.02732	0.038486	0.038104	0.031951	0.124509	0.093406	0.098267	0.217724	0.18429	0.071431	0.148228	0.078275	0.145477	0.184612	0.094221	0.106969	0.15146	0.201329	0.185579	0.088818	0.177929	0.059851	0.209641	0.036541	0.198119	0.205075	0.210955	0.183725	0.082619	0.143666
-0.07198	-0.06854	-0.08135	-0.04231	-0.18165	-0.0544	-0.06957	0.008781	-0.05033	0.006087	-0.00954	0.087309	0.093386	0.024612	0.092609	0.01604	0.066	0.009889	0.021239	0.116935	0.083136	0.104064	0.0339	0.038567	0.100143	0.106095	0.112378	0.109744	0.186879	0.265826	0.118188	0.129955	0.177903	0.139696	0.24628	0.212865	0.215807	0.146455	0.240489	0.220128	0.116162	0.114335	0.195952	0.096492	0.239065	0.1934	0.256885	0.235043	0.324139	0.165231
0.063748	-0.08956	-0.05446	-0.02366	-0.01708	-0.02054	0.093437	0.197002	0.160111	0.007823	0.084262	0.038711	0.09545	0.06803	0.100423	0.0679	0.112418	0.128658	0.062822	0.152712	0.043164	0.122455	0.083748	0.041655	0.217732	0.065507	0.156909	0.160706	0.187207	0.216471	0.16596	0.114658	0.181979	0.126605	0.120497	0.122736	0.227543	0.182445	0.171943	0.122159	0.229204	0.136831	0.236398	0.004071	0.143501	0.11854	0.164923	0.219342	0.264879	0.156207
-0.04362	-0.08922	-0.07571	-0.01193	-0.11257	0.006103	0.034556	-0.03984	0.02989	0.053794	0.032837	0.072175	-0.00699	0.041148	0.015226	0.011479	0.037242	-0.049	-0.03632	0.000725	0.092487	-0.01174	-0.09603	0.063275	0.017399	0.021594	0.1016	0.133944	0.034525	0.037374	0.030089	0.030526	0.110077	0.011628	0.118002	0.04698	0.027341	0.092141	0.114015	0.110969	0.021194	-0.01876	-0.02679	0.008551	0.07	0.034857	0.169281	0.035779	0.030384	0.109993
-0.05075	-0.04594	-0.02303	-0.04974	0.085224	-0.00731	0.064369	0.148676	-0.05519	0.063896	-0.00945	0.020859	0.016664	0.007802	0.093908	0.06446	0.123645	0.036341	0.010142	0.024839	-0.07563	0.110067	-0.01445	0.051983	0.011514	-0.01493	0.139877	0.044337	0.046077	0.107392	0.070588	0.126238	-0.00478	0.160547	0.087897	0.082382	0.095933	-0.02085	0.129836	0.160374	0.070743	0.066511	0.149374	0.08098	0.127798	0.185874	0.14555	0.158566	0.038165	0.119591
-0.05606	-0.07593	0.036549	-0.03065	-0.0962	-0.00622	0.077923	-0.02147	0.076093	0.024463	0.084491	0.135723	0.079246	0.014194	0.083605	0.083116	0.04633	0.041487	0.063731	0.100081	-0.0232	0.066221	0.043615	0.054621	0.129768	0.163128	0.0345	0.118174	0.160271	0.083563	0.074683	0.12419	0.172988	0.121388	0.115723	0.123764	-0.01419	0.0994	0.139484	0.147774	0.13256	0.039367	0.163607	0.025351	0.076832	0.115179	0.176101	0.124594	0.1376	0.143084
0.013897	-0.06588	0.018224	0.045168	-0.09209	0.002501	0.054522	0.144269	0.096502	-0.02563	0.092575	0.184965	0.057725	0.015208	0.109735	0.01456	0.05704	0.10888	-0.05979	0.114891	-0.00193	0.023768	-0.01976	0.069813	0.035566	0.019813	0.03824	0.009679	0.087505	0.043469	0.045395	0.091012	0.135326	0.003399	0.042808	0.124141	0.037527	0.074329	0.10082	0.002465	0.181269	0.105465	0.102733	0.046019	0.090808	-0.02448	0.115796	0.115542	0.044178	0.059432
-0.04185	0.045944	-0.06028	-0.07393	-0.11444	-0.00412	0.006855	0.13417	0.06825	0.074337	0.029215	-0.04852	0.064423	0.025076	0.013178	0.104692	-0.0244	-0.05343	0.044725	-0.02517	-0.01657	-0.0141	0.069669	0.102697	0.047876	-0.03613	-0.10834	0.031099	0.035375	0.001179	0.106392	-0.03503	-0.00172	-0.02532	0.034326	0.194038	-0.04905	-0.03222	0.046887	0.03465	0.057384	0.052988	0.008223	0.084866	0.078515	0.010806	0.073049	-0.03557	-0.00895	0.066629
-0.03312	-0.01429	-0.03305	0.005701	-0.01956	-0.0789	0.080578	0.171916	0.195848	0.04184	0.203551	0.151378	0.087365	0.043319	0.119604	-0.12498	0.097669	0.129001	0.066558	0.184038	0.002701	0.131122	0.108537	0.081961	0.052932	0.017627	0.153026	0.087697	0.27276	0.117699	0.092082	0.111462	0.026097	0.140501	0.100744	0.083518	0.140551	0.073912	0.102972	0.068102	0.13061	0.109555	0.182113	-0.00736	0.053091	0.147865	0.21482	0.139637	0.079388	0.097899
-0.00031	0.02026	-0.03437	-0.00585	-0.14149	-0.07272	-0.00292	-0.00537	0.105253	-0.04733	0.032477	-0.01745	0.026699	0.006172	0.036921	-0.03066	0.058697	-0.00062	-0.01439	-0.04476	0.065913	-0.02021	-0.09093	-0.10022	-0.04963	0.024472	-0.07786	0.054718	0.090813	-0.00757	-0.0112	0.028947	0.002663	-0.00346	0.048605	0.004932	-0.01602	0.070594	0.044312	0.094708	0.09783	0.01689	-0.02544	-0.07112	0.101957	0.034728	0.044277	0.038094	-0.03036	0.005888
0.045608	0.087113	0.079841	0.039172	-0.02599	0.101673	0.18534	0.148244	0.257102	0.11843	0.200733	0.188032	0.127804	0.032313	0.168436	0.057966	0.250757	0.162266	0.118394	0.142382	0.150397	0.076615	0.159919	0.157946	0.135125	0.039251	0.160992	0.170763	0.138868	0.103748	0.086488	0.054515	0.082846	0.068321	0.058341	0.047444	0.013362	0.113002	0.134409	0.138065	0.144954	0.023073	0.094387	0.004937	0.093947	0.118274	0.177784	0.182324	0.089397	0.157185
0.065245	0.103524	0.095438	0.124215	0.049359	0.092648	0.182275	0.248734	0.03003	0.142591	0.204636	0.067971	0.152746	0.035142	0.064543	-0.02343	0.063001	0.121712	0.178199	0.099007	0.116501	0.100989	0.057897	0.139405	0.066777	0.055856	0.10443	0.095671	0.056037	0.001225	-0.00684	0.035439	0.127588	0.001534	-0.02431	-0.06189	-0.02096	-0.02394	0.014952	0.091932	0.102226	0.012094	-0.03433	0.044628	0.058083	-0.03129	0.080565	0.126922	-0.0168	0.055719
0.053141	0.089188	0.026787	0.07522	-0.04328	0.078314	0.134917	0.225362	0.144138	0.231916	0.133343	0.197346	0.054292	0.10461	0.069038	-0.02426	0.112595	0.06893	0.130918	0.114625	0.150941	0.049183	-0.0244	0.089396	0.028338	0.053893	0.04628	0.053526	0.096472	-0.01851	-0.04301	0.046873	0.053452	-0.01792	-0.11933	0.036791	-0.13118	0.030053	-0.00688	0.057233	0.183155	-0.12699	-0.01072	0.004138	0.107182	0.000637	0.116738	0.04951	0.032458	0.145021
0.007793	0.000218	0.019703	0.099344	-0.08186	0.006828	0.050416	0.16896	0.181664	0.104144	0.083587	0.022671	-0.02568	0.118332	0.080207	0.151322	0.052707	-0.03978	0.048804	0.093662	0.003831	0.015119	-0.02561	0.101878	0.011628	-0.05024	-0.02445	0.09627	0.034936	0.03041	0.052959	-0.00916	0.039411	-0.02439	0.05341	-0.04855	-0.03221	-0.05409	0.067945	0.124487	0.040719	-0.08695	-0.00934	0.029531	0.104788	-0.02537	0.058527	-0.01565	0.017511	0.073012
0.038096	0.011358	0.103625	0.064343	0.005625	0.003432	0.146831	0.071077	-0.01901	-0.00319	0.102098	0.05012	-0.0443	0.078884	0.106628	0.046757	0.091279	0.152926	0.083029	0.085562	0.081868	0.07091	0.007577	0.098205	-0.04922	-0.07301	0.078084	-0.0148	-0.02715	-0.03535	-0.04041	-0.07571	0.011289	-0.08578	-0.02466	0.024775	-0.04106	-0.01637	-0.03776	-0.00086	-0.06491	-0.05009	0.024278	-0.05895	0.049355	-0.13764	-0.05375	-0.01554	-0.05264	-0.10954
0.014975	0.05898	0.012106	-0.00958	0.0107	0.056678	0.046935	0.171884	0.088544	0.113689	0.099255	0.018916	0.015795	0.060222	0.142216	-0.00705	0.045936	-0.0178	0.033472	0.069637	0.186439	-0.01812	0.02664	0.087873	0.051644	0.059772	0.082095	0.029279	-0.03049	-0.10804	-0.05397	0.120217	0.068283	0.007428	-0.05538	-0.00095	-0.10646	-0.03192	-0.06663	-0.00199	0.166987	-0.0372	0.007452	-0.0289	0.05194	0.019841	-0.00023	0.008343	0.001243	0.002356
0.097257	0.009881	0.058378	-0.03302	-0.06263	0.016262	0.100442	0.071743	0.118116	0.039702	0.1016	0.113134	0.074934	-0.0129	0.100269	0.136464	0.104135	-0.04496	0.073202	0.034	0.032312	0.027074	0.050167	0.123687	0.034189	0.06489	0.02859	0.012009	0.084113	-0.00517	-0.04948	0.015903	0.111089	0.009706	-0.1066	0.016852	-0.06235	-0.11482	0.031769	-0.03443	0.02319	-0.07938	0.050471	0.08499	0.007906	0.012167	0.052233	-0.05988	-0.06046	0.008351
-0.11007	-0.04943	-0.10966	-0.10099	-0.08936	-0.14738	-0.09845	0.017165	0.071247	0.01265	0.075936	-0.05093	-0.03788	0.022587	0.102155	-0.03336	-0.03383	-0.00292	-0.00497	-0.01623	0.065649	-0.0949	-0.0503	0.035824	-0.02104	-0.01665	-0.13307	-0.0999	-0.04643	-0.06998	-0.06536	-0.05311	-0.03953	-0.03013	-0.05061	-0.01607	-0.04807	-0.06832	-0.07543	0.01024	0.010778	-0.17391	-0.02434	-0.04637	-0.01808	-0.01793	-0.02528	0.063542	-0.07425	-0.00239
-0.06045	-0.02903	-0.0458	-0.03007	-0.10348	-0.07101	-0.02189	-0.05152	-0.03678	-0.01932	0.029055	-0.01934	-0.10483	-0.03765	-0.06034	-0.12276	-0.00924	-0.009	-0.00783	0.028608	0.055064	-0.00161	-0.20805	-0.04922	-0.06934	-0.05228	-0.01113	0.013182	0.033181	-0.02895	-0.12464	0.049581	0.038812	0.073862	-0.03329	0.083315	-0.03459	0.048472	-0.08251	-0.06169	0.046519	-0.08537	0.006572	-0.09093	0.025627	-0.07231	-0.05751	0.103701	-0.03619	0.045663
0.016721	0.040217	-0.0837	0.038084	-0.0181	-0.00986	0.117368	0.034036	0.008118	0.056507	0.01187	0.010667	0.031299	-0.00928	0.077254	0.002522	0.125222	-0.02687	0.024891	-0.01312	-0.05738	-0.03615	0.029918	0.030171	-0.07717	0.038422	0.001608	-0.09617	-0.02461	-0.05537	-0.04847	0.035972	0.074586	0.069744	-0.10462	0.070591	-0.03577	-0.02184	-0.01798	0.069746	0.102346	-0.11143	-0.05191	0.027839	-0.01017	-0.03386	-0.0649	0.016477	0.070691	-0.02045
-0.02917	0.092386	0.029149	-0.01977	0.008785	0.006571	0.135833	0.059962	0.052194	0.088265	0.091174	0.048397	0.098733	0.016793	0.031102	0.053612	-0.00978	0.06235	0.061847	0.030249	0.03435	-0.07983	0.003797	0.019299	-0.0532	-0.03411	0.009992	-0.01101	-0.0654	-0.0844	-0.06614	0.014945	0.031646	-0.01621	-0.18402	-0.04926	-0.18354	-0.05356	-0.02123	0.054876	0.086818	-0.09777	-0.07212	-0.01991	-0.05111	-0.00338	-0.05131	0.009771	-0.10866	-0.0048
-0.11175	0.003183	-0.00304	0.010404	-0.11878	-0.01656	0.014851	0.053792	0.059768	0.036391	0.168396	0.058106	0.053479	-0.02104	0.144419	0.074246	0.062045	0.131997	0.061701	0.074064	0.069893	-0.01951	0.043552	-0.00131	0.010994	0.013555	-0.0697	-0.03279	0.10151	-0.12325	-0.04828	0.046121	0.000662	0.025166	-0.00795	-0.00444	-0.07479	-0.11587	0.001755	0.095523	0.062249	-0.15638	-0.03031	-0.03089	-0.10553	-0.07614	-0.07918	-0.02024	-0.01198	-0.00189
0.013287	-0.03527	-0.01473	0.037747	0.052281	-0.00504	-0.03641	0.071888	0.001725	0.011293	0.040005	-0.00052	0.030704	0.031615	0.070588	0.039731	0.023118	-0.01769	0.030621	0.031636	-0.05798	-0.0296	-0.11473	-0.0205	0.031636	0.046503	0.017864	-0.0677	-0.12155	0.032365	0.017131	-0.01969	-0.05307	-0.05398	0.025589	0.019044	-0.08309	-0.08052	-0.06149	-0.03026	-0.01351	-0.10253	-0.05011	0.089961	-0.05229	-0.07272	-0.10422	0.003068	-0.08371	-0.02694
-0.00665	-0.0329	-0.07576	-0.08167	-0.10477	0.019457	0.010851	0.044933	0.137571	-0.08857	0.023319	0.101974	0.036565	-0.12439	0.065932	-0.04132	0.019551	0.002843	-0.01417	-0.06917	0.06532	-0.00716	0.021174	0.073651	-0.01991	0.07554	0.032153	-0.02786	0.017639	-0.15403	0.017787	0.027746	0.04275	-0.04051	-0.09445	-0.06708	-0.08062	0.001872	-0.09559	0.088075	-0.05036	-0.10908	0.060339	-0.1104	-0.02185	0.03862	-0.00888	0.03656	-0.07522	0.014819
-0.04767	-0.10203	0.038829	-0.04237	-0.14945	0.047874	-0.01817	-0.00651	0.088379	-0.05897	0.010878	0.074813	0.079409	0.089245	0.105036	0.073841	-0.04488	0.006316	-0.00298	0.020904	0.056303	-0.07734	-0.04517	0.062715	-0.00078	-0.01395	-0.04315	-0.03229	-0.09063	-0.10806	-0.08494	-0.09487	-0.02191	-0.00391	-0.05043	-0.06044	-0.07869	-0.00109	-0.10993	-0.02232	-0.0365	-0.09556	-0.01063	0.032627	-0.04698	-0.07661	-0.03137	0.003837	-0.01152	-0.06836
-0.01492	-0.05053	0.084286	0.054703	0.007724	0.038834	0.034855	-0.02231	0.040955	0.059624	0.107085	0.049695	0.052917	-0.02474	0.034153	0.147984	0.038003	0.00364	0.028297	0.058168	0.061171	0.036845	-0.05657	0.005585	-0.04592	-0.04621	-0.10999	0.020344	-0.02817	-0.01412	-0.07398	-0.01992	0.050935	-0.06306	0.033196	0.048375	-0.11815	-0.02114	-0.00026	-0.0362	0.046814	-0.08818	-0.07309	-0.03666	-0.05995	-0.09912	-0.01171	-0.09061	0.07018	0.002144
0.026101	0.038411	-0.05156	-0.05402	0.024771	-0.05455	-0.00695	0.089132	0.039401	0.000955	0.041024	0.064492	0.053689	-0.00166	0.001428	-0.00357	0.060488	0.080164	0.025899	0.069565	0.12548	0.005195	-0.11604	-0.03773	0.005464	0.066559	0.125352	-0.1211	-0.01081	0.013423	-0.07255	0.054775	0.10602	0.03325	-0.10689	-0.03	-0.01495	-0.03638	-0.02601	-0.00997	0.0714	-0.08146	-0.01348	0.078007	-0.04082	-0.09972	-0.04676	0.050779	-0.02076	0.014767
-0.08378	-0.08232	-0.15558	0.02661	-0.07659	-0.12973	-0.03379	-0.06125	0.022796	0.076681	-0.08776	-0.06022	-0.06524	0.066881	-0.11443	-0.05399	0.012901	0.044382	0.027086	-0.0277	-0.0137	-0.00366	-0.05353	0.034806	-0.0846	-0.01785	0.079083	-0.07712	-0.00675	0.020027	-0.0556	0.071898	-0.05604	-0.0222	-0.01792	-0.02952	-0.02018	-0.06873	-0.04735	0.04425	0.02045	-0.06327	0.047398	0.023816	-0.02707	0.028406	0.049552	-0.02104	0.005883	-0.01034
-0.06758	-0.09063	-0.07738	-0.06339	-0.04877	-0.01043	-0.08851	-0.00349	-0.01777	0.103246	0.060334	-0.04761	0.016409	0.028709	0.027508	0.004385	0.029127	-0.04637	0.112886	-0.01033	0.007497	-0.02834	-0.09173	-0.09628	-0.01473	-0.06708	-0.00198	-0.11312	0.008597	0.023849	-0.00501	0.080075	0.072018	0.003362	-0.01763	-0.05825	-0.04918	-0.0651	0.01651	0.087914	0.086885	-0.12325	0.042682	0.033564	-0.05765	0.027256	-0.01861	-0.01685	-0.03192	0.042336
0.003434	0.043783	0.095358	0.030834	0.003831	0.056513	0.047333	0.089373	-0.06092	0.007371	0.062246	0.135832	-0.04761	0.051069	-0.00579	0.018772	0.032083	0.018325	0.089474	0.003271	-0.00615	0.024332	-0.03458	-0.06921	0.000662	-0.00894	0.081156	0.003405	-0.03117	0.057572	-0.08104	0.024147	0.110006	-0.08425	-0.01883	0.03279	-0.08644	-0.07547	0.006279	0.039764	-0.03249	0.036671	-0.07675	0.021012	-0.01201	-0.04227	-0.00826	-0.08516	0.068064	0.097246
-0.01714	-0.04495	0.040941	0.000117	-0.02647	-0.0394	0.007798	0.025377	-0.04978	0.062683	0.053396	-0.06166	-0.02084	0.063737	0.011531	-0.02788	-0.03892	-0.04113	0.094581	0.031077	-0.03225	0.028145	-0.02537	0.018139	-0.02184	0.053344	-0.07052	-0.11248	-0.06252	-0.06543	-0.11461	0.027473	-0.00975	-0.14199	-0.01809	-0.00193	-0.10351	-0.093	-0.01362	0.007118	0.021466	-0.03286	-0.06728	0.06281	-0.04929	-0.11639	-0.10803	-0.07502	-0.0929	-0.06794
0.005133	0.110203	0.094627	0.064855	-0.01183	0.027686	0.063918	0.112236	0.004645	0.089072	0.209099	0.2186	0.03089	0.007539	0.028728	0.150908	0.052439	0.021153	0.076451	0.071478	0.077459	0.171784	-0.0204	0.010381	0.098376	-0.03428	0.002265	0.017376	-0.04828	0.039199	-0.10169	-0.05731	-0.03654	-0.01009	-0.03463	-0.03234	-0.00967	0.035091	-0.05048	0.014905	0.026465	-0.03232	-0.08403	0.142594	-0.10287	-0.02999	0.049687	-0.0186	0.027385	-0.0378
-0.05742	-0.04321	-0.06626	0.02336	-0.03635	-0.04927	-0.01402	0.01259	-0.06239	0.010621	-0.00529	-0.04376	-0.02554	-0.00564	-0.01583	0.025683	-0.001	-0.09074	-0.08102	-0.01469	-0.06568	-0.03022	-0.15763	-0.00098	-0.14187	-0.00303	-0.04781	-0.03933	-0.00233	0.08622	-0.11429	0.046258	-0.07415	-0.00573	-0.04827	-0.0323	0.060028	0.029147	-0.01849	0.042443	-0.0287	-0.04046	-0.0504	-0.00179	-0.10172	-0.07716	0.016695	0.054553	0.041789	0.006439
-0.07565	-0.02528	-0.05772	0.068007	-0.08541	-0.03782	0.039633	0.047885	0.0647	0.019324	0.029295	0.081855	-0.02118	-0.00549	0.038417	-0.00453	0.059393	0.080123	-0.00421	-0.05188	-0.00094	0.028441	-0.04785	-0.02005	-0.07493	-0.00145	-0.07904	0.076042	0.02973	-0.06023	-0.03024	0.021115	0.067921	-0.02241	-0.1253	0.042538	-0.18992	0.041972	-0.03853	0.060435	0.035253	-0.14427	-0.0122	-0.13443	-0.00357	-0.02543	-0.06734	-0.12222	-0.1647	0.024943
-0.08171	-0.04972	-0.03155	0.003587	0.003345	-0.03901	0.000721	-0.02704	0.020453	0.03611	-0.00467	-0.0268	-0.06489	0.014466	-0.01426	0.01257	0.073172	0.002747	-0.0339	-0.08428	-0.02685	-0.00532	-0.06833	0.062867	-0.15854	-0.14227	-0.09572	-0.02286	-0.00533	-0.02982	-0.07645	-0.03522	-0.09443	-0.08885	-0.00271	-0.12416	-0.06981	-0.12057	-0.07392	-0.05233	-0.03569	-0.06984	-0.04952	-0.1176	-0.07661	-0.07375	-0.07267	-0.09389	-0.13468	-0.16549
0.001271	0.031466	0.067546	0.033898	-0.05352	-0.0103	0.044992	0.093285	-0.05351	0.022362	0.058503	0.111814	-0.01258	-0.00036	0.10962	-0.01292	0.008425	0.08752	0.045504	0.081753	0.011288	0.013336	-0.10356	-0.0409	-0.08655	-0.07195	-0.01817	-0.05002	-0.05852	-0.10346	-0.07578	0.023121	-0.10157	-0.03655	-0.08075	0.038231	-0.07906	-0.06038	-0.15437	0.040638	-0.00354	-0.04172	0.012319	-0.00111	-0.0066	-0.02165	-0.01269	-0.07652	-0.05635	-0.0215
-0.01596	-0.09232	-0.04916	0.021595	0.026067	-0.11141	-0.02238	0.031429	0.133638	-0.04514	-0.03513	0.0187	-0.00852	0.021348	0.025957	0.101004	0.013345	0.062534	0.068273	0.065909	0.051762	0.03366	-0.05508	0.003084	0.076196	0.029411	-0.09048	-0.0086	-0.05349	-0.06103	-0.0291	-0.0587	0.008758	-0.00777	-0.00618	-0.04928	-0.07931	-0.00843	-0.10947	0.094294	-0.03645	-0.07742	-0.01103	0.004075	0.050048	-0.04448	-0.11899	0.03411	-0.01823	-0.05603
-0.02513	-0.06159	-0.10657	-0.09286	-0.04852	-0.06327	-0.07037	-0.02643	-0.00904	-0.02422	-0.06181	-0.05899	-0.08336	0.012963	-0.05305	0.025543	0.026767	-0.04262	0.029902	-0.00346	-0.07854	-0.00115	-0.13598	-0.07967	-0.09051	-0.00384	-0.10202	-0.19048	-0.00017	-0.09761	-0.04638	-0.05031	-0.04249	-0.02575	-0.02229	-0.06842	-0.02032	-0.11173	-0.12918	0.014624	-0.01816	-0.14783	-0.03724	-0.02489	-0.01678	-0.11262	-0.16974	0.03355	0.004539	-0.03185
-0.00292	-0.06909	-0.01769	0.036095	-0.07562	0.015613	-0.03179	0.035688	-0.06569	0.063404	-0.03905	0.000343	-0.04337	-0.01424	0.009931	0.058685	-0.03123	-0.02643	-0.11357	-0.03789	0.015102	-0.05723	-0.0804	-0.06831	0.041516	-0.05479	-0.01387	-0.11173	-0.15026	0.014588	-0.04573	-0.00904	-0.07579	-0.01777	-0.06745	0.026455	-0.10686	-0.02102	-0.03469	-0.04416	0.001588	-0.11308	-0.02282	0.015509	0.037075	-0.13577	-0.01056	-0.09104	-0.01015	-0.07001
-0.05012	0.011161	-0.00368	-0.05334	-0.09253	0.0452	0.031016	0.02575	0.125125	0.048222	0.096286	0.092706	-0.0174	0.016414	0.04917	0.150549	0.016369	0.019574	-0.01071	0.031108	0.121696	-0.02448	0.085523	0.063731	0.095397	0.025282	0.065653	0.07785	0.014977	-0.05843	0.028863	-0.04534	0.164656	0.000493	-0.03302	-0.00024	0.001643	0.00545	0.031958	0.085068	-0.04215	-0.14472	0.041397	0.008786	-0.02166	0.023015	0.031629	0.031994	0.011146	-0.02378
-0.09464	0.003947	-0.09634	-0.0404	0.041102	-0.06002	0.063754	0.099772	-0.02627	0.084713	0.076531	0.078558	-0.00936	0.037196	0.098186	0.049317	0.041408	0.096586	0.091899	0.047086	0.028651	-0.03595	-0.06053	-0.01504	-0.07038	-0.02001	0.028442	0.004972	-0.0524	-0.02786	-0.01852	-0.04392	0.012133	-0.07888	0.026061	-0.01339	-0.02794	-0.01825	-0.02962	0.006606	0.093978	0.048352	-0.10555	0.024312	-0.00757	0.009359	-0.07028	-0.01838	-0.13377	0.031828
-0.08653	-0.07937	-0.02418	0.002433	-0.13518	-0.08816	-0.05409	-0.00149	-0.02396	-0.01388	-0.03582	0.027135	-0.06611	0.033518	-0.05296	-0.00907	-0.0235	-0.00243	0.092927	0.009483	-0.01327	-0.05225	-0.08461	0.017507	-0.00928	-0.00478	-0.00174	0.007339	-0.04921	0.016226	-0.03013	0.016782	-0.01447	-0.042	0.061151	-0.09012	-0.07808	-0.13892	-0.05189	0.032908	-0.04311	-0.11873	-0.04107	-0.02525	-0.08276	-0.03922	-0.03154	0.015525	-0.00774	-0.02723
-0.04685	0.021825	-0.02915	-0.06555	0.02291	-0.07604	0.081355	0.060663	0.039905	0.061965	0.114599	0.072443	0.093163	0.066426	0.009752	0.00765	0.056697	0.041635	0.057133	0.069348	-0.03318	0.034939	-0.01964	0.011809	-0.04281	0.02134	-0.03255	-0.03315	-0.00608	-0.02438	-0.11752	0.042187	0.005791	0.090484	-0.06634	0.123156	-0.06046	0.00849	-0.04198	-0.05952	0.00411	-0.12979	0.079994	-0.06783	-0.0497	-0.07613	0.017211	0.009499	0.118026	0.021277
0.09882	0.056598	0.062523	0.076765	-0.01606	0.050916	0.055995	0.075087	-0.06155	0.078227	0.00386	-0.01258	-0.01717	-0.0403	0.092567	0.062724	0.065057	-0.02616	-0.01965	-0.05545	0.027412	0.005926	-0.07936	0.054161	-0.06378	-0.08038	-0.00049	-0.14092	-0.01831	-0.02006	-0.01007	-0.11933	-0.08291	-0.06554	-0.08536	-0.10977	-0.09337	-0.07268	-0.09578	-0.11499	0.095684	0.013521	-0.06313	0.027428	-0.08167	-0.02251	-0.0427	-0.04551	-0.08263	-0.06376
-0.04335	0.018615	0.061561	0.028197	-0.09037	0.035993	0.020734	0.04994	-0.08994	-0.03005	-0.00843	0.000882	-0.0616	0.009927	0.063481	0.035342	-0.03373	-0.01717	0.074119	-0.00633	-0.05058	0.013659	-0.0712	-0.02972	-0.01262	-0.04456	0.07475	-0.08714	-0.08128	-0.02264	-0.11115	-0.10403	0.03503	-0.17371	-0.05061	-0.02808	-0.07069	-0.03568	-0.01675	-0.05587	0.034426	-0.02473	-0.10591	0.126459	0.012382	-0.1308	-0.0874	-0.08448	0.007527	-0.06554
-0.06427	-0.0833	-0.05002	-0.02538	-0.05963	-0.134	-0.07303	0.059675	-0.08265	0.055589	-0.02254	0.014747	-0.05851	0.032154	-0.07671	-0.05867	-0.05227	-0.03497	0.012099	-0.00522	0.02186	-0.08114	-0.03615	-0.04678	0.014867	-0.13932	0.002855	-0.01771	-0.04782	-0.05107	-0.04799	-0.0838	-0.02013	0.009143	-0.1037	-0.07006	-0.0885	-0.06076	-0.08938	0.029858	-0.00803	-0.17141	-0.00333	0.000191	0.016283	0.029321	-0.14784	-0.06715	-0.07094	0.003135
-0.08641	-0.09807	-0.02172	-0.11087	-0.03701	-0.03699	-0.03314	-0.05538	0.058655	-0.07367	-0.03805	-0.03621	-0.03401	-0.0183	-0.06134	-0.02003	0.008499	-0.03511	-0.10511	0.07848	0.005402	0.015981	-0.07899	-0.03758	0.023443	-0.04942	-0.03937	-0.02144	0.032231	-0.08267	0.01955	-0.04779	0.057464	-0.03166	-0.10471	-0.03552	-0.04435	-0.11298	-0.07437	0.070862	-0.09223	-0.05151	0.071273	-0.05546	-0.07095	-0.05388	-0.0157	-0.04967	0.034653	-0.03773
-0.02423	0.044187	-0.15682	-0.07956	-0.05853	-0.03868	0.015865	-0.00759	-0.00379	-0.08504	-0.03856	-0.04286	-0.03931	0.065044	-0.03779	0.015052	0.069691	-0.09084	-0.02077	0.006225	0.028341	0.080962	-0.07621	-0.00819	-0.00752	0.079756	0.05521	-0.12984	-0.02997	-0.01846	-0.04839	-0.00149	0.020671	0.024207	-0.03773	0.047052	0.109255	-0.09205	-0.00869	-0.05252	-0.06502	0.037974	-0.00307	-0.00622	-0.12808	0.030923	0.07133	0.023615	0.08138	-0.04321
0.017	-0.07338	-0.01882	-0.05251	-0.13218	-0.08354	-0.07547	0.017208	-0.02671	0.036914	-0.00782	0.018026	-0.00281	0.021522	-0.02674	0.029278	0.062925	-0.07448	-0.00161	-0.01307	0.010402	-0.02165	0.040461	-0.0154	-0.05171	-0.05992	-0.04154	0.019225	0.036672	0.072463	-0.02329	-0.00841	-0.02462	-0.07915	-0.05762	-0.02444	-0.11846	-0.00991	-0.03655	-0.00144	0.057033	-0.05381	0.011779	0.025961	-0.02753	-0.04275	0.048618	-0.0208	0.026843	-0.02734
0.057976	-0.05364	-0.12348	0.01088	-0.04837	-0.00254	-0.01068	-0.03365	0.040674	-0.01508	-0.07217	-0.11996	-0.00482	0.023979	-0.12159	0.032788	0.020599	-0.01723	0.010346	0.032752	0.001347	-0.01125	-0.15341	0.012851	-0.07462	-0.00786	-0.11264	-0.05751	-0.04826	-0.15633	-0.08732	-0.03119	-0.00873	-0.04832	-0.15731	-0.0041	-0.14415	-0.05173	-0.10172	0.022895	0.027517	-0.06336	-0.07194	-0.01582	-0.01192	-0.11676	-0.06804	-0.02601	-0.12295	-0.01993
-0.10514	-0.10497	-0.05839	-0.03608	-0.06519	-0.0197	0.041889	-0.01606	-0.09357	-0.06624	-0.03747	0.019424	-0.02819	-0.03337	-0.10684	-0.04186	0.005389	-0.02024	-0.05257	-0.04818	-0.03725	0.017846	-0.09388	-0.02	-0.07008	-0.02773	-0.02	0.000629	-0.0163	-0.05246	-0.03792	0.011056	0.030936	-0.06584	-0.00737	-0.06958	-0.04223	-0.05511	-0.02059	-0.03473	-0.00672	0.000238	0.050911	-0.06017	0.032829	0.006332	0.017835	-0.01092	-0.00796	-0.03255
0.005293	-0.11345	0.012267	-0.02546	-0.02064	-0.10725	-0.00688	0.097128	-0.03149	0.103765	-0.01189	-0.04951	-0.10303	-0.01047	-0.0645	-0.02539	0.047537	-0.04905	-0.08975	0.004642	0.039754	0.006189	-0.00999	0.008794	-0.07819	-0.12689	-0.00647	-0.08108	-0.02087	-0.02108	-0.06297	0.050861	-0.09208	-0.01937	-0.09736	-0.04472	-0.11262	0.001035	-0.03525	0.002661	0.019155	-0.05028	0.029765	-0.07221	0.072896	-0.08002	-0.06044	0.011277	-0.02279	-0.00607
-0.03797	0.045714	-0.053	-0.06015	-0.10466	-0.08018	-0.02574	0.040825	-0.02907	-0.02744	0.007869	0.011274	-0.03923	-0.08069	-0.03116	-0.00764	-0.00024	-0.03621	-0.0743	-0.11834	-0.0015	-0.08512	0.003532	-0.01052	-0.01166	0.013424	-0.06703	0.022151	-0.03671	-0.07412	-0.01979	0.007689	-0.02298	-0.0325	-0.00329	0.026785	-0.10462	-0.0905	0.004948	0.046365	0.074908	0.003606	-0.04185	-0.02618	-0.10059	0.110492	0.051895	0.03363	-0.06369	-0.04011
-0.20054	-0.07656	-0.02103	-0.01287	-0.10822	-0.10423	-0.01121	0.045619	0.006135	-0.05931	-0.02314	-0.00114	-0.0433	-0.04003	-0.03155	0.008227	0.027074	0.013979	0.0234	-0.02176	0.030928	0.058104	-0.07429	-0.00352	-0.00855	-0.06732	-0.03053	0.086278	0.046826	-0.03226	0.021	-0.06336	0.00122	-0.01513	-0.00317	0.032153	-0.04113	-0.02174	0.023755	0.113878	0.02167	-0.03575	0.075268	-0.07577	0.004946	0.032309	-0.03117	0.015792	-0.02003	-0.06139
-0.02684	-0.05114	0.022349	-0.0099	0.002584	-0.06533	-0.03005	-0.0096	-0.02881	0.042955	0.019185	0.042979	-0.0405	-0.08065	-0.17259	-0.02995	-0.10458	-0.05262	-0.04116	-0.06046	-0.00568	0.00858	-0.07792	-0.04623	-0.01032	-0.07986	-0.01545	-0.08398	-0.07457	-0.02137	-0.15918	-0.14041	-0.11905	-0.01028	-0.1481	-0.10141	-0.12196	-0.03711	-0.11378	-0.01445	0.037813	-0.10694	-0.10013	0.041133	-0.11968	-0.03767	-0.02308	-0.05534	-0.04419	-0.06649
-0.1234	-0.04914	0.020587	0.023138	0.033358	-0.0033	-2.5e-05	-0.01857	-0.03649	-0.01902	-0.08183	0.032944	-0.08517	-0.09739	-0.01591	0.005425	0.043581	-0.04739	-0.07327	0.022047	0.074989	0.042702	0.034794	-0.03017	0.007703	-0.00416	-0.00597	0.055231	0.013056	-0.09525	-0.03385	0.004294	0.046784	-0.02535	0.033762	-0.04056	-0.11419	0.055931	-0.04829	0.033777	0.013887	0.004472	0.015611	-0.07646	0.023518	0.015778	-0.05145	-0.05472	-0.02036	-0.05973
-0.09259	-0.14405	-0.11966	-0.10791	-0.12981	-0.11186	-0.02621	-0.07992	-0.03785	0.002757	-0.1144	0.068431	0.032769	-0.03362	-0.09017	0.033815	0.034007	0.032555	0.003693	-0.01791	-0.01712	-0.04042	0.000926	0.020303	-0.05031	-0.07712	-0.05547	-0.11255	-0.02035	-0.04249	-0.0061	-0.04448	0.008682	-0.03529	-0.06657	-0.04376	-0.10963	0.088968	0.038103	0.077918	0.044483	-0.04285	-0.02055	0.000583	0.059583	-0.04007	-0.03848	-0.00319	-0.04335	0.023348
-0.15013	-0.05833	-0.04047	-0.07732	-0.10887	-0.06048	-0.08176	-0.03002	-0.08284	-0.00559	-0.09261	0.019548	-0.10103	-0.05488	-0.00503	-0.00892	0.019631	-0.04089	-0.04714	-0.07193	0.067384	0.028335	0.032849	0.016567	0.049127	0.025765	0.057607	0.095639	-0.06044	0.006277	0.007244	0.051136	-0.07172	0.031771	0.080689	0.020755	-0.01906	-0.02077	0.074402	-0.03881	0.049098	0.017333	0.015903	0.015755	-0.02166	0.058035	-0.02893	0.011518	0.041697	-0.03276
-0.04694	-0.03094	-0.02485	-0.03195	-0.00579	-0.01334	-0.04757	-0.00082	-0.07346	0.059097	-0.00264	-0.09175	-0.06761	-0.03993	-0.06131	-0.01306	-0.02827	-0.16648	-0.01246	-0.00935	-0.01065	-0.11744	-0.05388	0.008233	-0.0009	-0.04298	-0.10945	-0.20619	-0.06809	-0.08975	-0.02066	-0.06069	-0.03023	-0.0215	-0.2161	-0.04944	-0.06931	-0.09688	-0.00846	-0.10739	-0.04869	-0.058	-0.11623	-0.04178	-0.01452	-0.04485	-0.13016	-0.03049	-0.01534	-0.11467
-0.05053	0.035604	0.023364	-0.03773	-0.00944	-0.07807	-0.003	-0.12069	-0.01008	-0.00262	-0.00313	-0.11344	0.015944	-0.01736	-0.06471	-0.09272	0.017463	-0.06321	-0.03659	-0.06802	0.026966	-0.03228	-0.06997	-0.01512	0.004814	-0.05124	-0.08656	-0.04904	0.004687	-0.07978	-0.09673	0.003479	-0.05452	-0.09762	-0.08909	-0.01691	-0.03964	0.004676	-0.03017	-0.01262	-0.06687	0.075184	-0.08364	-0.06969	0.00672	0.01212	0.012275	0.020147	-0.00221	-0.08807
0.075257	-0.03763	0.006712	0.030065	0.078689	0.076825	-0.01287	-0.05119	0.06229	0.009054	-0.06453	-0.06001	-0.0421	-0.0767	-0.07353	0.09805	-0.08264	0.02015	-0.11433	-0.06693	0.049153	-0.02056	0.03352	0.028694	0.040512	-0.06626	0.029779	-0.0012	-0.11759	-0.06661	-0.13154	-0.04196	-0.08857	-0.03739	-0.03403	-0.16264	-0.08394	-0.07774	0.015024	0.045888	-0.02587	-0.03948	-0.04906	-0.15875	-0.07842	-0.03638	-0.07664	0.001861	-0.03718	-0.04163
-0.1353	0.00825	-0.00852	-0.09984	-0.10622	-0.12091	-0.10767	-0.10102	-0.16774	-0.00235	-0.06817	-0.03331	-0.06072	-0.06753	-0.08635	-0.01435	-0.02856	-0.13642	-0.05979	-0.06829	-0.02613	-0.04056	0.047612	-0.08806	-0.10847	0.015654	-0.10563	-0.05332	0.051947	-0.09597	-0.02641	-0.05772	0.006406	0.03285	-0.02894	-0.03687	-0.06915	0.002528	0.057312	0.003437	-0.04368	-0.06883	0.009468	-0.0041	-0.06706	0.039328	-0.0243	0.034581	-0.00732	-0.09258
-0.00069	-0.00563	-0.03346	0.019564	-0.08099	0.031358	-0.07104	-0.09922	-0.01815	-0.03282	0.024656	0.000341	-0.08841	-0.01464	0.046158	0.049922	-0.01112	-0.01826	-0.02128	-0.07974	0.061228	-0.05429	-0.02162	-0.06325	0.020012	0.053367	-0.07454	0.000494	-0.03111	-0.09335	-0.01349	-0.1057	-0.08956	-0.04785	-0.04602	-0.0666	-0.02667	-0.03833	-0.00974	-0.02136	-0.06448	-0.06685	-0.03288	0.016108	-0.15099	-0.05945	-0.08974	-0.07674	-0.08313	-0.16854
-0.02318	-0.03135	-0.05988	-0.04181	-0.03484	0.002907	0.024477	-0.04599	-0.06253	-0.0623	0.034429	-0.03764	-0.00905	0.065974	-0.11744	0.030923	-0.02336	-0.10459	-0.07412	-0.04331	0.034927	-0.08334	-0.06874	-0.12905	-0.05938	-0.07218	-0.03815	0.017795	-0.03348	-0.02323	-0.03909	-0.19563	0.002832	-0.04518	-0.12002	-0.04505	-0.0773	-0.00925	-0.05174	-0.02909	-0.05926	-0.08435	0.04886	-0.13074	-0.11063	-0.02567	-0.0989	-0.07333	-0.01306	-0.02428
-0.09439	-0.06501	-0.05714	-0.02534	-0.05821	-0.06669	-0.07294	-0.06648	-0.15907	-0.12195	-0.07682	-0.01408	-0.15733	-0.11743	-0.04973	-0.0523	-0.0661	-0.10303	-0.14341	-0.07795	-0.0441	-0.11742	0.001431	-0.10051	-0.05621	-0.05378	0.004086	-0.0826	-0.00738	-0.00305	-0.07129	-0.09547	-0.06482	-0.00252	-0.06666	-0.05127	-0.02741	-0.05682	-0.01721	-0.0171	0.030853	-0.10915	-0.09211	-0.08743	-0.08636	-0.02061	-0.09317	-0.08824	0.002076	-0.10872
0.035715	0.012827	0.036856	0.027448	-0.04728	-0.03734	0.049557	0.023224	-0.03924	0.037103	-0.01336	0.030243	-0.03631	-0.06554	0.022463	-0.06985	-0.05371	0.010435	-0.05325	-0.06226	0.081962	-0.06481	0.029585	-0.0859	-0.04005	0.045939	0.035536	-0.07142	-0.06364	-0.03943	-0.03675	-0.06159	-0.07086	-0.07825	-0.07461	-0.02842	-0.14304	0.044999	-0.02203	-0.05177	-0.03339	-0.04843	-0.02605	0.001652	-0.05839	-0.10493	-0.04258	-0.11419	-0.02838	-0.05252
0.056551	-0.01069	-0.00277	-0.00965	0.031601	0.074535	0.065709	0.014269	-0.05422	0.009049	-0.00198	-0.00359	-0.02302	-0.07043	-0.04316	0.011513	0.057557	0.011186	-0.06269	-0.06814	0.036796	-0.08397	0.082489	-0.07259	-0.05561	-0.14585	0.070219	-0.04881	-0.01762	0.030258	-0.0484	-0.09393	-0.07631	-0.05905	-0.04692	0.037049	-0.04828	-0.00342	-0.07035	0.051958	0.100829	-0.04467	-0.07208	-0.07912	-0.01417	-0.02858	0.008812	0.026315	0.010201	-0.06425
-0.01167	-0.18554	-0.08452	-0.00515	-0.05679	-0.09774	-0.08013	-0.05552	-0.08134	-0.03477	-0.05255	-0.02788	-0.03392	-0.02294	-0.03163	-0.03441	-0.01088	-0.04276	-0.15923	-0.0541	-0.03685	-0.02698	-0.05976	-0.07256	-0.0766	-0.13805	-0.07997	0.00933	-0.07826	-0.05441	-0.00602	-0.10191	-0.02394	-0.00544	-0.02241	-0.01114	-0.07838	-0.06128	-0.02829	0.004753	-0.10954	-0.13938	0.027253	-0.01131	-0.05085	-0.0528	-0.04475	-0.04135	-0.10699	-0.10239
-0.08569	-0.08453	-0.04484	-0.06304	-0.05284	-0.06391	-0.05326	-0.04771	-0.09477	0.026575	-0.09388	0.020127	0.032802	0.005688	-0.02924	-0.04865	-0.04092	-0.10233	-0.13628	-0.04536	0.005857	-0.05838	-0.04902	-0.05984	-0.041	-0.07199	-0.0518	0.029206	0.00279	-0.03147	0.040721	-0.11054	0.007088	0.022047	-0.03658	-0.03512	-0.0393	-0.00035	0.006332	0.032523	-0.03266	0.00482	0.021654	-0.01643	-0.0095	0.014893	0.004872	-0.0745	-0.03595	-0.0127
-0.01604	-0.02012	-0.02132	-0.01938	-0.02734	-0.01383	0.037459	-0.01345	0.040981	0.045836	0.05297	0.046959	0.076399	0.048254	0.040871	-0.00467	0.031697	-0.0525	-0.04866	-0.00988	0.036452	-0.03871	0.002738	-0.03057	0.080224	-0.0218	-0.02496	0.018519	-0.02422	0.034945	0.037028	-0.05239	0.012884	-0.05043	-0.05521	-0.00896	-0.04035	0.026762	-0.10418	0.021133	-0.04448	-0.00291	0.108664	0.004237	-0.0281	-0.02878	-0.00145	-0.05518	-0.03029	-0.06167
-0.01386	-0.10989	-0.08916	-0.04224	-0.0206	-0.02717	0.006715	0.114204	0.069873	-0.03522	-0.00168	0.052457	0.067607	-0.05004	0.085719	0.000251	0.065464	0.099713	0.029202	0.056458	0.09758	-0.01237	-0.0667	0.08202	-0.02224	-0.02751	0.056513	-0.02433	0.030268	0.069469	-0.05365	-0.06684	-0.03622	-0.06119	-0.0338	0.027756	-0.03427	-0.05275	-0.0148	0.029366	-0.04379	0.032658	0.00366	-0.03051	-0.10071	-0.02771	0.02547	-0.03851	-0.034	-0.08568
-0.03082	-0.11598	-0.05704	-0.09597	-0.02394	-0.0809	0.00828	0.041339	-0.06845	-0.04324	0.120352	-0.00433	-0.05202	-0.00387	-0.02146	0.022943	0.043182	0.067139	-0.01722	0.046101	-0.00076	-0.03994	-0.01873	-0.07638	-0.00888	-0.01933	0.045174	0.034947	-0.01477	-0.05618	-0.00093	-0.00892	-0.00771	-0.05915	-0.07	0.052378	-0.06475	0.138458	0.024265	-0.0266	0.132707	0.030141	0.033875	-0.04751	0.008741	-0.02746	0.069423	0.053042	-0.01953	0.004714
0.042626	0.058974	0.025555	0.019141	0.076678	0.027044	0.113075	0.114458	0.007536	0.036248	0.144635	0.101526	0.009696	0.013156	0.098737	0.038642	0.094078	0.008662	0.148477	0.062413	0.034339	0.010897	0.184127	0.042761	0.04665	0.010685	0.079208	0.07793	0.091515	0.034599	-0.04129	-0.06367	0.0773	-0.02297	0.013872	0.016485	0.061073	0.051543	-0.05009	-0.07042	-0.0127	-0.00683	0.05456	0.043138	0.020787	0.04301	0.031654	0.076039	0.043039	0.083432
-0.03788	-1.7e-05	-0.0038	-0.01578	0.063186	0.025124	0.058259	0.126454	0.118103	0.055352	0.102829	0.147897	0.065665	0.056572	0.10961	0.067568	0.026435	0.06749	0.104331	0.112927	0.02306	0.045895	0.091422	0.053263	0.048111	-0.06774	0.008812	0.149334	0.122791	0.060879	0.039188	0.013345	0.087057	0.030331	0.09486	0.128054	-0.00352	0.088501	-0.04057	0.077899	0.042996	0.040302	0.092727	0.036092	0.1128	-0.00411	0.043862	-0.00608	-0.03228	0.117526
-0.03436	-0.09453	-0.00456	-0.0549	-0.01214	-0.01874	-0.00425	-0.0156	0.022074	0.119222	0.020813	0.074811	-0.00501	0.010912	0.072641	0.034602	-0.03359	-0.05217	-0.00488	0.088819	0.029536	0.009693	0.016832	-0.08385	0.049747	-0.0554	0.017401	0.087795	0.061741	0.01589	0.0095	0.079516	0.071875	0.119068	0.062611	0.075516	0.081608	0.125139	-0.05076	0.082693	0.032634	0.027022	0.086673	0.038178	0.083034	0.081343	0.048423	0.051081	0.028265	0.105409
0.059581	-0.05728	-0.03638	-0.01453	-0.01467	-0.04085	-0.02742	-0.01682	-0.03479	0.01342	-0.02293	0.010643	-0.01869	0.041062	0.024884	-0.029	-0.02	0.02414	0.026848	0.049482	-0.02613	-0.03122	0.068291	-0.02959	0.109422	0.021005	-0.01111	-0.04551	-0.02835	0.056194	-0.02345	-0.13086	0.045075	0.044571	0.117645	-0.00279	0.049404	0.005832	-0.00527	-0.00773	0.001601	-0.00662	0.085767	0.128365	0.099284	0.099638	0.043619	0.014947	0.041996	0.020181
0.088596	-0.0134	0.000628	-0.01934	-0.0184	0.026225	0.013254	0.056974	0.056699	-0.01887	0.120329	0.147474	0.014	-0.00567	0.144652	0.056368	0.070376	-0.03429	0.110675	-0.02555	-0.04166	0.058865	-0.00986	0.010659	0.044174	0.023099	0.05055	0.109136	0.095678	0.098895	-0.06513	0.091305	0.046735	0.018935	0.092277	0.028287	0.072856	0.023848	0.197382	0.012331	0.01456	0.044167	0.013421	0.088449	0.004948	0.097708	0.119954	0.070097	-0.00588	0.122513
0.049457	-0.08177	-0.03533	-0.02908	-0.02243	-0.01432	-0.05258	0.038867	-0.0009	-0.02905	0.062466	0.129046	-0.05188	-0.11318	0.009408	0.023945	0.039105	-0.06015	0.034612	0.055159	0.013507	-0.04615	0.067992	-0.0449	0.037871	-0.10661	0.027848	-0.03769	0.068129	0.010027	0.055637	-0.03387	-0.01487	-0.01478	0.008193	0.075303	0.134123	-0.05696	-0.0053	0.04107	-0.03706	-0.02589	0.018618	0.069236	-0.01039	0.109062	0.003959	0.036907	0.076649	0.057279
-0.15056	-0.0863	-0.0512	-0.0358	-0.12331	-0.03547	-0.0541	-0.01366	-0.05405	-0.05764	-0.07138	0.025733	-0.13565	0.017387	0.009673	0.017111	0.048254	0.006361	0.082916	0.063057	0.014711	0.003113	-0.01266	0.061933	-0.05878	-0.05934	0.095085	0.011765	0.0399	0.058528	0.006989	0.070982	0.053235	0.052734	0.06651	0.016357	0.161077	0.066863	0.031766	-0.01949	-0.07729	-0.03072	0.115426	0.043228	0.010334	0.031424	0.044167	0.072088	0.041005	0.044757
-0.07982	-0.0497	-0.05781	-0.03131	-0.03612	-0.06926	-0.06967	-0.03749	-0.06118	-0.01604	-0.04639	-0.03221	-0.04177	-0.04893	-0.00917	-0.02864	-0.07901	-0.04697	-0.1049	0.001718	-0.02132	-0.09267	-0.0216	0.009661	-0.07065	-0.0552	0.01006	-0.04165	-0.01741	-0.08101	-0.0695	-0.11253	-0.03772	-0.04253	0.08502	0.004923	0.019914	-0.0806	-0.08571	-0.11251	-0.04662	-0.06445	-0.01711	-0.06403	-0.06455	0.003752	-0.05401	-0.08567	-0.04409	-0.01446
-0.00588	-0.04024	-0.0636	-0.04855	-0.09254	-0.06265	-0.02328	-0.04543	-0.01999	0.019711	0.03852	0.1557	-0.02732	-0.0289	0.016864	0.05035	0.068289	0.066495	0.014119	0.090547	0.081051	0.002207	0.006305	0.018735	-0.02297	-0.0683	0.054909	0.021516	0.081461	0.049818	-0.05611	-0.02533	0.05407	-0.04662	0.013473	-0.02634	0.043989	0.104458	-0.06533	0.064661	0.036791	0.010481	0.057496	-0.01961	0.036489	0.09403	0.089856	-0.00435	-0.02769	-0.00012
-0.0276	-0.13799	0.057686	-0.07211	-0.08895	-0.01901	-0.04383	-0.07243	-0.05005	0.008413	0.026448	0.04089	-0.12377	-0.00063	0.001541	0.029114	-0.01248	0.044251	-0.03299	0.014689	0.029408	0.082942	0.02222	0.033649	-0.01803	-0.03441	-0.02396	-0.01473	-0.03069	0.067788	-0.08438	0.031614	-0.05853	0.027823	0.086593	0.031516	0.075409	-0.01028	0.051264	0.058805	-0.02817	0.018441	0.174295	0.023326	-0.03479	0.052346	0.045437	0.123617	0.072617	0.054829
-0.00147	-0.04834	0.070768	0.049457	-0.02881	-0.02099	0.00915	0.034172	0.081225	0.044583	-0.01891	0.11069	-0.0314	-0.09138	0.075347	0.116415	0.143714	0.033643	-0.04906	0.029522	0.014012	-0.03562	0.095942	-0.06126	0.012592	-0.06854	0.001667	0.046475	-0.00609	-0.07579	-0.03906	0.057563	-0.05958	0.102094	-0.00487	0.03236	0.022241	0.036718	-0.00102	-0.00296	-0.06672	-0.02895	0.004207	0.064168	0.038684	-0.04166	-0.02337	0.00291	-0.00307	-0.03311
0.070372	-0.1063	-0.08674	0.004902	0.04566	-0.00554	0.003109	0.039197	0.014894	0.046015	0.078289	0.113139	-0.06596	0.096302	0.100191	0.050016	-0.07381	-0.02543	0.034481	0.06953	-0.0067	-0.01786	-0.041	-0.04247	0.093989	-0.01699	0.015072	-0.01105	0.080954	0.130669	-0.11132	-0.07084	0.066196	-0.00342	0.037526	0.019217	0.013295	-0.09328	0.000345	-0.07932	0.060905	0.018691	-0.00016	0.038162	0.057621	-0.01472	-0.06018	-0.08925	0.03025	0.021407
-0.1726	-0.08661	-0.05286	-0.05292	0.012826	-0.10481	-0.09365	-0.10308	-0.04739	-0.03739	-0.08703	0.005378	-0.04119	-0.04247	-0.04129	0.020876	0.040946	-0.02616	-0.00527	0.00059	-0.06021	-0.06653	-0.03218	0.009316	0.026087	0.025456	-0.05498	-0.04379	-0.04492	-0.04054	-0.03424	-0.00737	0.028379	0.004099	-0.00436	-0.00592	0.046243	0.007726	-0.11949	-0.06126	-0.07367	-0.03265	-0.1145	-0.01225	-0.02879	-0.05605	-0.04269	0.028649	-0.04181	-0.07829
-0.03113	-0.08534	-0.01452	-0.09038	-0.05726	-0.04763	-0.0456	-0.06612	-0.03719	0.006813	-0.07509	-0.05143	-0.12057	-0.03693	-0.03791	0.035507	0.035685	-0.04971	-0.11397	-0.04488	0.031556	-0.03615	-0.01316	-0.07713	0.007443	-0.0432	0.018038	0.074629	-0.0029	0.043805	-0.08142	0.065403	-0.0537	0.008676	0.117548	0.062888	-0.01649	0.001675	-0.03388	-0.01419	-0.07221	-0.05827	-0.01227	-0.01323	-0.04681	-0.02147	-0.05679	0.105583	0.033336	-0.06524
0.011747	-0.03832	-0.03179	0.035477	0.094243	-0.0172	-0.02831	-0.07801	-0.06656	0.035622	0.041347	0.004154	-0.00044	0.001167	0.02038	0.008208	0.028276	0.012152	0.014293	0.022431	0.006378	-0.01539	0.026013	-0.07335	-0.02727	-0.07363	0.003538	0.001083	-0.11629	0.001812	0.073334	-0.04692	0.012495	-0.05147	0.029042	0.134203	0.077445	0.103207	0.003985	-0.03988	-0.04333	0.001783	-0.06747	0.029498	0.009224	0.00168	-0.03903	-0.06587	-0.01959	-0.00554
-0.02272	-0.08073	-0.01102	-0.02935	-0.04966	-0.00148	0.015482	0.017015	0.074934	0.008779	0.119793	0.093763	0.016949	-0.08117	0.015096	0.015221	0.015469	-0.01741	0.007478	0.034186	-0.00186	-0.01446	0.040627	-0.03645	0.109318	0.001138	0.032786	0.026897	-0.01412	-0.01131	-0.01519	0.001799	0.031389	0.044128	0.020484	0.115054	-0.03385	0.029831	-0.01635	0.014552	0.033638	-0.06983	0.069309	0.025163	-0.01515	-0.04457	0.127441	0.094068	0.025056	0.053583
-0.05013	-0.0355	0.020659	-0.08096	-0.06266	-0.01879	-0.04759	-0.03448	0.039756	0.002911	-0.08828	0.034299	-0.04286	-0.07284	0.017393	0.011382	-0.00957	-0.01625	-0.06013	-0.07015	-0.01218	-0.03323	0.05927	-0.00647	-0.02968	-0.09826	-0.10258	-0.00488	-0.06924	0.02579	0.028615	-0.07523	-0.00169	0.01854	0.026356	0.041759	-0.10076	-0.1084	-0.0527	-0.04037	-0.12786	0.028384	0.00422	-0.02287	-0.09086	-0.014	-0.0083	-0.14768	0.000817	0.035238
-0.0912	-0.11161	0.018172	-0.04671	-0.08229	-0.04789	-0.08359	-0.06776	-0.07538	-0.02245	-0.09038	0.054261	-0.10003	0.016382	-0.05839	-0.0335	0.016228	-0.05376	0.007963	-0.00529	-0.0369	0.034159	-0.05475	-0.00115	0.019707	-0.06856	-0.04637	-0.04819	0.004015	-0.04279	-0.03818	0.005401	-0.06039	-0.02647	0.010346	-0.00264	-0.06496	-0.04361	-0.01515	-0.01781	-0.09728	-0.03172	-0.02167	0.116076	-0.07827	0.048172	0.020178	0.017048	0.008552	0.046794
-0.04192	-0.06802	-0.04455	-0.03991	-0.10142	-0.04712	-0.05352	-0.04332	-0.082	-0.0009	-0.03075	0.111649	-0.09182	0.051973	-0.11375	0.033478	-0.03523	-0.04389	0.107853	0.060916	0.007467	-0.04681	-0.05689	0.032364	0.038049	-0.07023	-0.05587	-0.00151	0.028203	-0.05404	-0.00534	0.034151	0.018451	-0.04666	0.032502	-0.06693	-0.0031	-0.02171	-0.03238	0.010962	-0.02915	0.038472	0.008026	0.046054	-0.03295	0.044601	-0.0357	-0.00594	-0.03633	0.041337
-0.0809	-0.09355	-0.04081	-0.01448	-0.00859	-0.069	-0.07997	0.025795	-0.04688	0.020698	0.019343	-0.05101	-0.0468	0.037769	-0.02205	-0.09029	0.039457	-0.09089	-0.07117	0.023362	-0.02617	-0.07389	0.08296	-0.06409	0.014046	-0.12662	0.084154	0.036189	0.053351	0.036417	0.024153	0.011886	-0.01482	0.017678	0.050086	0.058064	0.164059	-0.04845	-0.0006	0.067524	-0.00953	-0.04571	-0.03772	0.078324	-0.0118	0.035024	-0.05455	0.012536	0.097253	0.00333
0.012894	-0.04765	-0.10269	-0.0028	-0.04661	-0.07003	-0.01733	0.031389	0.047272	0.049735	0.043565	0.080565	-0.00306	0.002318	-0.01819	0.04106	0.056706	0.00591	-0.00641	0.067943	0.06719	-0.01981	-0.08777	-0.03459	0.04735	-0.01766	0.077854	-0.02071	-0.04417	0.039305	0.010996	0.054088	0.080808	-0.01901	0.066826	-0.01009	0.042101	-0.00666	0.060218	0.122771	-0.01056	-0.02776	0.020694	0.016613	0.02858	-0.01497	0.07639	0.06988	-0.00751	0.046083
0.02822	-0.04736	0.004808	-0.02052	-0.09621	0.052457	-0.02318	-0.03738	0.025936	0.030605	-0.05728	0.030358	-0.03391	-0.08841	0.060644	-0.0927	-0.05516	-0.01396	-0.00831	-0.01198	0.062593	-0.0413	0.066895	-0.0876	-0.00752	0.048536	0.043924	0.052406	0.015722	0.089676	-0.02514	0.061022	-0.01036	0.081192	-0.01976	0.024543	-0.06861	0.054551	0.068308	0.0181	0.041544	0.035927	0.120519	0.037946	0.002486	-0.02175	0.052323	-0.04686	0.002066	0.037179
-0.04847	-0.10528	-0.02193	-0.00087	-0.03562	-0.07391	-0.07383	-0.08874	-0.09309	-0.10268	-0.00918	-0.07398	-0.06476	-0.01684	0.010755	-0.01933	-0.03034	-0.01172	0.004242	-0.06152	0.057628	0.015925	-0.08848	-0.0014	-0.0426	-0.07129	0.034692	-0.00593	0.001887	0.034454	-0.00442	-0.01951	-0.05578	-0.00281	0.041051	-0.10428	-0.01521	0.047593	0.016456	-0.00041	-0.06536	0.016962	0.043387	0.090136	-0.00095	-0.02381	0.033411	-0.04964	-0.00022	-0.01001
-0.11981	-0.05918	-0.01771	-0.09547	-0.08528	-0.06761	-0.06603	0.000654	-0.0058	0.00783	-0.0118	-0.08935	-0.00365	0.005874	-0.04967	-0.02884	-0.01158	-0.04315	-0.04783	-0.01966	0.026081	-0.0047	0.00942	0.011967	0.04833	-0.09952	-0.10133	-0.04693	-0.00163	0.042511	0.048343	0.008741	-0.05739	-0.02937	-0.02569	-0.04321	-0.00893	-0.11526	-0.02934	-0.03301	-0.12097	-0.03624	0.116407	0.024984	-0.02792	0.002711	-0.01956	0.027019	0.022968	0.001853
-0.05824	-0.11744	-0.10326	-0.05393	0.01101	-0.10601	-0.11965	-0.12162	-0.00225	-0.0678	-0.09076	-0.06714	-0.07298	-0.08136	-0.0794	-0.03038	-0.12176	-0.07399	-0.05781	-0.08463	-0.07734	-0.03862	-0.03346	-0.0286	-0.12675	-0.00552	-0.02441	-0.03745	-0.06919	-0.08583	-0.02909	-0.0301	-0.02333	0.018844	-0.01582	-0.01087	-0.01976	-0.01475	-0.11789	-0.03395	-0.01645	-0.01203	-0.04661	0.030831	-0.07671	-0.0384	-0.03872	-0.05382	-0.01213	-0.00819
-0.11233	-0.12293	-0.0441	-0.00786	-0.01091	-0.03932	-0.04925	-0.02256	-0.05703	0.013165	-0.05511	0.002307	-0.00071	-0.01636	-0.0069	0.058012	-0.02891	0.043673	0.009847	-0.0028	0.000657	0.001394	-0.05001	0.010726	-0.08355	-0.08861	-0.08087	-0.05552	-0.00318	-0.0356	0.044477	-0.04996	-0.03379	-0.08287	0.012589	0.043976	-0.01615	-0.01856	-0.03872	-0.07348	-0.07848	0.014155	-0.00157	0.022432	0.020887	-0.04318	-0.10417	-0.04045	-0.04143	0.012492
0.058218	-0.00798	-0.09251	0.046661	-0.05957	-0.02442	-0.05771	-0.0479	0.01163	-0.03954	-0.00607	-0.05057	0.019944	-0.11516	0.039751	0.029543	-0.02774	-0.05205	-0.0194	-0.0294	0.041878	-0.03762	0.052793	0.043928	0.015567	0.010866	-0.08263	-0.0748	-0.06254	0.011487	-0.01051	-0.01877	0.080834	0.02401	0.042836	0.057041	-0.02499	-0.12424	0.018418	-0.0182	-0.04895	-0.06298	-0.00016	0.012473	-0.01054	-0.08966	-0.01622	0.009035	-0.05611	0.028283
-0.05939	-0.04855	-0.06556	-0.1264	-0.0627	-0.032	-0.00096	-0.06973	-0.02247	0.017064	-0.08031	-0.03789	-0.07875	-0.16089	-0.10779	-0.01692	-0.05084	-0.10682	-0.14458	-0.04744	0.04296	-0.05493	0.022825	0.012372	0.005798	0.016689	0.051183	-0.00622	-0.05577	-0.06281	-0.05216	-0.04717	-0.07919	0.09352	-0.05854	0.075243	-0.041	-0.05876	-0.08118	-0.01174	-0.06534	-0.07978	-0.01193	-0.05195	-0.0438	0.025921	-0.06514	0.053916	0.033684	-0.03404
0.079269	0.01079	-0.07417	-0.00086	-0.04775	0.016696	-0.06699	0.020133	-0.00261	-0.04272	-0.05468	-0.02812	-0.11776	-0.04394	-0.07484	0.003515	0.044002	-0.17724	-0.08259	0.030284	0.017775	-0.09505	-0.07714	-0.02234	-0.04579	0.004046	0.005562	-0.05884	-0.05071	-0.04177	0.044647	-0.02732	0.026851	-0.1044	-0.0074	-0.01843	-0.03646	-0.03966	0.004102	0.034084	-0.07427	-0.15224	-0.06622	0.032812	0.017435	0.060015	-0.01698	0.053069	-0.02152	-0.02411
-0.06834	-0.06497	-0.11945	-0.03889	-0.06665	-0.09056	-0.06089	-0.04736	-0.05789	-0.0343	-0.07538	-0.00738	-0.05162	-0.05691	-0.00082	-0.03099	-0.05246	-0.03699	-0.02984	-0.07343	-0.00345	-0.0649	-0.07352	-0.03953	-0.06937	-0.02395	-0.02345	0.016601	0.032617	-0.05687	-0.06967	0.060594	0.066117	0.026304	0.051069	0.04011	-0.00787	-0.00472	0.005158	0.004068	-0.03161	0.037875	-0.03954	0.062677	0.057338	-0.03048	-0.03567	0.028407	-0.04627	0.041488
-0.04482	-0.13021	-0.11055	-0.10439	-0.23485	-0.11854	-0.08435	-0.09091	-0.11334	-0.05679	-0.03468	-0.06476	-0.13237	-0.09014	0.011296	-0.01569	-0.00239	-0.04623	0.029717	-0.09388	0.008294	-0.05428	-0.10657	-0.06088	-0.11218	-0.03661	-0.00668	-0.00798	0.092378	0.046071	-0.00836	0.031842	-0.0318	-0.05561	0.014453	0.079242	-0.05488	-0.00626	-0.0336	-0.05017	0.001243	-0.01886	-0.03094	0.012558	-0.00807	-0.05226	-0.03465	0.001743	-0.0249	0.035376
-0.03037	-0.06229	0.001648	-0.06046	0.023762	0.00491	-0.01309	-0.08341	-0.02898	-0.02767	-0.03636	-0.04395	-0.04515	-0.07366	-0.03488	0.066557	-0.06159	-0.06624	-0.09715	-0.03192	0.000126	-0.09561	-0.02831	-0.03161	-0.09913	-0.11124	-0.09438	0.027672	-0.02607	-0.01317	-0.17226	-0.12112	-0.05	-0.11141	0.02723	0.009036	-0.09109	-0.07471	-0.11033	-0.12098	-0.01319	-0.02685	-0.0526	-0.02945	-0.05477	-0.05283	-0.10182	-0.0519	-0.01585	-0.02277
-0.02129	-0.05419	-0.06593	-0.07959	-0.11813	-0.09636	-0.08549	-0.08601	-0.14317	-0.05245	-0.00843	-0.1043	-0.08763	-0.05114	-0.02011	0.105868	-0.02614	-0.01248	0.042678	-0.07319	0.030176	-0.1005	-0.08258	-0.0486	-0.01566	-0.10006	0.085805	0.043591	0.051286	-0.00914	-0.02133	0.042125	0.026397	0.009558	0.01031	-0.00032	0.076429	0.023671	0.030698	-0.0525	-0.06385	-0.03255	-0.12027	0.048765	0.054677	-0.00095	0.063802	-0.01805	0.011114	0.003482
-0.09597	0.054778	0.011399	-0.08527	-0.05665	0.016633	-0.03324	-0.06494	-0.05968	-0.0262	-0.05813	-0.0176	-0.07403	-0.01771	-0.09942	-0.08447	0.023868	-0.01287	-0.12821	-0.08245	0.076187	-0.04803	-0.03983	-0.12823	-0.03389	-0.08167	-0.03684	-0.03256	-0.09501	-0.10354	-0.08805	-0.09758	-0.08611	-0.11914	-0.10761	-0.09988	-0.12746	-0.11075	-0.06276	-0.15425	-0.0065	0.061728	-0.11086	-0.09005	0.038978	-0.09395	-0.08237	-0.08199	-0.00611	0.016729
0.018377	-0.07633	-0.09366	-0.02395	-0.06201	-0.06166	-0.06896	0.088789	-0.112	0.01422	-0.04842	-0.04464	-0.16834	0.011144	-0.03883	-0.07413	-0.03014	-0.05391	-0.0554	-0.04423	0.03406	-0.05185	-0.08096	-0.0163	-0.01716	-0.09052	0.02936	-0.01057	-0.01566	-0.01598	0.067811	-0.03255	-0.09544	0.013165	0.036637	0.03951	-0.04798	-0.08497	0.107431	0.078297	0.005967	-0.03159	-0.1153	0.080694	-0.05538	0.02016	-0.00124	-0.0045	-0.02435	0.009687
-0.0955	-0.05647	0.023971	-0.00628	-0.0827	-0.02767	0.001249	-0.02544	-0.09901	-0.02271	-0.12297	-0.02751	-0.01695	-0.07383	-0.17146	-0.08335	0.069155	-0.09198	-0.08122	-0.07605	-0.04639	0.011905	-0.00927	-0.07083	0.047001	0.047003	-0.02459	-0.02966	-0.05278	-0.0479	0.001684	0.019646	-0.00872	0.03505	0.05402	-0.04323	0.000986	-0.02194	0.078473	0.016053	0.013132	0.026685	-0.0084	0.063867	0.014172	0.050899	0.023627	0.035033	-0.02928	-0.0298
-0.02082	-0.05088	-0.14805	-0.11974	-0.10225	-0.13247	-0.06428	-0.11253	-0.0286	-0.06205	-0.20355	-0.02605	-0.08974	-0.09981	-0.01393	-0.05655	0.049923	-0.0072	-0.14014	-0.09263	-0.013	-0.10783	-0.04807	-0.02924	-0.08203	-0.10636	-0.01925	-0.02646	0.009253	-0.06416	-0.00846	-0.04448	0.034579	0.055122	0.000673	-0.02701	-0.0623	0.072515	-0.01185	-0.00716	-0.02702	0.032138	0.037563	0.089199	0.074694	0.010012	-0.04089	-0.03503	-0.00355	-0.02448
-0.03677	-0.16121	-0.1418	0.029964	-0.07074	-0.03577	-0.08877	-0.01759	-0.13293	-0.13727	-0.02421	-0.03513	-0.07022	0.00135	-0.03406	-0.04777	-0.0756	-0.10775	-0.02573	0.010599	0.020807	-0.00807	-0.08531	-0.07646	-0.07912	0.042063	-0.01922	-0.04863	-0.04874	0.006607	-0.00245	0.06396	-0.02929	-0.02061	-0.00422	-0.06279	-0.1245	-0.0501	0.058251	0.002564	-0.09382	0.060399	-0.02792	0.040146	0.065311	-0.00975	0.052633	-0.05501	0.002689	-0.04407
-0.07219	-0.04581	-0.01538	-0.05691	0.026848	-0.10605	-0.06142	-0.01092	-0.06362	0.004043	-0.04882	-0.0636	0.035108	0.001138	0.014582	-0.06431	-0.11171	-0.02921	-0.05385	-0.0568	-0.03974	-0.03608	0.008684	0.004698	-0.0015	-0.01983	-0.02102	-0.00688	0.007833	0.053471	0.013529	0.062886	-0.0216	-0.01428	0.119228	-0.02449	-0.08238	-0.0266	-0.03068	0.038266	0.017106	0.057087	-0.02155	0.015138	-0.03342	-0.07183	-0.01518	-0.00682	-0.02405	-0.03734
-0.01711	-0.07286	-0.23203	-0.07697	-0.13085	-0.12255	-0.10869	-0.03316	-0.09123	-0.0632	-0.09473	-0.04188	-0.11601	-0.11204	-0.135	-0.03708	-0.00288	0.012964	-0.00334	-0.06644	-0.0773	-0.09468	-0.0748	-0.08836	-0.124	-0.0098	-0.04348	-0.044	-0.01751	-0.06998	-0.01667	0.032397	-0.0019	-0.01295	-0.04986	0.001287	-0.01601	0.021038	0.004239	0.033717	-0.08075	-0.06428	-0.03939	0.014838	-0.00491	-0.00833	0.040501	0.083544	-0.04123	0.092171
-0.12727	-0.08998	-0.0869	-0.09019	-0.12297	-0.05861	-0.09278	-0.11398	-0.02689	-0.02498	-0.07206	-0.01418	-0.07222	-0.13835	-0.05676	-0.11123	0.004867	-0.01925	-0.15096	-0.0695	-0.06029	-0.07913	-0.05935	-0.05814	-0.02161	-0.01584	-0.02275	-0.03923	0.018933	-0.01375	-0.0895	-0.00926	0.000729	-0.09074	0.060628	-0.00718	-0.0603	-0.05281	-0.00442	0.008216	-0.02281	-0.05546	0.017239	-0.00013	0.012674	0.012167	0.008712	0.022092	-0.01205	-0.01818
-0.10596	-0.15118	-0.18554	-0.13232	-0.11328	-0.18046	-0.14255	-0.11528	-0.10845	-0.04333	-0.07513	-0.0561	-0.14944	0.001548	-0.0621	-0.01215	0.011744	-0.0253	-0.09152	-0.02997	0.0199	-0.09708	0.000852	-0.05194	-0.04675	-0.0494	-0.04697	-0.10684	-0.06013	0.017694	-0.08369	-0.03881	-0.08592	0.006167	0.032903	-0.06436	0.090729	-0.05638	-0.00823	-0.03479	-0.00222	-0.08664	-0.01065	-0.04017	0.010735	-0.05775	-0.06219	-0.02237	0.04587	0.005248
-0.00458	-0.09023	-0.09873	-0.05556	-0.07851	-0.08398	-0.04152	-0.087	-0.11071	-0.06368	-0.06523	-0.05427	-0.06001	-0.06595	-0.11194	-0.06052	-0.04274	-0.01938	-0.08564	-0.0613	-0.00654	0.093116	-0.00625	-0.12691	-0.07904	0.000781	-0.02909	-0.05778	0.01583	0.062021	-0.08459	-0.02447	0.004021	-0.01402	-0.01287	-0.03051	-0.06725	0.022514	-0.06112	0.066607	-0.04634	-0.01149	-0.01283	0.015625	-0.02453	-0.03785	-0.03915	-0.0212	-0.00404	0.011439
-0.12064	-0.14149	-0.14128	-0.12682	-0.11799	-0.07435	-0.09782	-0.0601	-0.06753	-0.14475	-0.0709	-0.03873	-0.11131	-0.01324	-0.09978	0.017432	-0.02928	-0.11712	-0.10071	-0.05349	-0.03903	-0.0671	-0.01281	-0.05745	-0.09938	-0.10362	-0.05437	0.037614	0.01859	-0.09077	-0.0035	-0.05876	-0.04871	-0.11032	-0.00392	-0.01548	-0.0167	-0.04646	-0.01545	0.014344	-0.06038	-0.03689	-0.12157	0.058561	0.033305	-0.01469	-0.06349	-0.02784	-0.10523	-0.00211
-0.1015	-0.12197	-0.09193	-0.15269	-0.07413	-0.08422	-0.12065	-0.13742	-0.06997	-0.0034	-0.07917	-0.01903	-0.06326	-0.02943	-0.05814	-0.06147	0.037627	-0.1246	-0.04541	-0.06029	-0.01514	-0.12078	-0.03863	0.049439	0.041908	0.068189	-0.03959	-0.00148	0.075137	0.037715	0.035064	0.015416	0.071695	0.025825	0.084559	0.103254	0.046886	-0.01803	0.050919	-0.00644	-0.02334	0.109456	-0.04437	0.062968	0.096416	0.054334	0.02017	0.017798	-0.0216	-0.04011
-0.15627	-0.17402	-0.14955	-0.10886	-0.14411	-0.19026	-0.05997	-0.06353	-0.13442	-0.07079	-0.08617	-0.04569	-0.13146	-0.13244	-0.05985	-0.12154	-0.0066	-0.12232	-0.17717	-0.08371	-0.09781	-0.11039	-0.13793	-0.00617	-0.07851	-0.07509	-0.00448	-0.0119	0.043813	-0.01854	-0.02834	0.061894	-0.05512	-0.02507	0.012343	-0.04313	0.056808	-0.01988	0.036208	-0.02619	-0.07454	-0.04024	-0.01355	0.004038	0.009212	0.042062	0.002424	0.037453	-0.02251	0.024234
-0.16709	-0.13947	-0.10501	-0.16072	-0.1158	-0.14988	-0.01382	-0.13487	-0.14179	-0.11806	-0.11903	-0.16136	-0.17676	-0.05525	-0.06514	-0.09036	-0.09076	-0.11585	-0.09099	-0.07548	-0.0414	-0.13748	-0.04411	-0.03934	-0.11262	-0.05826	-0.04369	-0.01019	0.025373	-0.00714	0.041881	0.008535	-0.05908	0.018972	0.022848	-0.05729	-0.03595	0.009213	-0.08722	0.031658	-0.06458	-0.01707	0.013833	-0.06544	0.021716	-0.05167	-0.04142	-0.0265	-0.00867	-0.04501
-0.10873	-0.14942	-0.14976	-0.07723	-0.08558	-0.09048	-0.07533	-0.06004	0.012154	-0.05357	-0.03316	-0.07807	-0.01634	0.021643	-0.00222	-0.11282	-0.05733	0.007836	-0.00791	0.001416	0.02562	0.009393	-0.09305	0.031254	0.001747	-0.03732	0.010397	-0.02232	0.064556	-0.00701	0.018295	0.083133	-0.01408	-0.04912	0.042304	-0.00513	-0.02541	-0.01639	0.025432	0.078281	-0.04879	-0.01409	0.073993	0.082549	0.064656	-0.01714	-0.03298	-0.04582	-0.03436	0.015843
-0.12255	-0.05431	-0.04206	-0.16735	-0.12645	-0.13106	-0.10266	-0.15738	-0.17092	-0.06946	-0.12297	-0.12224	-0.08924	-0.11823	-0.09894	-0.00442	-0.04979	-0.07679	-0.02866	-0.14656	-0.06458	-0.1425	-0.09403	-0.07418	-0.03869	-0.0566	-0.06258	-0.01262	0.013319	-0.05191	-0.08516	-0.03758	-0.04182	-0.03333	-0.0478	-0.12011	-0.06559	-0.00105	-0.03911	-0.07453	-0.06427	-0.04658	-0.0256	0.050481	-0.04642	0.028934	-0.12486	-0.03753	0.027249	-0.02063
-0.0163	-0.1124	-0.06871	-0.10391	-0.15965	-0.10238	-0.16486	-0.10285	-0.07192	-0.02488	-0.10859	0.045276	-0.02674	-0.08474	-0.10501	0.031705	-0.03123	-0.10271	-0.14106	-0.01773	0.024868	-0.07956	-0.08533	-0.11119	-0.07591	-0.05006	-0.06482	-0.01835	-0.01004	-0.04624	-0.13652	0.042213	-0.04069	0.09221	-0.01005	-0.07656	-0.03483	-0.04947	0.039778	-0.05343	0.0059	-0.11697	0.01826	-0.01796	-0.08074	-0.06878	-0.00972	-0.04803	-0.00137	0.033652
-0.09539	-0.07922	-0.13503	-0.01346	-0.10315	-0.14938	-0.13824	-0.10988	-0.09453	-0.03718	-0.05277	-0.03869	-0.13942	-0.08601	-0.04847	-0.15322	-0.04081	-0.1103	-0.09785	-0.1808	-0.15194	-0.06881	-0.06401	-0.09602	-5.6e-05	-0.04392	-0.07704	-0.08474	-0.0667	-0.06985	-0.08359	0.053495	-0.0424	-0.06	-0.02672	-0.09387	-0.06409	-0.06844	-0.08775	0.025953	-0.06374	-0.02677	-0.0809	0.055145	-0.02812	0.024894	-0.10981	-0.0944	0.045494	0.013119
-0.05375	-0.05196	-0.10144	-0.14211	-0.16655	-0.06777	-0.16299	-0.18709	-0.0611	-0.149	-0.1369	-0.0871	-0.14362	-0.15871	-0.07491	-0.09272	-0.1416	-0.14085	-0.12357	-0.13533	-0.03616	-0.15593	-0.07703	-0.11015	-0.0521	-0.058	-0.14764	-0.05331	-0.12517	-0.07932	-0.06159	-0.07256	-0.00312	-0.03847	-0.05613	0.059381	-0.0502	-0.10124	0.003221	-0.04848	-0.048	-0.04382	-0.03985	0.059871	-0.01773	-0.03492	-0.0405	0.021645	-0.01879	-0.00016
-0.09208	-0.09305	-0.15457	-0.13711	-0.09651	-0.08801	-0.14698	-0.11495	-0.09946	-0.14991	-0.15022	-0.07909	-0.12317	-0.05141	-0.132	-0.02102	-0.06302	-0.06605	-0.09877	-0.11019	-0.05951	-0.12404	-0.08493	0.032031	-0.05062	-0.07566	0.014653	-0.03575	-0.0362	-0.04554	-0.01252	-0.01924	-0.04937	0.024246	-0.03921	0.020572	-0.04842	0.031106	0.003719	-0.03225	-0.03674	-0.05844	-0.00127	0.021081	-0.00293	-0.03227	-0.01715	-0.01651	0.014741	0.055741
-0.21627	-0.17186	-0.21016	-0.2483	-0.25571	-0.2247	-0.21398	-0.2165	-0.17948	-0.14896	-0.11613	-0.0913	-0.15385	-0.13666	0.008872	-0.11462	-0.14697	-0.1057	-0.06627	-0.11449	-0.02034	-0.11763	-0.05388	-0.06455	-0.08444	-0.08546	-0.02552	-9.5e-05	0.015982	0.033259	-0.04875	-0.04539	-0.01	-0.00241	-0.02275	0.025167	-0.09113	-0.03641	-0.0439	0.061897	-0.02236	0.031009	0.029312	0.018769	0.069685	-0.01365	0.060837	-0.00124	0.068708	0.043198
-0.12996	-0.16205	-0.10696	-0.16169	-0.10099	-0.12209	-0.12499	-0.11078	-0.08041	-0.14128	-0.11707	-0.08823	-0.19313	-0.10417	-0.0523	-0.08145	-0.04716	-0.16275	-0.02641	-0.0864	0.028755	-0.15578	-0.01407	-0.06065	-0.05634	-0.11688	-0.07968	-0.06081	0.011638	-0.09593	-0.06472	0.002606	-0.00546	-0.07853	-0.01114	-0.07426	-0.06479	-0.07135	-0.06344	0.029727	-0.04198	-0.07888	-0.01705	-0.01898	0.004721	-0.02866	-0.07876	-0.05318	-0.04408	-0.04791
-0.04568	-0.20299	-0.135	-0.14163	-0.10522	-0.17033	-0.11752	-0.04105	-0.07973	-0.16371	-0.14795	-0.0826	-0.14698	-0.11572	-0.05633	-0.07185	-0.0298	-0.10979	-0.05861	-0.12073	-0.09531	-0.1054	-0.07747	0.019757	-0.04843	-0.01475	-0.07372	-0.0007	0.008943	-0.10518	-0.02043	0.026131	-0.00802	-0.0265	-0.07378	-0.04899	-0.01452	-0.01481	0.011403	-0.01332	-0.00288	0.008584	-0.03921	0.022594	0.008421	-0.01053	-0.02146	0.037606	-0.09203	-0.0486
-0.08105	-0.15662	-0.1647	-0.17507	-0.1135	-0.19115	-0.10108	-0.11048	-0.06037	-0.10071	-0.12974	-0.04455	-0.09386	-0.06836	-0.04565	-0.01238	-0.03328	-0.09764	-0.06861	-0.08962	-0.12863	-0.01562	-0.01556	-0.05197	-0.10437	-0.07114	-0.08696	-0.03423	-0.02695	-0.0879	-0.01289	0.025467	-0.08219	-0.07692	-0.05081	-0.04754	-0.02447	0.042561	-0.01071	0.043881	-0.12248	-0.02175	0.008269	-0.04564	-0.0118	0.008864	0.037439	-0.01976	0.044355	0.057056
-0.17116	-0.29803	-0.24418	-0.29332	-0.27629	-0.27219	-0.29529	-0.19814	-0.18094	-0.11376	-0.16364	-0.12476	-0.06104	-0.07893	-0.13276	-0.12326	-0.10932	-0.10181	-0.1228	-0.11051	-0.07083	-0.08728	-0.03743	-0.03796	-0.05347	0.002977	0.017457	0.106301	0.171668	0.219219	0.105877	0.089367	0.081485	0.110136	0.170753	0.144096	0.099159	0.127032	0.130994	0.047734	0.050228	0.029517	0.177397	0.05425	0.156331	0.092721	0.068192	0.076461	0.092052	0.07347
-0.11132	-0.17407	-0.17437	-0.13369	-0.07387	-0.22295	-0.19415	-0.11441	-0.20965	-0.122	-0.19785	-0.10218	-0.18517	-0.11043	-0.14522	-0.04185	-0.00707	-0.03834	-0.14698	-0.07712	-0.089	-0.15209	-0.08813	-0.05615	-0.01915	-0.13948	0.000297	-0.03509	0.008088	-0.04214	-0.01149	-0.08987	-0.00619	0.045066	-0.03529	0.01666	0.026601	0.04344	-0.01946	-0.08594	-0.00586	-0.00798	-0.0547	0.007035	0.057298	-0.04916	-0.02048	-0.00415	-0.01515	-0.01508
-0.0874	-0.25288	-0.15699	-0.18652	-0.16066	-0.2625	-0.22267	-0.14426	-0.10826	-0.11286	-0.14464	-0.1211	-0.11356	-0.08271	-0.12041	-0.02403	-0.0013	-0.08252	-0.11383	-0.12423	-0.08054	-0.108	-0.11074	-0.07374	-0.0126	-0.06583	-0.04202	-0.04972	-0.02923	-0.00602	0.025353	0.050799	0.004251	-0.05812	-0.01233	-0.03579	-0.05667	-0.03092	0.023066	-0.02863	-0.03186	-0.02507	0.036645	0.0388	-0.00707	0.03883	-0.02325	-0.03541	-0.04245	0.008492
-0.13388	-0.0561	-0.12356	-0.11688	-0.18979	-0.08395	-0.19691	-0.20944	-0.14176	-0.09211	-0.14609	-0.04741	-0.14693	-0.10574	-0.09733	-0.04216	-0.04502	-0.01968	-0.05054	-0.07979	-0.03438	-0.15367	-0.0633	-0.1311	-0.03318	-0.07943	-0.10173	-0.03601	-0.03622	-0.07049	-0.01026	-0.12062	-0.08862	-0.01348	-0.01087	-0.08935	-0.06141	-0.05604	0.04664	-0.07098	-0.11539	0.014919	-0.05282	0.017976	-0.03044	0.001734	-0.03917	-0.00089	-0.05238	0.048052
-0.24118	-0.13804	-0.23884	-0.20824	-0.20132	-0.16735	-0.14223	-0.15401	-0.18813	-0.17574	-0.14529	-0.1072	-0.15612	-0.05104	-0.08951	-0.12477	-0.05871	-0.14704	-0.14085	-0.17327	-0.02358	-0.20274	-0.14823	-0.03757	-0.16196	-0.12694	-0.08635	-0.13613	-0.14379	-0.09679	-0.04397	-0.06441	-0.08757	0.027565	0.072111	-0.02888	-0.05972	-0.03826	-0.05296	-0.08728	-0.04625	-0.09457	-0.0601	0.031799	0.046053	-0.03663	-0.05862	0.014211	0.005478	-0.02889
-0.06382	-0.22042	-0.16746	-0.17534	-0.13863	-0.17821	-0.17026	-0.15498	-0.11824	-0.11512	-0.14416	-0.05921	-0.15899	-0.10746	-0.10684	-0.08575	-0.08004	-0.12038	-0.09189	-0.08566	-0.07204	-0.07669	-0.07864	-0.0883	-0.11938	-0.08865	-0.12753	-0.0651	-0.029	-0.05161	-0.03021	-0.00575	-0.05294	-0.08578	0.043323	-0.02923	-0.02035	-0.04407	0.055769	-0.09151	-0.09741	0.041268	-0.06621	0.042279	0.087992	-0.01576	-0.04436	0.001432	-0.04721	-0.01251
-0.22155	-0.20646	-0.24171	-0.27316	-0.2118	-0.27824	-0.28305	-0.19252	-0.13347	-0.13211	-0.14546	-0.19953	-0.1352	-0.10061	-0.15881	-0.11472	-0.07401	-0.11499	-0.13343	-0.09819	-0.05613	-0.1529	-0.06464	-0.07461	-0.03891	-0.01858	-0.11421	0.002313	-0.00983	-0.03053	0.046027	-0.00454	-0.01193	0.027203	0.0347	0.006368	-0.06092	-0.07142	0.035765	-0.02253	-0.10083	-0.03152	0.041837	0.027318	0.082617	0.071284	0.020086	0.068516	-0.00879	0.051184
-0.13847	-0.11796	-0.16647	-0.13341	-0.13296	-0.15439	-0.14997	-0.1296	-0.13336	-0.14424	-0.12448	-0.13519	-0.15724	0.006956	-0.05576	-0.12933	-0.15054	-0.17162	-0.10889	-0.1341	0.015529	-0.06864	-0.04151	-0.12383	-0.09839	-0.11376	-0.0759	-0.14258	-0.0783	-0.10159	-0.00766	-0.01981	-0.01672	-0.08252	-0.03385	-0.03306	-0.05136	-0.10719	-0.13074	-0.07735	-0.05126	-0.01463	-0.08271	-0.07385	-0.05042	-0.00111	-0.05148	-0.03517	0.005441	-0.0505
-0.22403	-0.19406	-0.13655	-0.18752	-0.20297	-0.19369	-0.20793	-0.16909	-0.13066	-0.1962	-0.24805	-0.06822	-0.1723	-0.18234	-0.14545	-0.1014	-0.1241	-0.20462	-0.22377	-0.1568	-0.06001	-0.15688	-0.07898	-0.13006	-0.08467	-0.05645	-0.14615	-0.07687	-0.01023	-0.12348	-0.05442	-0.09306	0.006505	-0.03629	-0.00416	-0.0161	-0.0466	-0.10336	-0.08617	-0.01486	-0.08114	-0.00624	-0.04968	0.01018	0.051376	-0.01032	-0.05186	-0.07307	-0.00453	-0.1243
-0.12378	-0.17159	-0.17188	-0.17017	-0.05699	-0.15773	-0.13051	-0.16462	-0.22393	-0.16499	-0.20407	-0.13606	-0.13642	-0.09702	-0.19673	-0.11546	-0.18313	-0.11503	-0.18322	-0.14579	-0.04291	-0.13716	-0.11569	-0.0998	-0.09702	-0.06042	-0.10669	-0.05622	-0.06611	-0.00468	-0.08369	-0.10772	-0.06696	-0.07236	-0.02188	-0.02194	-0.08036	-0.09788	-0.04474	-0.02896	-0.04397	-0.02685	-0.0325	-0.03629	-0.02597	0.011973	-0.07039	-0.07973	-0.02976	-0.0708
-0.09087	-0.06904	0.017075	-0.09298	-0.00831	-0.11937	-0.09896	-0.13496	-0.19786	-0.17268	-0.16666	-0.07981	-0.08373	-0.05112	-0.14312	-0.13238	-0.19906	-0.16096	-0.15976	-0.13803	-0.09509	-0.09204	-0.07176	-0.08022	-0.10885	-0.07808	-0.10515	-0.04576	-0.06653	-0.05719	-0.04315	-0.09481	-0.07959	-0.14438	-0.03717	-0.15351	-0.12411	0.00222	-0.09087	-0.14461	-0.06463	0.04691	-0.09984	-0.13553	0.039452	0.027655	-0.04274	-0.10151	-0.10429	-0.08011
-0.02037	-0.07925	-0.0674	-0.0449	-0.03847	-0.07087	-0.12144	-0.11389	-0.16106	-0.08624	-0.13282	-0.0933	-0.108	-0.0331	-0.11914	-0.0539	-0.10988	-0.09774	-0.11892	-0.1103	-0.04681	-0.09874	-0.00939	-0.08003	-0.00817	-0.06079	-0.02854	-0.067	-0.10993	-0.00107	-0.04876	-0.06957	-0.10824	-0.09653	-0.0535	-0.11267	-0.03991	-0.05642	-0.0834	-0.06607	-0.06791	0.00331	-0.04192	-0.02857	0.016455	-0.08253	-0.10768	-0.10913	-0.0341	-0.01772
-0.03858	-0.01003	-0.09202	-0.08771	0.03263	-0.10981	-0.08722	-0.10384	-0.16795	-0.14853	-0.13562	-0.06034	-0.1098	-0.02126	-0.06582	-0.16207	-0.11689	-0.13898	-0.17564	-0.09913	0.032505	-0.13732	-0.02778	-0.09396	-0.04884	-0.02177	-0.0785	-0.07439	-0.07095	-0.07542	-0.06675	-0.1167	-0.10114	-0.07937	0.032195	-0.06488	0.003053	-0.07644	-0.10418	-0.0896	-0.09983	0.002529	-0.04583	0.053337	0.050048	-0.00479	-0.00573	-0.10729	0.035053	-0.08146
-0.06545	-0.12229	-0.131	-0.14663	-0.0031	-0.11169	-0.10132	-0.10475	-0.15921	-0.13825	-0.13465	-0.15961	-0.07181	-0.06794	-0.14092	-0.11127	-0.02365	-0.11051	-0.11212	-0.08534	-0.0999	-0.05747	-0.07293	-0.05894	-0.00591	-0.00806	-0.05396	0.008052	-0.05018	-0.00771	0.053072	-0.07782	-0.07249	0.014902	0.038656	-0.0329	-0.03571	0.009897	0.027756	-0.03831	-0.14435	-0.0027	-0.07523	0.025464	-0.00297	-0.00937	-0.01532	0.061216	-0.02082	-0.00856
-0.00188	0.009215	-0.02264	-0.03918	0.059515	-0.00833	-0.06797	-0.08045	-0.1017	-0.09748	-0.08716	-0.01755	-0.08196	-0.07972	-0.02475	-0.02208	-0.03453	-0.06437	-0.10576	-0.05586	0.015433	-0.05276	0.014688	-0.06282	0.038334	-0.07745	-0.03225	-0.06172	-0.0977	-0.08277	-0.05936	-0.10312	-0.04498	-0.05144	0.008574	-0.043	-0.05645	-0.04159	-0.04563	-0.0965	-0.06732	-0.00574	-0.06764	0.005	0.043136	-0.03879	-0.06501	-0.09819	-0.01941	-0.05963
0.031804	0.001253	-0.00627	-0.06444	0.010667	-0.05008	-0.05973	-0.02844	-0.00984	-0.10751	-0.03784	-0.11961	-0.06798	0.01686	-0.06097	-0.03596	-0.05592	-0.05233	-0.04192	-0.04207	0.018763	-0.01569	-0.01018	-0.00699	-0.01176	0.009224	0.046742	-0.06017	-0.0486	-0.003	0.034271	-0.05421	-0.07967	-0.02853	0.062243	-0.08497	0.051449	-0.02422	0.004073	-0.03052	-0.10553	0.012041	-0.0418	0.028347	-0.0477	-0.00977	-0.05341	-0.10576	0.033375	-0.10097
0.047919	-0.01307	0.06955	0.004195	0.072053	0.039969	0.01698	-0.08066	-0.04366	-0.08934	-0.07417	-0.09439	-0.10167	0.016222	-0.10516	-0.06049	-0.09798	-0.05374	-0.15914	-0.08597	0.022168	0.050719	-0.0188	-0.10217	-0.07446	-0.06615	-0.05542	-0.04641	-0.08936	-0.03795	-0.06298	-0.14145	-0.14555	-0.09239	-0.11922	-0.07121	-0.08589	-0.14048	-0.10238	-0.07673	-0.11763	0.030779	-0.12566	-0.10222	-0.08734	-0.12101	-0.09794	-0.12901	-0.05679	-0.09765
0.051421	0.090156	0.123175	0.001095	0.098345	0.028972	0.036379	-0.06779	-0.13299	-0.07256	-0.06579	-0.12635	-0.03993	0.025384	0.00359	-0.07669	-0.08531	-0.0761	-0.03228	-0.12012	-0.0698	-0.04235	-0.02008	-0.07086	-0.00099	-0.02414	-0.11697	-0.13268	-0.06869	-0.03755	-0.12018	-0.07648	-0.11273	-0.10964	-0.06946	-0.11485	-0.10111	-0.15743	-0.10703	-0.1601	-0.11064	-0.00931	-0.14767	-0.04077	-0.07064	-0.07677	-0.12424	-0.16646	-0.04972	-0.15692
-0.00916	0.022779	0.01317	0.010847	0.0237	0.064721	0.023576	0.006781	-0.0521	-0.13007	-0.10499	-0.00091	0.01265	-0.01773	-0.03286	0.041702	-0.03673	-0.03214	-0.02055	-0.01985	0.006067	-0.0665	-0.06809	-0.06144	-0.01636	0.003464	-0.10571	0.035158	-0.09269	-0.00577	-0.0899	-0.0991	-0.14136	-0.06416	-0.04494	-0.14703	-0.04783	-0.0774	-0.02209	-0.0795	-0.11665	-0.0291	-0.0652	-0.04898	-0.01114	0.005216	-0.06823	-0.15894	-0.04141	-0.03901
-0.00822	-0.03337	0.019937	-0.0327	-0.05	0.004114	-0.04346	-0.06058	-0.07393	-0.12877	-0.05805	-0.05797	-0.10063	-0.04679	-0.00924	-0.00322	-0.11444	-0.03385	-0.07162	-0.07831	-0.07273	-0.01439	-0.05008	-0.05125	-0.02638	-0.00842	-0.03634	-0.06374	-0.06107	-0.03765	-0.0679	-0.0541	-0.07779	-0.02585	-0.01549	-0.06239	-0.08145	-0.01414	-0.08317	-0.12162	-0.10471	-0.01397	-0.07654	-0.07328	0.026981	-0.03974	-0.03467	-0.13468	0.017358	-0.04561
-0.04022	0.000998	0.061928	-0.06393	0.027865	-0.0108	-0.03264	-0.08226	-0.04023	-0.0551	-0.04076	-0.10212	-0.02179	-0.07518	-0.07546	-0.0351	-0.01655	-0.05437	-0.00995	-0.06341	-0.03026	-0.04051	-0.03129	0.049239	-0.0263	-0.0408	-0.06021	-0.05309	-0.11665	-0.02178	-0.04023	-0.05006	-0.06401	-0.0818	-0.00538	-0.10411	-0.08265	-0.03426	-0.04461	-0.06338	-0.11135	-0.03131	-0.01883	0.021377	0.026745	-0.03235	-0.08298	-0.0995	-0.08838	-0.05781
0.013404	0.088629	0.048298	-0.03981	-0.00394	0.009724	-0.07383	-0.15414	-0.09624	-0.11276	-0.1132	-0.1399	-0.10589	-0.11338	-0.07693	-0.13329	-0.09216	-0.11066	-0.12075	-0.10984	-0.02783	-0.08333	0.027873	-0.11466	-0.0114	-0.10224	-0.09222	-0.08347	-0.08718	-0.04777	-0.09503	-0.01341	-0.12321	-0.11911	-0.07965	-0.098	-0.05949	-0.06938	-0.07504	-0.0656	-0.11055	0.065922	-0.10133	0.00371	0.011359	-0.01996	-0.06322	-0.05397	0.019515	-0.12588
0.026413	-0.02817	-0.04694	-0.00115	0.107361	0.044726	-0.01966	-0.06648	-0.05404	-0.12039	-0.08739	-0.05978	-0.07401	-0.02271	-0.09572	-0.01385	-0.07469	-0.07251	-0.07294	-0.08234	-0.08555	-0.05828	0.033934	-0.02908	0.006072	-0.02687	-0.06222	-0.04544	-0.07554	-0.0894	-0.03932	-0.08136	-0.13638	-0.0696	-0.02273	-0.08675	-0.04696	0.097301	-0.07926	-0.08088	-0.11129	0.052001	-0.12798	-0.08316	0.041004	-0.10574	-0.11583	-0.12096	-0.07514	-0.09924
0.087596	0.009871	0.023444	0.041777	0.052086	0.036392	-0.02356	-0.10219	0.00329	-0.07138	-0.0962	-0.01431	0.012922	0.011181	-0.1367	-0.02455	0.042967	0.004463	-0.07851	-0.01087	-0.05013	0.015473	-0.05385	-0.10112	-0.03497	-0.02816	-0.05159	-0.08507	-0.11022	-0.05141	-0.04838	-0.19092	-0.04138	-0.09916	-0.02304	-0.04284	-0.07964	-0.04847	-0.04351	-0.07324	-0.06151	0.017018	-0.0325	-0.08497	0.029101	-0.08427	-0.0532	-0.10261	-0.01465	-0.01677
-0.01492	0.073497	-0.02917	-0.01539	0.02073	0.06675	0.004112	-0.0292	-0.05383	-0.05951	-0.03646	-0.05336	-0.0359	-0.07297	0.067474	-0.10548	-0.04106	-0.10773	-0.03938	-0.04497	-0.0111	0.049596	-0.03002	-0.02057	-0.03429	0.014595	-0.02442	-0.06317	-0.03551	-0.0617	-0.02619	-0.02757	-0.08558	-0.02055	-0.01158	0.022939	-0.08039	-0.12334	-0.11693	-0.08788	-0.05008	0.002498	-0.11434	-0.05383	0.028848	-0.00913	-0.06725	-0.09259	-0.0163	-0.05192
0.014171	-0.00723	-0.00095	-0.00161	0.065247	0.099911	0.021249	0.008293	-0.02301	0.002271	-0.05089	-0.02677	0.030083	0.072562	-0.05861	-0.06378	-0.09745	0.037003	-0.01336	-0.01984	-0.01043	-0.01818	-0.00917	-0.04609	0.097575	0.006784	-0.0698	-0.00432	-0.04441	-0.03647	-0.07151	-0.00991	-0.05803	-0.0606	-0.04573	-0.00608	-0.02827	-0.07213	-0.0705	-0.13922	-0.06741	0.069911	-0.02331	-0.04548	0.011916	-0.03417	-0.07081	-0.07258	-0.04027	-0.05433
-0.01501	0.020948	0.044177	-0.02582	0.075518	0.042249	0.026567	-0.06899	-0.11584	-0.03094	-0.03037	-0.11911	-0.03021	0.009116	-0.05057	-0.11673	-0.07076	-0.06764	-0.0367	-0.06724	-0.0575	-0.00255	-0.02638	-0.07638	0.093441	-0.01036	0.002092	-0.12193	-0.16131	-0.07058	0.007282	0.016753	-0.10972	-0.01371	-0.07539	-0.04516	-0.07796	-0.06137	-0.07479	-0.08557	-0.11754	0.003342	-0.03014	-0.04311	-0.07548	-0.03532	-0.09747	-0.05451	-0.03105	-0.0924
-0.0182	-0.01154	-0.0203	-0.06348	-0.05763	-0.04389	-0.07309	-0.11538	-0.08459	-0.10071	-0.06572	-0.07973	-0.05157	-0.0462	-0.03312	-0.07801	-0.04255	-0.10392	-0.09479	-0.11076	-0.01462	-0.02454	0.068274	-0.10375	0.038789	-0.03067	-0.02011	-0.01233	-0.09732	-0.03056	0.009756	-0.17759	-0.14629	-0.16344	-0.05169	-0.09403	-0.06345	-0.06294	-0.10188	-0.08034	-0.05599	0.039952	-0.06748	-0.0244	0.018043	0.021658	-0.08264	-0.03151	-0.00839	-0.08982
-0.03292	0.062399	0.011032	0.022963	0.003794	0.097416	-0.01682	-0.05758	-0.05112	-0.00256	-0.09502	0.028597	-0.02868	0.003879	0.059599	0.09671	0.05599	0.073651	-0.02383	-0.01726	-0.0649	0.023664	0.011819	-0.00628	-0.00494	0.024958	-0.00515	-0.02332	-0.02517	-0.01382	0.001229	0.020671	-0.05677	0.020688	-0.06183	-0.03319	-0.01456	-0.02745	0.060326	-0.06397	-0.12712	0.053414	-0.03947	0.013228	-0.05107	-0.03454	0.009768	-0.08118	-0.0142	-0.00358
-0.06684	-0.05331	-0.02028	-0.01606	0.011413	-0.06584	-0.09124	-0.05365	-0.03573	-0.05015	-0.04233	-0.01429	-0.03007	-0.0026	-0.12538	-0.02773	-0.08156	-0.03487	-0.06154	-0.06885	-0.05636	-0.03214	-0.04479	-0.00173	-0.02172	-0.02889	-0.07701	0.001712	-0.0201	0.001202	-0.05046	-0.05036	0.024502	-0.09451	-0.0009	-0.04169	-0.05755	-0.00924	-0.03336	-0.12352	-0.03804	0.032353	-0.01466	0.033426	-0.0639	-0.03489	-0.04268	-0.10117	-0.05997	-0.02094
0.0841	0.028503	0.045597	0.028354	0.0362	0.005965	0.023392	0.013996	-0.02624	-0.0226	0.050158	-0.03885	0.007596	0.096268	-0.04941	-0.04547	-0.12642	0.04369	-0.06234	-0.05421	-0.12334	0.005796	-0.06262	-0.00375	0.043477	-0.04076	-0.09966	-0.10956	-0.07442	-0.09819	-0.0512	-0.14105	-0.04843	-0.10012	-0.04115	-0.06887	-0.02981	-0.10386	-0.06015	-0.16891	-0.06192	-0.09385	-0.09938	-0.06198	0.011106	0.004506	-0.11969	-0.08334	-0.04381	-0.12924
-0.01555	0.011677	-0.00161	0.033266	0.034157	-0.02624	-0.10625	-0.03633	-0.07651	-0.01697	-0.07594	-0.09142	0.008083	-0.03743	-0.10786	-0.08937	-0.01055	0.043149	-0.16252	-0.00985	-0.01516	0.004615	-0.00486	-0.10934	-0.00324	-0.02715	-0.0614	-0.05378	-0.07669	-0.08006	-0.01005	-0.10397	-0.09541	-0.05291	0.000837	0.00746	-0.02853	-0.05742	-0.04138	-0.09899	-0.08115	-0.00482	-0.03201	-0.01718	-0.04042	-0.06079	-0.09883	-0.06978	-0.10019	-0.06301
0.041655	0.074112	0.014597	0.000129	0.104064	0.059371	0.049368	0.004465	-0.03651	-0.01147	-0.04543	0.033203	0.026823	-0.0468	-0.01602	-0.06926	-0.06312	-0.00661	-0.13208	-0.02808	0.102836	0.018474	0.026146	-0.07464	-0.06705	0.037301	0.001717	0.015415	-0.0108	-0.03753	0.03273	-0.10036	-0.01881	-0.01998	0.007679	-0.047	0.038064	0.025515	-0.05951	-0.08098	-0.07209	0.012474	-0.07503	-0.1151	-0.01841	-0.0401	-0.13759	-0.06628	-0.0625	-0.07164
0.030896	0.108783	0.097975	0.030626	0.045068	0.012629	0.040098	-0.05226	-0.08302	-0.07076	-0.0175	-0.11331	-0.04214	0.007368	-0.04953	-0.08683	-0.07179	-0.02719	-0.02854	-0.09641	-0.07551	-0.03069	0.10855	-0.06801	-0.01856	0.039358	0.042187	-0.06744	-0.09039	-0.05389	-0.05287	0.027689	-0.03301	-0.02818	0.02851	-0.0452	-0.00905	-0.00928	-0.00109	-0.06116	-0.05061	0.005757	-0.09498	0.016652	0.013389	-0.03212	-0.0234	-0.06316	0.017442	-0.02811
-0.06676	-0.06648	-0.00442	-0.033	0.040615	-0.07985	0.033567	0.036084	-0.08987	-0.05789	0.008579	0.018892	0.026477	0.015186	-0.00325	0.021947	0.007626	-0.03212	0.08678	-0.01371	-0.03294	0.053886	0.011351	-0.06488	-0.0195	-0.03554	0.006457	-0.07269	-0.04099	-0.0068	0.029596	-0.05846	-0.06907	-0.10766	-0.05892	-0.02781	-0.04116	-0.03675	-0.10628	-0.04578	-0.07928	0.123716	-0.07099	-0.00972	0.017938	0.086246	-0.06565	-0.06759	-0.01435	0.016869
0.090536	0.015656	0.02976	0.082785	0.07676	-0.00828	0.020766	0.007736	0.034364	0.015841	-0.06347	-0.0683	-0.01209	0.073033	0.002799	-0.09782	-0.0339	-0.06819	0.027699	0.010483	0.065337	-0.02895	-0.04981	0.046075	0.008903	0.008077	-0.0254	0.006374	-0.0547	0.022249	0.078499	-0.07132	-0.00278	-0.05735	-0.00838	-0.07324	-0.00679	0.037656	-0.01351	-0.07385	0.031647	0.07625	-0.06928	-0.04173	-0.08213	0.032476	-0.05682	-0.03834	-0.08746	-0.02937
0.017928	0.038742	-0.06593	0.041998	0.032426	-0.07729	-0.07872	0.056078	-0.0859	-0.06186	0.037527	-0.04019	-0.04372	0.013583	-0.02608	-0.02968	-0.07958	-0.09768	-0.03045	-0.00371	-0.06702	-0.10122	0.053379	-0.15046	0.040098	0.013653	-0.00867	0.032303	-0.05224	-0.02595	-0.08683	-0.03842	-0.0181	-0.05113	0.018799	-0.05046	-0.0048	-0.05691	-0.06145	-0.06082	-0.0254	-0.02657	-0.11097	0.053528	-0.09485	-0.07067	-0.09368	-0.00751	-0.00954	-0.11231
0.013604	0.039196	-0.01202	0.021971	-0.01283	-0.02443	-0.03527	0.047808	0.032979	-0.05874	-0.06482	-0.09719	-0.04493	-0.05163	-0.00193	0.026609	-0.01077	-0.02115	-0.06454	0.014785	-0.02968	-0.09059	0.04682	-0.00639	-0.0195	-0.0032	-0.0283	0.0595	-0.04044	-0.03827	0.035223	-0.03117	-0.06237	-0.07579	0.01789	-0.07597	-0.06583	0.011884	-0.00483	-0.09327	-0.00471	-0.02465	-0.0525	-0.08366	0.038032	-0.02551	-0.01102	-0.00937	0.044597	-0.00658
0.040162	-0.10569	-0.11091	-0.04596	-0.03712	0.024064	-0.04649	-0.09638	-0.02096	-0.04935	-0.06398	0.025603	-0.05933	0.011433	-0.01805	-0.03629	0.000596	-0.05587	-0.0608	-0.01382	-0.01606	0.047981	-0.02569	-0.03505	-0.02059	-0.03647	-0.03682	-0.08645	-0.03517	0.049026	-0.08173	-0.00715	-0.09074	-0.05455	-0.04855	-0.07336	0.039953	0.040324	-0.06768	-0.0435	-0.04594	0.006586	0.03448	-0.11089	-0.0126	0.047043	-0.00697	-0.04098	0.072159	0.060156
0.003553	0.018728	0.010424	0.030424	0.082049	0.009771	-0.01118	0.013878	-0.04257	0.011413	0.043193	-0.023	-0.02369	-0.00632	-0.07536	-0.06723	-0.07371	-0.0229	-0.10542	0.028249	0.002545	-0.06964	-0.01074	-0.0881	0.034425	-0.03819	-0.09098	-0.1671	-0.18616	-0.06406	0.024859	-0.08714	-0.07959	-0.14941	-0.12599	-0.04284	-0.12866	-0.10988	-0.07671	-0.08924	-0.04282	0.051632	-0.09457	-0.02265	-0.07263	-0.03914	-0.08831	-0.07128	-0.05458	-0.1043
0.029966	0.12116	0.03039	0.035605	-0.00055	-0.00063	0.037502	-0.04105	-0.03115	-0.05009	0.018624	0.062426	-0.00768	0.034106	-0.00103	0.011359	-0.08698	0.052159	0.01288	-0.06691	0.054541	-0.07596	0.06881	-0.0724	0.012003	-0.1128	-0.07228	0.028634	-0.09909	0.023727	-0.05192	-0.0995	-0.09898	-0.12773	-0.02448	-0.11948	-0.06425	-0.04177	-0.14673	-0.22616	-0.06232	-0.00723	-0.07337	-0.07792	-0.09431	-0.07693	-0.05021	-0.11654	-0.0621	-0.00181
0.021421	0.015452	0.002137	0.044367	0.068684	0.013873	-0.06229	0.013557	-0.10316	-0.11723	-0.0289	-0.07998	-0.02778	-0.01876	-0.09283	-0.05514	-0.12051	0.01085	-0.08231	-0.04929	-0.05885	0.055202	-0.02401	-0.02956	0.066362	0.062708	0.03446	-0.04143	-0.11083	-0.07787	0.039322	-0.07547	-0.07105	-0.07363	0.005644	-0.03044	-0.03268	0.037294	-0.12168	-0.07226	-0.06443	-0.00591	-0.14796	0.039798	-0.06858	-0.02101	-0.04728	-0.05123	-0.00797	-0.07612
-0.05683	0.006554	0.022353	-0.01144	-0.05335	0.01407	-0.03763	-0.00869	0.008966	-0.01826	-0.0342	-0.07941	0.031197	-0.03623	-0.01797	0.029232	-0.08787	0.026407	0.038305	-0.06354	-0.00115	-0.02173	-0.00169	-0.0151	-0.05242	-0.03599	0.049989	-0.05554	-0.01046	-0.01124	0.061974	-0.05916	-0.08461	-0.01027	-0.06562	0.00429	-0.00314	-0.01016	-0.06729	-0.03571	-0.03638	0.039948	0.001932	0.040248	0.014893	0.069064	-0.07275	-0.05341	-0.09097	-0.04345
-0.09644	-0.01625	-0.007	-0.07544	-0.02054	-0.03394	-0.03818	-0.02067	-0.10599	-0.00052	-0.11118	-0.07453	-0.07375	-0.02622	-0.14184	-0.10941	-0.19171	-0.00941	-0.07216	-0.06529	-0.06048	-0.03892	-0.02244	-0.02381	-0.10045	-0.0423	-0.09881	-0.09649	-0.10311	-0.16524	-0.05103	-0.0578	-0.13941	-0.14039	-0.16366	-0.12521	-0.11655	-0.09408	-0.09408	-0.12205	-0.03743	-0.08702	-0.09407	-0.04495	-0.03462	-0.04818	-0.06697	-0.12188	-0.08995	-0.09794
0.032776	0.012623	-0.05733	-4.6e-05	-0.04873	-0.0411	-0.05033	-0.00993	-0.04885	-0.07248	-0.07153	-0.0198	-0.0182	-0.0369	-0.00148	-0.04091	0.01565	0.002283	0.037842	-0.05772	-0.02803	0.004032	-0.01704	0.064099	-0.02802	-0.05369	0.005543	0.03184	-0.01826	0.024383	0.012669	-0.05781	-0.00482	-0.10677	-0.07748	0.012405	0.048795	-0.07475	-0.05694	-0.03499	-0.02104	0.005161	0.012365	0.063426	0.05322	0.070196	0.019358	0.009271	0.024218	0.039484
0.01568	0.030269	0.012473	-0.00826	0.003175	0.033513	0.04648	-0.03482	-0.01213	-0.0118	0.015004	-0.09996	-0.03972	-0.02823	0.003687	-0.0575	0.025097	-0.07302	-0.03516	-0.02235	-0.01798	0.050609	0.05914	-0.09915	0.020005	0.040711	-0.06671	-0.04431	-0.05248	-0.01745	-0.04292	0.016566	-0.07817	-0.05613	-0.02706	-0.04972	-0.13189	-0.08015	-0.04533	-0.08623	-0.07651	0.019971	0.017529	0.032147	-0.09298	0.015128	-0.02749	-0.01227	-0.03623	-0.0387
0.009443	0.007508	-0.01405	0.006166	-0.01731	0.004443	-0.03088	0.013125	-0.02158	-0.07388	-0.08029	-0.11612	-0.05964	-0.05968	0.004872	-0.03958	-0.0671	-0.05399	-0.07629	-0.10296	-0.0676	-0.05555	0.024199	-0.06389	-0.0791	-0.10442	-0.03132	-0.05617	-0.01579	0.010047	-0.09353	-0.01859	-0.04391	-0.1044	-0.04219	0.001929	-0.07325	-0.12353	-0.09963	-0.02769	-0.00878	-0.00275	-0.17931	0.020566	0.057396	-0.11934	-0.13593	-0.0988	0.090201	-0.02388
0.045413	-0.01586	0.033992	-0.07169	0.0194	-0.00524	0.025259	-0.06082	-0.02126	0.007857	-0.025	-0.03209	-0.01109	-0.02695	-0.00869	0.063966	0.068577	-0.00113	-0.00358	-0.01758	-0.05282	-0.05238	0.075201	0.033589	-0.02295	0.032968	-0.06946	-0.06132	-0.08086	-0.06276	0.010553	-0.00797	-0.06655	0.00599	-0.08403	-0.02776	-0.04964	-0.01532	-0.06397	-0.09485	-0.0683	-0.04505	-0.0058	-0.06689	-0.07172	-0.02989	-0.02346	-0.06883	0.000423	0.004295
0.024644	-0.00066	-0.04138	-0.10318	-0.00346	-0.02211	-0.00766	-0.02885	0.028326	-0.01293	-0.00211	0.008997	-0.05254	-0.02812	0.066146	0.006636	-0.0242	-0.03905	0.044777	-0.00783	-2.1e-06	-0.02674	0.000666	0.021426	0.059009	-0.05323	-0.07688	0.030921	0.062598	0.023394	0.013415	0.019921	-0.01187	-0.04652	0.009769	0.025401	-0.04662	-0.10818	-0.05363	-0.04679	-0.02891	-0.06806	-0.06741	0.04647	0.036099	-0.01731	-0.03208	-0.0767	-0.0025	-0.01496
0.042029	0.021215	-0.07423	0.032477	-0.00941	-0.06558	-0.01866	-0.0338	-0.0958	-0.0347	-0.06409	-0.02834	-0.09571	-0.033	0.004656	-0.00447	-0.02487	-0.04508	-0.12526	-0.03233	0.089186	-0.08161	-0.0008	-0.00373	-0.02882	-0.02039	-0.0052	-0.03838	-0.10507	-0.01805	-0.04399	-0.04492	-0.00987	-0.05383	0.017923	-0.05236	-0.10518	-0.019	-0.07927	-0.04677	-0.08894	-0.013	-0.0186	-0.04922	-0.00354	-0.03124	-0.02929	-0.11265	-0.02777	-0.06553
0.11186	0.080739	0.139074	0.032989	0.056717	0.103548	0.077466	0.059709	0.096855	0.030443	0.082945	0.056038	0.066843	0.017552	0.00154	-0.0026	-0.03254	-0.08449	-0.03696	0.007425	0.063715	0.071632	0.005783	-0.02128	0.070885	0.129164	0.113697	-0.02437	-0.02107	-0.05756	-0.0234	-0.01843	0.005215	-0.05365	-0.07851	-0.03533	-0.04043	0.022549	-0.12083	-0.03371	-0.02496	-0.03951	-0.07252	-0.01449	-0.01089	0.042162	-0.04657	0.020763	-0.02434	-0.02523
-0.07983	-0.03281	-0.09664	0.037485	0.026751	-0.08092	-0.03638	-0.04013	-0.09474	-0.1328	-0.09871	-0.06288	0.018209	-0.05855	-0.06103	-0.07825	-0.0335	0.014772	-0.12549	-0.08338	-0.11249	-0.04994	-0.07904	-0.10387	-0.03715	-0.0679	-0.04145	0.014995	-0.12567	0.069743	-0.05188	-0.12806	-0.09824	-0.05103	0.036139	-0.11511	-0.04624	-0.12536	-0.12593	-0.12177	-0.09599	-0.07998	-0.07634	-0.0628	-0.0995	-0.01494	-0.07489	-0.10318	-0.04241	-0.04768
0.065517	0.106175	0.071852	0.084486	0.092067	0.131879	0.109305	0.043572	0.01404	-0.0535	0.044342	-0.02871	0.020292	0.043716	-0.05696	0.051923	0.06188	0.046084	0.060328	0.039638	0.082371	0.068675	-0.0923	0.029958	0.072688	0.008427	0.072125	0.047761	-0.03602	-0.01652	-0.05232	0.028576	-0.00505	0.117065	0.009584	-0.01344	0.124309	0.063067	0.019797	-0.05429	-0.05734	0.040473	-0.0388	-0.0227	-0.00912	0.009709	0.072942	0.051065	0.010068	-0.01083
-0.03956	0.035366	0.086733	0.022043	0.093931	-0.00747	0.003205	0.018218	-0.03136	-0.00757	0.056778	-0.04115	0.019368	0.007195	-0.04463	0.018999	-0.10442	-0.06323	0.059895	-0.03667	-0.06095	-0.05912	-0.05465	-0.05443	-0.03352	0.032647	0.015808	-0.07326	-0.06382	-0.04007	-0.01303	-0.00415	0.037236	-0.04208	-0.15934	-0.03751	-0.06334	-0.14462	-0.13913	-0.11903	-0.00739	-0.03358	-0.07544	-0.06705	0.013881	-0.06811	-0.10215	-0.10375	-0.0526	-0.03963
-0.08402	-0.02522	0.023669	-0.047	-0.03463	-0.00188	-0.03028	-0.07091	-0.03632	-0.08624	0.016904	-0.04621	-0.02655	-0.07554	-0.04245	0.024378	-0.0303	-0.008	0.036315	-0.03401	-0.06416	-0.06656	-0.03365	-0.1161	-0.02175	-0.04504	-0.03329	-0.08294	-0.06069	-0.13477	0.043598	-0.01537	-0.0174	-0.16017	-0.07303	-0.08404	-0.04478	-0.02962	-0.14565	-0.08892	-0.10388	-0.02337	-0.0764	-0.07873	0.043912	-0.06999	-0.09601	-0.0464	-0.02791	-0.06055
0.055099	0.023667	0.064174	0.042994	0.089751	0.075407	0.051813	0.091242	-0.00141	-0.04936	-0.04752	-0.06579	0.064747	-0.08574	-0.03627	0.03249	0.046934	0.052516	-0.01872	-0.00396	0.00699	0.062048	0.000356	-0.02877	-0.03628	-0.02795	-0.06554	0.053905	0.047326	-0.03217	-0.04763	-0.01601	0.063661	-0.04976	-0.10182	-0.02521	-0.0178	-0.03755	0.008279	-0.02336	0.005247	-0.01831	0.011486	-0.0777	-0.01301	0.018646	0.012938	-0.07617	0.022365	-0.05066
-0.00757	0.013036	-0.02472	0.002447	0.028969	0.009995	0.005349	-0.04648	-0.05014	0.012711	-0.0995	-0.02583	-0.06614	-0.06487	-0.09472	-0.01428	-0.03641	-0.01851	-0.08692	-0.02658	-0.05016	-0.01985	-0.02616	-0.10642	-0.07159	-0.04392	-0.01229	-0.0491	-0.07562	-0.03354	-0.04839	-0.13367	-0.10094	-0.11985	-0.06113	-0.107	-0.05056	0.008344	-0.11664	-0.11553	0.021973	0.040321	-0.06833	-0.00688	-0.08859	0.009619	-0.03275	-0.03822	0.010951	0.018659
0.013329	0.031527	-0.0632	-0.01605	0.079391	-0.06816	0.007638	-0.04117	-0.02739	0.03364	0.035773	0.006739	-0.05531	-0.06786	-0.05515	-0.0026	-0.04412	-0.01101	-0.06482	-0.07254	-0.00682	-0.00382	0.010053	-0.03858	0.043008	-0.04093	-0.03719	-0.06493	-0.01325	-0.03501	-0.00392	-0.05093	0.028733	-0.10521	-0.00827	-0.0209	-0.00287	-0.12178	-0.12529	0.003486	0.017371	-0.01622	-0.00925	-0.06952	-0.08378	-0.01735	-0.06741	-0.05154	0.049603	-0.10034
-0.09088	-0.11606	-0.03606	-0.10177	-0.05581	-0.09527	-0.0893	-0.11051	-0.03995	-0.05227	-0.03474	0.026196	-0.00966	0.019011	-0.07504	-0.04164	-0.12373	0.015388	-0.10156	-0.02301	-0.07587	0.018666	-0.0008	-0.00365	-0.01695	0.003712	-0.05962	0.041343	0.033013	-0.06667	0.036226	-0.00325	-0.03565	0.037399	0.062282	-0.04099	-0.03216	0.0293	-0.09443	0.021705	0.016254	0.019709	0.022226	-0.0588	-0.04122	0.126444	0.055668	0.007753	-0.04088	-0.01937
-0.0151	-0.00464	0.057672	-0.0058	-0.04751	-0.02918	0.018461	0.007576	0.040101	0.005225	0.052639	-2.8e-05	0.008997	0.003212	-0.00856	0.03664	-0.07969	-0.04365	0.006313	-0.03831	-0.01072	-0.01522	-0.01027	-0.035	0.010207	-0.02256	-0.06701	0.084356	0.006634	-0.01948	-0.02715	-0.11781	0.015434	-0.10673	-0.01655	-0.05112	-0.0955	0.011407	0.060553	-0.05363	-0.11462	0.059441	-0.05833	-0.00095	-0.00375	-0.00864	0.040273	-0.07963	-0.0342	-0.00313
0.031608	-0.00975	0.010618	0.006339	0.021886	0.097913	0.000291	0.073254	0.00654	0.008072	0.059503	0.077955	-0.00655	-0.05817	0.076905	0.028456	-0.05253	0.022611	-0.01448	0.037407	-0.06582	0.068898	0.036758	-0.00505	0.025069	0.001952	-0.05193	-0.08388	-0.05066	-0.08297	-0.03956	0.040262	-0.07039	-0.14859	-0.07673	-0.01743	-0.0653	-0.02327	-0.11745	-0.05051	-0.00095	0.00171	-0.05709	0.058507	-0.01994	0.048416	-0.04508	-0.0616	-0.03455	-0.04027
-0.12131	-0.03194	0.009693	0.010982	0.039825	-0.01476	0.012733	0.064129	-0.02467	0.019463	0.041215	0.00998	0.011182	0.018557	0.026891	0.014066	-0.0136	0.043923	0.072959	-0.01244	-0.00412	-0.07043	0.001014	0.131398	0.049977	-0.06197	0.036708	-0.00358	0.055919	0.002082	0.01293	-0.0065	0.015088	-0.04625	0.002976	-0.05311	0.003017	0.012548	0.080498	0.046196	-0.03219	-0.01528	0.0614	-0.07757	-0.00429	0.063096	-0.0153	-0.03284	-0.03944	0.043511
0.022778	0.062517	0.002731	0.044619	0.045879	0.082503	0.033153	0.042733	0.027204	0.009714	-0.00895	-0.01005	-0.0043	0.03352	-0.05137	-0.00044	0.066308	0.067526	-0.02568	0.008783	0.006768	0.014282	-0.01283	-0.02747	0.03989	-0.08994	-0.06024	-0.03853	-0.05179	-0.01426	0.016405	0.004953	0.011804	-0.08895	-0.02823	-0.06707	-0.05196	-0.01368	-0.08104	-0.17075	-0.01257	0.001068	-0.04638	-0.03995	-0.04538	-0.03364	-0.04218	-0.06195	-0.0142	0.037576
-0.04244	0.000671	0.032108	-0.05339	0.088441	0.009083	0.001872	-0.08006	0.034173	0.032959	-0.02287	-0.02848	-0.08761	0.074096	-0.09226	0.007837	-0.01218	-0.01384	-0.01594	0.070172	0.017609	-0.00445	-0.03265	-0.00611	-0.06654	-0.03049	-0.07925	-0.0032	-0.0397	-0.05603	-0.04011	-0.06255	-0.11092	-0.02944	-0.09765	-0.09319	-0.05383	-0.06798	-0.10911	-0.12188	-0.10697	-0.00079	0.00187	-0.04094	-0.07678	0.032062	-0.01909	-0.04295	-0.05057	-0.02227
-0.01347	-0.11998	-0.01231	-0.03818	-0.0243	-0.1203	0.018133	0.028177	-0.02956	0.010456	0.02282	-0.0169	0.12986	-0.03863	-0.00203	0.023885	-0.06	-0.03825	0.081953	-0.01002	0.025096	0.060292	-0.09316	-0.00841	-0.04261	0.041566	0.004115	0.073716	0.013202	0.075387	-0.03243	0.002645	0.078239	0.032208	0.002568	-0.08284	-0.00324	0.000814	-0.08746	0.002717	-0.01143	0.059865	-0.04679	0.023859	0.051479	-0.00999	0.007501	0.004665	0.032889	-0.01428
-0.06305	-0.06667	-0.09326	-0.10046	-0.0269	-0.0359	-0.02921	0.006586	-0.02371	-0.1101	-0.01214	0.002035	0.009448	-0.00627	-0.01479	-0.03415	-0.0426	0.089253	0.1029	0.104962	-0.00191	0.080572	-0.04678	0.048717	-0.03868	0.065377	-0.0086	-0.0384	0.049539	-0.00882	0.086364	0.044675	0.07051	0.006165	0.025399	0.036108	0.05424	0.024708	-0.1275	0.071158	-0.00575	-0.05479	0.009452	-0.00592	0.002469	0.018713	-0.04982	0.022316	0.046693	0.043379
0.017923	0.053674	0.055252	0.041129	0.041998	0.034569	-0.00969	-0.00878	-0.04201	-0.00474	0.111004	0.057481	0.056922	0.020869	0.00821	0.013726	0.029135	0.04665	0.020314	0.062463	-0.04472	0.023761	-0.02446	0.004714	-0.04554	0.04442	-0.03924	-0.11183	-0.00073	-0.04453	-0.0857	-0.12737	-0.0454	-0.0835	-0.03992	-0.06323	-0.03802	-0.01824	-0.06845	-0.00662	-0.06793	-0.02427	-0.05335	0.026031	-0.07272	-0.09505	0.034087	-0.06253	-0.0587	-0.06046
0.020937	-0.01315	-0.06098	0.024575	0.056243	-0.07562	0.02328	0.105745	0.029312	0.016596	0.056619	-0.0239	0.05579	0.077198	-0.05602	-0.02986	-0.01106	0.077517	0.00487	0.012888	-0.06571	0.019469	-0.01146	-0.01752	-0.05942	-0.01048	0.015704	0.00709	-0.12868	-0.06985	-0.01284	-0.02983	-0.02277	-0.0753	-0.02591	-0.04721	0.034063	-0.06153	-0.09317	0.010367	-0.07678	-0.02465	-0.04661	-0.01148	-0.04435	0.006704	0.013537	0.013614	-0.04329	-0.01526
0.052132	-0.04347	0.026076	0.045121	-0.05786	0.052001	0.037789	0.039415	0.041276	0.007962	-0.02993	0.05356	0.103876	0.052445	0.145544	-0.02142	0.005241	-0.02542	0.005293	0.004009	-0.00811	0.109031	0.024891	0.042948	-0.00909	-0.00778	0.031664	-0.01785	-0.00569	0.082343	0.044661	-0.04876	0.057856	-0.11382	0.095317	0.032254	-0.02445	-0.03779	-0.04502	-0.01704	-0.02511	-0.01966	-0.0802	0.008554	-0.03434	0.038933	-0.02234	-0.02606	0.070094	0.071566
0.01263	0.007583	0.013553	-0.0279	0.00352	0.042014	-0.00836	0.027382	-0.01555	-0.05061	0.059041	0.00965	-0.03013	0.061385	0.036858	-0.00135	-0.11343	0.050182	0.040254	-0.0336	-0.08535	0.021556	0.02477	-0.02761	0.015683	-0.02536	-0.07426	0.014392	-0.05301	-0.01427	0.054729	0.008097	-0.02675	-0.09506	0.074177	-0.09721	0.008789	-0.06537	0.020198	-0.07732	-0.08149	0.000192	-0.15609	-0.02632	-0.03443	-0.1045	-0.08473	-0.05968	0.01507	-0.02056
-0.04719	-0.03262	0.015625	0.033266	0.016159	-0.06044	-0.00591	0.042123	0.026887	-0.03573	-0.03404	-0.064	0.029828	-0.01386	0.016437	-0.01129	0.00091	0.04976	-0.13064	-0.00298	0.065136	-0.01653	0.088356	0.028477	0.049073	-0.06206	0.009468	0.047488	-0.0183	-0.03029	-0.07529	-0.07047	-0.05082	0.019423	0.061308	-0.10352	-0.07747	0.000354	-0.03986	-0.04566	-0.0798	-0.07461	0.086503	-0.1051	-0.01378	-0.00277	-0.05685	-0.10386	0.012844	-0.00898
0.034237	-0.04308	-0.0357	-0.00168	0.062194	0.045381	0.030101	-0.06199	-0.00777	-0.03202	0.139377	0.013611	-0.05872	-0.00665	-0.00845	0.077596	-0.02258	0.069376	-0.04032	0.026938	-0.12836	0.008982	0.031228	-0.03382	0.072957	-0.05628	-0.12027	-0.08598	-0.02817	0.009705	-0.1308	-0.06237	-0.09718	-0.07376	-0.09666	-0.04412	-0.15682	-0.08712	-0.13036	-0.12071	0.034206	-0.18478	-0.06437	-0.08145	-0.04963	-0.0576	-0.00653	-0.0337	0.002921	-0.0009
-0.01999	-0.0587	-0.07295	-0.01699	0.014967	0.011528	-0.06785	-0.00664	0.000979	-0.06726	0.022091	0.103922	0.003266	-0.07118	-0.04948	0.005159	-0.04238	-0.01338	-0.042	0.045062	0.020276	-0.07114	0.090231	-0.04038	0.043989	-0.02673	0.023879	-0.01713	0.028572	-0.04459	0.023055	-0.00051	0.060683	-0.02713	-0.06845	0.048193	-0.0468	0.038215	-0.05748	0.001019	0.007492	-0.02519	0.047087	-0.02303	0.052062	-0.00334	-0.0244	-0.00098	0.01429	-0.03242
0.060394	-0.03609	0.013903	-0.03937	0.002084	0.014792	0.084382	0.019056	-0.00892	-0.02665	0.057247	0.006365	0.012197	-0.06232	-0.03811	0.018791	-0.01149	0.038045	-0.00092	0.056165	-0.06288	0.070086	-0.02063	0.149389	0.026889	0.049811	0.071132	-0.06118	-0.02076	-0.05875	0.020893	0.027783	-0.07922	-0.07187	-0.10978	-0.08618	-0.02037	-0.0352	-0.13361	0.007503	0.030712	-0.03062	-0.05805	-0.04006	-0.0326	0.008487	0.015934	0.018761	0.022519	-0.00098
-0.01861	0.006248	-0.02836	0.00775	0.016657	0.005575	0.056018	0.021126	-0.01862	-0.08219	0.035647	0.106645	0.09338	0.024287	0.05342	-0.00269	0.04705	0.032445	0.043745	0.039974	-0.12515	0.062438	0.015031	-0.04505	0.072484	0.020509	-0.03329	-0.052	0.037025	0.004211	-0.04263	0.012933	0.032268	-0.15937	0.016178	-0.04535	-0.04693	-0.02627	0.022994	-0.06602	-0.01528	0.059419	0.006118	0.025526	-0.03323	0.027621	-0.01115	0.037144	-0.02387	0.000135
0.003193	-0.03902	0.024518	0.030481	0.073482	0.05852	0.018145	0.082372	-0.00141	-0.08828	0.030314	-0.00018	0.015942	-0.04	0.040996	-0.00887	0.021891	0.064889	-0.01561	-0.02702	-0.02661	-0.01511	0.017402	0.037378	0.020067	0.056459	-0.03324	-0.001	-0.00647	-0.08266	-0.1166	-0.05268	-0.07587	-0.16883	-0.06681	-0.04227	-0.13287	-0.10746	-0.1156	-0.11635	-0.02606	-0.03312	-0.0586	-0.02592	-0.08754	-0.09161	-0.06504	-0.05459	-0.09488	-0.06778
0.07804	0.073237	0.111226	0.031299	0.047614	0.046861	0.151309	0.095696	0.099015	0.129279	0.051231	0.051427	0.101505	-0.02482	-0.02967	0.09678	0.113096	0.080618	0.014979	0.103845	-0.03363	0.027489	0.050633	-0.0033	0.042571	0.039251	0.036718	-0.01237	-0.0046	-0.07779	-0.02157	0.01929	0.077615	-0.04843	-0.10896	-0.01669	-0.05819	0.08092	0.025097	-0.04067	-0.01546	-0.06813	0.068349	-0.08596	0.009789	-0.00194	-0.00852	0.027038	-0.0666	0.055024
-0.04858	0.029026	-0.02125	-0.0853	0.037958	-0.00484	0.038079	-0.00251	-0.06293	-0.08185	-0.02487	-0.02032	-0.01574	-0.06909	0.021278	-0.01411	-0.04831	0.043525	0.012521	-0.00881	-0.01597	-0.05826	-0.00079	0.011109	0.044837	0.067371	-0.00956	0.057885	0.028948	0.035138	-0.08432	0.059796	0.055406	0.031719	0.054514	0.02502	-0.0035	-0.00962	-0.07738	-0.01616	0.052413	0.011988	0.033593	-0.03017	0.065412	-0.03716	0.00663	-0.03193	-0.02628	-0.06832
0.124507	-0.00805	0.043791	0.073944	0.099467	0.027962	0.132376	0.118463	0.078551	0.037912	0.05693	0.034162	0.0641	-0.03316	-0.02853	-0.06681	0.091409	0.027982	-0.00511	0.016969	0.032189	-0.01432	0.06061	-0.00507	0.117267	0.091901	0.067378	0.058372	-0.0589	-0.00661	-0.03928	0.004916	0.088553	-0.02942	-0.0708	-0.03816	-0.07065	0.026948	-0.03883	-0.05617	0.052442	-0.0271	-0.01962	-0.01626	0.024899	0.049842	0.065288	-0.04162	-0.0384	0.018112
-0.01206	0.043163	0.002509	0.040595	-0.00409	0.032827	0.050791	0.090822	-0.04032	-0.04879	0.025227	0.03433	-0.06983	-0.04393	0.017966	-0.0496	0.008878	0.03677	0.107336	-0.0076	-0.00365	-0.02032	0.061655	0.021335	0.004868	-0.05461	0.076486	0.029533	-0.05663	-0.09712	-0.02563	0.120949	0.009217	-0.08841	-0.14605	-0.00732	0.013649	-0.02841	0.022515	-0.00019	-0.00538	-0.05555	-0.03299	-0.0325	0.007199	0.039817	-0.00966	-0.10298	-0.08151	0.062664
0.054438	-0.00294	0.053654	-0.0253	0.022294	0.058729	0.038395	0.011306	-0.01465	-0.07697	0.005282	-0.0307	-0.04029	-0.04093	-0.10066	-0.06392	-0.0625	-0.03983	-0.0685	-0.0702	-0.05542	0.004391	0.04697	-0.07566	0.005056	-0.02748	0.031962	-0.0611	-0.0578	-0.0637	-0.05795	-0.07804	-0.0754	-0.15636	-0.13453	-0.05312	-0.09785	-0.09187	-0.10952	-0.02669	0.003307	0.092224	-0.07813	-0.07472	-0.02128	-0.05185	0.04497	-0.06002	-0.01501	0.022122
-0.0003	0.031941	0.032295	0.002809	0.05972	-0.0041	0.023212	0.028588	-0.07906	-0.01634	-0.00337	0.027717	-0.07297	-0.15543	-0.09291	-0.092	0.014288	-0.03278	-0.06065	-0.04136	-0.15813	-0.04993	-0.00125	-0.03898	-0.06382	-0.01886	-0.04903	-0.02846	-0.05555	-0.07513	0.000332	-0.07774	0.030729	-0.13235	-0.18843	-0.02332	-0.19147	-0.01732	-0.09282	4.06e-05	-0.05861	-0.04677	-0.02544	0.03907	0.04683	-0.0069	0.02004	0.036335	-0.07469	0.062479
-0.00354	0.007103	-0.00783	0.031738	0.02518	0.033578	-0.00634	-0.09119	-0.05459	0.00258	-0.04337	-0.05772	-0.05494	-0.02878	-0.05872	-0.061	-0.13409	0.01289	-0.14157	-0.087	-0.1244	-0.00908	0.01379	-0.04977	-0.05584	-0.10717	-0.16249	0.049943	-0.15281	-0.05648	-0.10226	0.02001	-0.06179	-0.03028	0.032808	0.017284	-0.04651	-0.046	-0.15198	-0.11513	-0.0119	-0.04333	-0.05682	-0.05455	-0.05803	-0.03671	-0.00199	-0.02048	-0.04112	-0.03191
-0.01789	0.059373	0.049275	0.013767	0.046312	-0.00915	-0.01174	0.038947	-0.03606	-0.02045	-0.02445	-0.05394	0.058029	0.027359	-0.01022	-0.01337	-0.03776	0.022522	-0.01317	-0.02284	-0.05857	-0.03997	0.00756	-0.03266	-0.03305	0.000892	-0.01056	-0.07618	-0.07378	-0.07898	0.041437	0.035738	-0.00756	0.029756	-0.12729	-0.0364	-0.10711	-0.04782	-0.00216	-0.13083	0.03536	0.063118	0.005469	0.034966	-0.02926	0.077684	-0.01484	-0.06721	-0.00688	0.017925
0.010477	-0.01273	0.023014	-0.07186	0.004691	0.01563	0.008126	-0.07571	-0.04075	-0.09731	-0.05211	0.06845	-0.02851	-0.11115	0.004534	-0.05065	-0.03188	-0.03988	0.015044	-0.08813	0.002378	-0.08956	-0.02884	-0.06835	0.021623	-0.00873	-0.05107	0.000888	-0.01528	-0.00312	-0.07901	-0.13345	-0.01069	-0.14222	-0.13624	-0.07186	-0.05008	-0.08217	-0.10321	-0.02767	-0.02335	-0.03664	-0.04267	0.002053	0.03988	-0.02391	-0.07302	0.022202	-0.08093	-0.09421
0.107448	0.052887	0.057003	0.070246	0.012301	0.076981	0.01294	0.069493	0.015406	0.018545	0.043204	0.007701	0.033856	0.025284	0.026672	0.049255	0.041216	0.033214	0.041132	0.015629	-0.04214	0.011866	-0.05275	0.000691	0.014498	0.033744	-0.05294	-0.07257	-0.06708	-0.12979	0.027511	-0.07016	-0.02088	-0.1147	-0.13814	-0.07009	-0.09483	-0.08705	-0.10196	-0.15078	0.02749	-0.02052	-0.1091	-0.06269	0.023277	-0.12039	-0.03439	0.035442	-0.03204	-0.08491
0.089557	0.036619	0.093331	0.031762	0.111857	0.110737	0.022705	0.075025	-0.02009	0.035932	-0.01132	0.055646	-0.01021	0.066417	-0.08469	0.04792	-0.044	0.080813	0.074572	-0.00084	-0.0444	0.110454	-0.00524	0.033609	0.078683	0.031816	0.004783	-0.06424	0.001798	-0.03026	-0.04937	-0.02247	0.009672	-0.09629	-0.09559	-0.04381	0.04538	-0.00868	-0.12261	-0.1609	0.012301	0.025224	0.031928	0.019391	-0.01468	-0.01263	-0.06289	-0.10883	0.064975	-0.04092
0.093988	0.12304	0.069592	0.088735	0.034977	0.085964	0.17641	0.136347	0.086914	0.048833	0.127492	-0.00396	0.021465	-0.0319	0.05309	0.038788	0.013195	0.098529	-0.05063	0.047547	-0.03047	0.020556	0.052037	0.08582	0.065294	-0.04513	0.043213	0.014225	0.000558	-0.09338	-0.03151	-0.01041	-0.02427	-0.0907	-0.10395	-0.05377	-0.04199	-0.0659	-0.02032	-0.0568	8.54e-05	0.019851	-0.00244	-0.02621	-0.0468	-0.0072	0.034833	-0.07421	-0.10788	-0.02281
0.054672	0.060843	0.133779	0.024977	0.061312	0.050638	0.052493	0.007669	-0.03506	-0.05989	-0.03259	-0.04763	-0.0412	-0.0815	-0.03638	0.02535	-0.03004	0.002187	-0.01391	-0.13966	-0.04638	-0.05607	-0.01157	-0.0397	-0.06022	-0.02001	0.007019	-0.02781	-0.0084	-0.01405	-0.04183	-0.01446	-0.06628	-0.04425	-0.09956	-0.08395	-0.09695	-0.01864	-0.07155	-0.0518	0.093031	-0.01889	0.011099	-0.07216	-0.02137	0.053704	-0.01763	-0.03747	0.01755	-0.04736
0.057851	0.048577	0.097848	0.035112	0.121836	0.075585	0.048505	0.07821	0.091733	-0.02861	0.064249	0.041744	0.063681	0.088992	-0.0793	0.004272	-0.06638	0.016104	-0.0217	0.002746	-0.0334	0.02686	0.068213	0.042719	-0.00228	0.075243	-0.01764	0.10835	0.06108	-0.06101	-0.02483	-0.05978	-0.03894	-0.0219	-0.04558	-0.09176	-0.00456	0.000287	-0.08992	0.02943	-0.00564	0.011481	0.035483	-0.06273	-0.03283	0.099536	0.069853	-0.09805	-0.00403	-0.0167
0.007279	0.044953	0.089837	0.010247	0.018366	0.042813	0.039685	-0.01604	-0.04789	-0.01076	0.00674	0.031161	0.004059	-0.003	-0.02956	-0.02932	-0.0252	-0.00622	-0.01928	0.064523	-0.09165	-0.03462	0.007364	-0.0613	-0.04921	-0.04723	-0.07638	0.041236	-0.03352	-0.01361	-0.12737	0.012259	0.051111	0.033801	-0.0728	0.016168	-0.03019	-0.00866	-0.02463	0.027331	0.011849	-0.03707	0.092769	-0.01322	0.048885	-0.07838	-0.05536	-0.01439	-0.0937	8.9e-07
0.112313	0.068202	0.099007	0.04534	0.075587	0.073379	0.056457	0.094006	0.073736	0.023247	0.173391	-0.01704	-0.03696	0.098539	0.056054	0.004867	-0.04995	0.023823	0.041728	0.012992	0.036891	-0.0309	0.091961	0.077029	0.137292	0.013537	0.0495	-0.02191	-0.0196	-0.09953	-0.0426	0.013703	0.063989	-0.0182	-0.17105	0.058414	0.057996	-0.0337	-0.06074	-0.08048	0.086655	-0.04117	-0.06019	-0.06607	-0.05965	-0.11426	-0.02649	-0.00812	0.048401	-0.00156
0.089387	0.078403	0.105375	0.045064	0.018923	0.009168	0.075945	0.046029	-0.00682	-0.00504	0.040981	0.139915	0.05835	-0.07071	0.030941	0.017357	-0.05925	-0.0019	0.074161	0.04533	0.040251	-0.0536	0.079719	0.012686	0.039811	0.023305	-0.01128	0.052037	0.028601	-0.02467	-0.05693	-0.09599	-0.06463	0.001269	-0.11563	-0.02477	-0.11161	-0.04523	-0.09785	-0.08726	0.048684	-0.10996	0.002591	0.003216	-0.06769	-0.06623	0.009493	-0.05317	0.011735	0.023022
0.065965	0.086759	0.152868	0.119227	0.135082	0.131597	0.17715	0.088641	-0.06234	-0.09743	0.020579	0.070753	0.11849	-0.03237	0.055676	0.021869	0.0233	0.156504	0.159641	0.013841	-0.02964	0.130348	0.047081	0.020862	0.111646	0.088668	0.098454	-0.02316	-0.02866	0.04814	-0.0642	0.059607	-0.0587	0.003385	-0.11612	-0.03499	-0.0573	0.061276	-0.08706	-0.0217	-0.03875	0.082887	0.033026	-0.0265	-0.00245	-0.00977	-0.00113	-0.00518	-0.07996	0.056585
0.064173	0.067162	0.037511	0.01329	0.073304	0.063495	0.044029	0.086923	0.099667	-0.04522	0.04767	-0.06134	0.034079	-0.03206	0.081498	-0.11033	-0.04437	-0.03377	0.004849	-0.03446	-0.00109	-0.06447	0.004665	0.019224	0.035746	-0.02419	-0.04163	-0.09282	0.021778	-0.11179	-0.04799	-0.05888	0.025935	-0.12399	-0.05782	0.079946	-0.04418	-0.0791	-0.0431	-0.03495	0.058782	-0.06308	-0.00785	-0.00102	-0.01953	0.0077	-0.01908	-0.06003	-0.04676	0.018042
0.016068	0.104325	0.075448	0.089411	0.033527	0.105776	0.084135	-0.02108	-0.01073	-0.07898	0.000466	-0.0118	0.031774	0.055747	0.001303	-0.02855	-0.01423	-0.03601	-0.05703	-0.01559	-0.00194	0.077014	0.098432	0.026976	-0.0383	-0.05767	-0.04983	0.00283	0.042384	-0.03987	-0.12388	0.067956	0.062023	0.035718	-0.05351	-0.11308	0.115907	-0.05449	-0.08182	-0.058	-0.01409	0.07911	-0.02775	-0.0767	0.01993	-0.07391	-0.01444	-0.00874	0.012751	-0.02586
0.055233	0.036492	0.049595	0.060728	0.072405	-0.02057	0.107272	0.030185	0.020361	-0.03765	-0.03253	0.030584	-0.00225	-0.04161	0.014598	0.105484	0.048153	0.011974	0.066934	0.09335	0.067332	0.071018	-0.04946	-0.05865	-0.03756	0.018061	0.091685	0.050718	0.042973	0.062132	0.020503	-0.05567	-0.0013	-0.10938	-0.032	-0.01029	0.024061	0.050437	-0.10474	0.072969	-0.07532	0.087027	-0.03639	-0.00295	0.000128	0.084421	0.10168	0.161984	0.010629	0.10523
0.052893	-0.02149	0.142148	0.143669	-0.0145	-0.00891	0.093917	0.033024	0.076802	-0.02486	0.043326	0.048186	-0.01049	-0.01264	-0.03315	-0.03562	0.000306	0.013004	-0.01334	0.013938	0.024785	0.098263	0.021477	0.117832	-0.05947	0.029927	0.007137	0.009333	-0.02751	-0.0606	0.021345	-0.04785	0.029572	-0.176	-0.05087	-0.02353	-0.03286	0.008153	-0.08469	0.098478	0.017286	0.093788	-0.01304	0.005504	0.002152	0.004389	0.091736	-0.02808	-0.00739	-0.064
0.081401	0.039786	0.142636	0.125896	0.084819	0.158217	0.102475	0.148575	0.09181	0.07002	-0.00015	0.072916	0.106842	0.094384	0.016388	0.04717	-0.04598	0.095022	0.08301	0.068668	0.094118	0.091915	0.010578	0.00728	-0.09869	-0.0601	-0.00212	-0.00814	-0.02652	-0.11313	-0.07338	-0.03307	-0.08961	-0.02088	-0.10465	-0.02595	-0.10404	0.040021	-0.10416	-0.03768	0.032079	0.006145	-0.0205	-0.00744	-0.00345	-0.04697	-0.04673	-0.04455	-0.01168	0.027052
0.101798	0.047282	0.070086	0.04495	0.024713	0.049529	0.044472	0.012672	-0.03578	0.00187	0.081003	-0.02237	0.007371	0.054015	-0.00177	0.038339	0.02645	0.030337	0.026072	-0.02147	-0.03169	-0.0002	0.071948	0.022193	-0.01759	0.108434	0.098256	0.000634	-0.03146	-0.03709	0.056002	-0.03843	0.053254	-0.11218	0.000264	0.018418	-0.00039	-0.03888	-0.03109	0.015455	0.105222	0.049033	-0.01994	0.018165	-0.00845	0.078091	-0.00436	0.043014	0.014086	-0.00253
0.060933	0.047521	0.069575	0.137348	0.107224	0.041828	0.055758	0.008308	0.01866	0.087263	-0.0124	-0.02405	0.039384	-0.00057	0.096632	0.013091	-0.05582	0.003039	0.016975	-0.0117	0.06191	0.10519	0.059278	-0.00337	-0.06828	-0.034	-0.11565	-0.10408	-0.13049	-0.02533	0.01261	-0.01017	0.02771	-0.09504	-0.01129	0.07175	-0.03254	0.000718	-0.06265	-0.01473	-0.04486	0.094339	-0.12694	-0.03607	-0.02385	-0.08847	-0.11561	-0.14891	0.021692	-0.03993
0.181523	0.028016	0.104091	0.061934	0.0952	0.082527	0.021024	-0.03848	0.106812	0.063005	0.023473	0.005215	-0.00917	-0.07832	-0.08279	-0.0067	-0.05951	0.068905	-0.07315	-0.08953	0.060211	-0.01765	0.010239	-0.01263	-0.13879	-0.01797	-0.09543	-0.04603	-0.03621	-0.08927	-0.17465	-0.05905	-0.01336	-0.11173	-0.16531	-0.04672	-0.07858	-0.02326	-0.16277	-0.02775	0.059278	-0.06078	-0.07532	-0.08625	-0.01523	-0.01938	-0.03636	-0.13985	-0.05216	-0.05459
0.148567	0.042911	0.118189	0.091072	0.128929	0.178343	0.117175	0.091712	0.13625	0.051132	0.032834	0.098789	0.025857	0.03789	0.074443	0.034295	-0.01841	0.040679	0.040351	0.081798	-0.01137	0.238374	0.122287	0.066181	0.109973	0.168442	0.009527	0.035218	-0.08136	-0.01133	-0.01752	0.014662	-0.04819	-0.04006	0.025202	-0.07551	-0.07439	0.002262	-0.08474	0.022285	-0.04528	0.071482	-0.03669	0.063282	-0.03032	-0.00532	0.046194	-0.04929	0.093784	0.044456
0.125862	0.105895	0.123624	-0.0035	0.063265	0.035262	0.106477	0.122757	0.05947	0.027077	0.03872	0.155354	0.067472	0.062579	0.06546	0.064436	0.024461	0.131384	0.020185	0.013032	0.008237	0.020551	0.051844	0.104801	-0.02811	0.09811	0.012742	0.045299	0.038946	0.010234	0.007849	-0.04452	-0.10152	-0.00645	-0.02883	-0.01054	-0.03642	-0.04454	-0.10464	-0.08132	-0.0937	-0.01	0.033782	0.049949	-0.11652	0.025694	-0.01912	0.056349	-0.08646	-0.03847
0.067739	0.118672	0.148572	0.126058	0.198298	0.131455	0.12635	0.043359	0.097931	0.01545	0.047268	0.077015	0.051618	0.068022	0.06235	0.064993	-0.04871	0.083697	0.072867	0.054246	0.045139	0.052997	0.121558	0.011676	0.065587	0.097527	-0.01766	0.056914	-0.05565	-0.06787	-0.10462	-0.07639	-0.06991	-0.07527	-0.03134	0.03028	-0.05315	-0.00292	-0.12784	-0.01465	-0.03935	-0.01047	0.01591	-0.00359	-0.02645	-0.00688	0.018617	-0.07019	-0.01871	-0.03448
0.084204	0.126115	0.153865	0.01838	0.032879	0.13377	0.065942	0.006146	0.068496	0.022496	0.052144	-0.07999	0.083167	0.066313	-0.06278	0.042397	-0.03042	0.036768	0.021735	-0.07277	-0.07151	-0.02325	0.032797	0.056183	0.01308	0.023829	-0.05093	0.027568	0.00593	-0.05539	-0.04445	0.043177	0.01425	-0.07091	-0.02356	-0.06624	0.025136	-0.03077	0.031425	-0.00912	0.013309	0.031238	-0.01421	0.026785	-0.02384	0.001116	0.031119	-0.06641	-0.03636	-0.05559
0.118545	0.154178	0.180135	0.138272	0.179221	0.126789	0.210007	0.158527	0.082188	0.027862	0.061046	0.084461	0.071886	0.042034	0.068323	0.117657	-0.02495	0.15003	0.163197	0.116012	0.04309	0.065468	-0.02775	0.068916	0.08749	0.047589	0.018507	-0.05053	-0.08239	-0.09444	0.018825	-0.02144	0.022197	-0.07584	-0.08543	-0.04428	-0.02904	0.047601	-0.05144	-0.06161	0.033871	-0.00659	-0.03794	-0.08448	-0.04589	0.086272	-0.10796	-0.08181	-0.08425	-0.03283
0.119556	0.082609	0.093538	0.08613	0.0737	0.164104	0.090832	0.119272	0.116979	0.04014	0.072556	0.118932	0.092107	-0.04585	0.128598	0.066987	0.027939	-0.02634	0.027783	0.137978	0.000655	0.10446	0.043005	0.104183	0.034372	0.018872	-0.10695	0.048236	-0.06558	-0.07738	-0.06996	-0.06522	0.054922	-0.08595	-0.06947	-0.09445	-0.07071	-0.03034	-0.19374	-0.00799	-0.0535	-0.01047	-0.0627	0.001435	-0.06172	-0.08388	-0.03187	0.000465	-0.03973	0.039896
0.075764	0.148003	0.056764	0.083032	0.06677	0.190053	0.145392	0.067119	0.127552	0.030438	0.026194	0.125317	0.058187	-0.03568	0.058645	0.102247	0.039863	0.073096	0.020575	0.052085	-0.00035	0.017307	0.070905	0.099544	0.001567	0.018505	-0.00051	0.113458	0.045632	-0.05963	0.043603	-0.0564	0.041046	-0.05774	-0.02583	-0.02119	-0.02248	0.028774	-0.06431	0.049444	-0.06499	0.023664	0.043768	-0.06877	-0.05515	-0.01894	0.084772	-0.00363	0.044186	0.073558
0.009186	0.029438	0.050738	0.022192	0.094163	0.043016	0.068471	0.102278	0.006657	-0.0289	0.025022	0.060589	0.023493	-0.04897	0.013524	-0.00045	-0.06334	0.074562	-0.03749	0.065253	-0.01352	-0.03503	0.042749	0.072299	0.049324	0.101687	0.103597	0.050486	-0.00533	0.019752	-0.03585	0.05542	0.062766	-0.02144	-0.03078	0.006482	-0.00674	0.012866	0.044821	0.080807	0.133608	0.064077	-0.0579	-0.0687	0.021119	-0.00302	-0.03495	0.056873	0.091331	-0.03843
0.129876	0.056789	0.161028	0.116634	0.106375	0.196137	0.119133	0.143717	0.139999	0.087025	0.017743	0.108042	0.096111	0.07103	0.043573	0.100221	0.088634	0.075722	0.028446	0.077722	-0.00232	0.048036	0.04222	0.021077	0.094222	-0.00911	0.006236	-0.02784	-0.14523	-0.00793	-0.08429	-0.06429	-0.01395	-0.03901	-0.06409	0.054866	0.004256	-0.03213	-0.09322	0.02258	-0.00272	0.026788	-0.09168	0.013885	0.002906	-0.13217	-0.08695	-0.03056	-0.02286	-0.00954
0.079897	0.204804	0.178436	0.167582	0.187536	0.190236	0.156618	0.097906	0.107721	0.015798	0.10807	0.167349	0.010132	0.050076	0.133935	0.059058	0.044988	0.078366	0.096902	0.12302	-0.01832	0.104303	0.042467	0.09097	0.077873	0.044442	-0.02767	0.000914	-0.02688	-0.17283	-0.06343	-0.07074	0.038676	-0.10712	-0.08403	0.019664	0.024071	-0.00889	-0.19119	-0.12846	-0.00628	-0.03461	-0.07111	0.022513	-0.00309	-0.03114	-0.09242	-0.05148	-0.12333	-0.04889
0.108823	0.100229	0.131956	0.125523	0.119124	0.126364	0.105998	0.097418	0.075064	0.103651	0.167985	0.043425	0.086557	0.030859	0.07447	-0.02046	-0.02849	0.090691	0.150699	0.060699	0.040537	0.100531	-0.00798	0.015108	0.041966	0.040451	0.097588	0.044379	0.010505	0.016471	0.015498	0.017436	-0.00173	-0.07241	0.021538	-0.07531	-0.06228	0.007189	-0.10945	0.022774	0.125233	-0.02452	-0.05638	0.006612	-0.04674	0.000577	0.109563	0.034546	0.004146	0.062813
0.051625	0.122036	0.091183	0.014726	0.080498	0.054289	0.132768	0.097561	-0.05968	0.029815	0.077548	0.088192	0.013321	0.090601	-0.01262	-0.00858	-0.03096	0.037351	0.022404	-7.1e-05	0.009774	0.033657	0.000496	0.040097	-0.02777	0.050741	-0.01038	-0.07428	-0.12898	-0.0923	-0.08018	-0.02704	-0.04739	-0.06134	-0.06865	-0.0162	-0.05677	-0.15161	-0.10978	-0.03137	0.040139	-0.06408	-0.05032	0.002126	-0.05298	0.001817	-0.01792	-0.05455	-0.00031	-0.03448
0.154039	0.203777	0.187347	0.031557	0.149779	0.143289	0.137453	0.104275	-0.02268	0.073831	0.031902	0.063173	0.086161	0.028196	0.032093	0.201831	-0.02196	0.040644	0.067143	0.005185	0.009896	-0.00038	0.10671	0.105419	0.076428	0.04714	-0.07573	-0.00453	-0.01626	-0.03245	-0.0398	-0.11673	-0.02952	-0.1214	-0.05035	-0.04413	-0.02692	-0.00589	-0.14743	-0.09003	0.009142	0.057088	-0.03617	0.026734	-0.15724	-0.10447	-0.00383	-0.01984	0.028251	-0.16999
0.110282	0.215145	0.188486	0.170257	0.221245	0.201371	0.2295	0.21144	0.073846	0.047544	0.100697	0.054255	0.076992	0.019231	0.029292	0.03199	0.025633	0.080359	0.104934	0.124085	0.060012	0.138965	0.108376	0.081296	0.009298	0.107809	0.077568	0.035804	-0.02497	-0.08484	0.061064	-0.03882	-0.04524	-0.02134	-0.04547	-0.04069	0.055777	-0.04678	-0.12904	-0.06003	0.035154	0.034431	-0.10612	-0.03087	-0.0002	0.062151	-0.04744	0.068779	-0.06407	-0.06564
0.156118	0.146304	0.134435	0.105825	0.17894	0.143652	0.191585	0.175264	0.120246	0.046948	0.095208	0.090477	0.168305	-0.03635	0.135483	0.138437	0.018862	0.155014	0.098458	-0.01317	-0.04852	0.006285	0.090544	0.001754	0.05762	0.060241	-0.05048	0.108798	0.011622	0.126894	0.028483	-0.03329	0.040443	-0.07116	-0.05572	-0.02597	-0.02127	-0.07724	-0.03546	0.057931	0.107796	0.070158	-0.05328	-0.06677	-0.1228	0.044824	-0.01732	-0.03302	0.022118	-0.01415
0.120427	0.257332	0.237896	0.216743	0.233859	0.270677	0.268646	0.225842	0.122699	0.090707	0.25675	0.112405	0.093445	0.150072	0.182258	0.046895	-0.08169	0.067887	0.265574	0.133647	0.0112	0.073369	0.088695	0.14545	0.073116	0.041504	0.049228	0.104146	-0.00198	-0.02767	-0.05807	-0.04356	0.001293	0.003489	-0.04655	0.010997	-0.03842	-0.07334	-0.11028	-0.19321	0.112766	0.013843	-0.15557	-0.00936	-0.07543	-0.02494	-0.07626	-0.09777	-0.10839	0.047846
0.145407	0.187092	0.196738	0.098826	0.201923	0.110043	0.110973	0.007333	0.026155	-0.04566	0.061986	0.055441	0.017179	0.048209	0.029397	-0.07293	-0.00934	0.011895	-0.01466	0.034815	0.026087	-0.06772	0.093443	0.006638	0.010397	-0.01088	-0.03407	-0.0962	-0.09793	-0.09728	-0.04496	-0.11625	0.037993	-0.05511	-0.01973	-0.10276	0.000385	-0.00016	-0.06715	-0.03643	-0.01542	-0.02515	0.068874	0.030477	-0.04325	0.010274	-0.01613	-0.04464	-0.05915	-0.13588
0.104237	0.230997	0.219446	0.223143	0.207077	0.118383	0.203175	0.26743	0.168814	0.150917	0.115568	0.118468	0.089156	0.012774	0.116921	0.015335	0.148955	0.155413	0.11438	0.144651	0.035813	0.071296	0.099642	0.065816	0.129313	0.055267	0.045894	0.045129	0.07636	0.064401	0.041424	-0.05963	0.057029	-0.03785	0.036407	0.015674	-0.02129	0.102481	-0.06538	0.016871	0.002283	0.061836	-0.03032	-0.02945	0.109885	-0.01263	-0.01934	-0.04484	-0.04375	-0.02566
0.133916	0.163145	0.236607	0.150973	0.184166	0.204705	0.194443	0.14891	0.191696	0.115004	0.092619	-0.04575	0.058403	0.06777	-0.00937	0.096472	0.071966	0.121335	0.026973	0.019101	-0.04986	0.109116	0.074402	0.022886	0.08295	0.03946	-0.01817	-0.04386	-0.02466	-0.0343	0.001507	-0.09211	-0.042	-0.03935	-0.11575	-0.03695	-0.10183	-0.08283	-0.10395	-0.03823	-0.01169	0.017067	-0.06726	-0.04014	-0.005	-0.03665	0.006439	-0.06258	-0.01935	-0.01568
0.040297	0.178066	0.113935	0.242537	0.203138	0.162948	0.215598	0.108189	0.098864	0.135932	0.081106	0.095087	0.099005	0.035481	0.112898	-0.07103	0.007078	0.119263	0.008487	-0.03368	-0.01839	-0.01036	0.13392	0.066633	0.100937	0.028275	0.057722	0.108823	-0.01887	-0.06087	-0.01207	0.005533	-0.0166	-0.05375	-0.00473	-0.06282	0.023908	-0.04054	0.042311	0.022233	-0.0339	-0.06148	-0.00656	0.032996	-0.09557	0.079614	-0.00866	-0.0777	-0.16263	-0.13234
0.189137	0.218552	0.268663	0.264848	0.282008	0.336244	0.272824	0.175619	0.124783	0.07176	0.230393	0.149459	0.147142	0.171751	0.177427	0.059253	0.032223	0.188983	0.170819	0.216159	0.093	0.168243	0.156453	0.038446	0.113446	0.048383	0.115838	0.013922	0.020571	-0.0821	0.04734	0.008787	0.082408	-0.1392	-0.07879	-0.09871	0.063707	0.065018	-0.05599	0.01339	-0.04682	-0.02603	0.000576	0.001622	-0.08084	0.027485	-0.0351	-0.07717	0.013521	0.005062
0.213772	0.169418	0.114711	0.122037	0.184023	0.068207	0.106014	0.134353	0.066378	0.093191	0.012624	0.073549	0.130567	0.031416	0.068797	-0.0099	0.04131	0.075788	-0.04706	0.091379	0.041064	0.028168	0.173344	0.070864	0.096588	0.049356	0.044501	0.094346	0.06481	0.010869	0.045348	0.016233	-0.00459	0.030242	0.03979	-0.01331	0.009415	0.054622	0.029425	0.050576	-0.03697	0.066496	-0.06397	-0.04971	0.014128	0.039955	-0.0383	0.034216	-0.01627	-0.00845
0.055874	0.123215	0.186	0.155568	0.084704	0.211845	0.168883	0.128035	0.00812	-0.02376	0.14813	0.208951	0.06124	-0.00957	0.121374	0.170967	-0.00133	0.10589	0.149629	0.095517	-0.0138	-0.00273	-0.05976	0.099216	-0.09551	-0.06037	0.055821	-0.02269	0.027827	-0.06714	-0.06842	0.016074	-0.03767	-0.08657	-0.06444	-0.09566	-0.03069	-0.00857	0.01214	-0.0628	0.08136	-0.08192	-0.11754	-0.02432	0.009529	-0.10165	-0.02593	-0.14052	-0.04117	0.045413
0.14712	0.267949	0.154796	0.103496	0.184175	0.265852	0.277175	0.13562	0.176972	0.092419	0.100511	0.08395	0.189764	0.078953	0.11324	0.053406	0.040077	0.105997	0.107006	0.079479	-0.06854	0.09485	0.097434	0.067841	0.016222	0.103154	-0.01447	0.07966	-0.08355	-0.0238	-0.13412	-0.04524	-0.00931	-0.08368	-0.00697	0.035208	0.045975	0.025423	-0.1691	0.010365	0.052153	0.045744	-0.07524	-0.00177	-0.07403	-0.043	-0.04577	0.036899	0.016376	0.020666
0.203871	0.259829	0.226972	0.267824	0.238576	0.233126	0.230206	0.236401	0.242348	0.145249	0.220803	0.072918	0.163163	0.112706	0.216108	0.079201	0.044017	0.080575	0.047413	0.058315	-0.06228	0.130227	0.156873	0.106339	0.046406	0.134076	0.042454	0.089811	0.008915	0.020512	0.042765	-0.02399	0.070635	-0.0679	0.0335	0.008015	0.02464	-0.03032	-0.006	-0.05557	0.047349	0.025164	-0.028	-0.04407	0.016196	0.030007	-0.05641	-0.08888	-0.01949	0.026583
0.212409	0.255041	0.283565	0.177065	0.185182	0.240859	0.270051	0.197858	0.1347	0.115697	0.139045	0.001847	0.255798	0.112856	0.105049	0.065895	0.027094	0.244599	0.062729	0.226403	0.080228	0.145572	0.054438	0.131088	0.008998	0.183448	0.066781	0.025517	-0.03	0.028286	-0.01788	0.025212	0.003408	-0.06426	0.104164	-0.08204	-0.06142	-0.09812	0.084328	-0.01964	-0.01299	0.000133	-0.05039	0.02804	-0.17874	-0.05754	0.001599	-0.08358	-0.09311	-0.00525
0.087863	0.28669	0.262323	0.27859	0.237539	0.313981	0.32465	0.261274	0.243696	0.1366	0.216841	0.117501	0.184342	0.06118	0.110699	0.081597	0.068929	0.120855	0.243456	0.21702	0.119166	0.192839	0.18002	0.17268	0.144847	0.070872	0.164687	0.036941	0.007269	-0.03863	-0.01298	0.00503	0.021087	-0.05206	0.004101	-0.0755	-0.02361	0.02477	-0.03116	-0.05372	-0.0749	0.008215	-0.00219	-0.08016	0.002803	-0.01091	-0.02992	-0.0604	-0.05796	-0.06609
0.128225	0.232966	0.237925	0.169076	0.150907	0.189489	0.188556	0.125922	0.136153	0.018061	0.064378	-0.06343	0.098114	0.093526	0.013947	0.070901	0.072695	0.196395	0.081762	0.079402	-0.03932	0.0655	0.11356	0.202077	0.06524	0.046794	0.015599	0.103623	0.049695	-0.01895	0.006538	0.05869	-0.0692	-0.00896	-0.02639	-0.08582	0.009513	0.03157	0.036975	-0.00983	-0.04674	-0.03469	-0.06269	-0.02404	-0.01741	-0.00622	0.0196	-0.05026	-0.10523	0.009907
0.174547	0.227536	0.234816	0.179221	0.132685	0.270931	0.196416	0.166185	0.026542	0.235119	0.080747	0.055903	0.112874	0.12281	0.10634	0.032891	-0.00143	0.100907	0.083293	0.034444	0.097436	0.136804	0.109135	0.03884	0.064077	0.084679	0.111612	0.035951	-0.00738	0.00323	0.032974	-0.00174	-0.03789	-0.06125	-0.01768	0.005743	-0.06558	0.040102	0.055349	0.038323	-0.01513	-0.06478	-0.06692	0.015538	-0.12072	0.079778	0.017619	0.032192	-0.04089	-0.05782
0.175928	0.28678	0.292164	0.237209	0.200341	0.259796	0.20621	0.250078	0.239725	0.16597	0.197066	0.11783	0.21929	0.032552	0.271576	0.080624	0.082555	0.099617	0.178043	0.07476	0.075759	0.065645	0.14056	0.107866	0.158227	0.105291	0.017351	0.090402	0.04873	-0.00015	0.031046	0.014499	-0.01647	-0.02259	-0.01751	-0.00357	0.010401	-0.02055	0.015689	-0.01219	0.005017	-0.03071	0.085045	-0.01023	-0.00479	-0.0274	0.03391	-0.0204	-0.06071	-0.00563
0.141516	0.245124	0.291589	0.216843	0.153559	0.314465	0.303363	0.169491	0.15007	0.167837	0.025486	0.066871	0.05481	0.08756	-0.02462	0.124497	0.112912	0.112094	0.084383	0.139409	0.024327	0.067335	0.089942	0.186556	0.061955	0.083736	0.029251	0.095626	0.005585	-0.09499	0.033467	0.104154	0.053534	0.058785	-0.07019	-0.07065	0.025279	0.059458	0.062077	-0.00797	-0.00811	0.100411	-0.06086	-0.0546	0.036723	0.023292	0.125532	0.014311	0.026135	0.010059
0.146942	0.259828	0.262888	0.292045	0.213117	0.284717	0.353127	0.355075	0.235206	0.159067	0.140746	0.114212	0.344292	0.135133	0.125057	0.13496	0.048692	0.151924	0.208462	0.145467	0.047328	0.170896	0.105308	0.01571	0.046258	0.062565	0.111554	0.235092	0.039034	0.128659	-0.00874	-0.02103	0.119218	0.044392	-0.06631	0.024598	0.056599	0.016729	0.005782	0.09996	0.011603	0.104656	0.071843	0.017694	0.038086	-0.00265	0.048026	0.117894	0.098353	0.095992
0.096504	0.168123	0.215709	0.161593	0.129749	0.138892	0.181737	0.109444	0.13056	0.041685	0.083687	0.069232	0.019636	-0.01297	-0.01478	0.115205	0.010322	-0.01442	-0.02583	-0.02279	0.032549	0.035947	0.08652	0.011704	-0.0019	0.012411	0.017982	0.120831	-0.06026	-0.06605	-0.00084	0.097457	-0.02854	0.016159	-0.02024	-0.02571	-0.03198	-0.02285	0.014259	0.091064	-0.02165	0.073023	-0.05735	-0.07665	0.062004	-0.10429	0.040469	-0.05215	0.015274	-0.09393
0.172106	0.22586	0.157141	0.196634	0.184147	0.263251	0.277578	0.286876	0.155888	0.196386	0.202018	0.234641	0.21782	0.193211	0.105285	0.098607	0.063024	0.105697	0.143023	0.263654	0.075347	0.113416	0.068673	0.099134	0.142443	0.117376	0.082748	0.011396	-0.00246	0.040653	0.055255	0.031573	0.002725	0.009683	-0.14961	0.020528	0.021894	0.028629	-0.03111	-0.01038	0.123652	-0.04685	0.05399	0.067452	-0.05766	-0.0134	0.101963	0.016924	-0.01026	0.041572
[truncated: 288 more columns]

## Sheet: CHP-212 ec3D correlation matrix
1	0.971373	0.933266	0.910335	0.886965	0.848652	0.785468	0.709148	0.658914	0.603005	0.570465	0.521571	0.496313	0.455635	0.508956	0.443754	0.424759	0.48322	0.524106	0.422916	0.46984	0.487125	0.496828	0.43729	0.384054	0.356693	0.298278	0.243747	0.14721	0.119942	0.147843	0.169517	0.168213	0.135851	0.134765	0.088664	0.047152	-0.00665	-0.0225	-0.02085	0.022296	0.121745	0.074519	0.136391	0.022717	0.096329	0.006836	-0.00568	0.017959	0.043639
0.971373	1	0.929945	0.913755	0.891171	0.85561	0.80104	0.729575	0.679458	0.621031	0.593569	0.546781	0.523367	0.488952	0.534819	0.478979	0.457451	0.511679	0.562837	0.465221	0.514702	0.524002	0.540122	0.473956	0.416278	0.398452	0.337434	0.278318	0.17259	0.1462	0.177588	0.20216	0.211293	0.179451	0.173659	0.127345	0.090066	0.030496	0.022924	0.02596	0.065872	0.164567	0.117412	0.179899	0.059027	0.127396	0.049317	0.030988	0.06077	0.083477
0.933266	0.929945	1	0.972126	0.957528	0.918888	0.873768	0.81067	0.762298	0.705782	0.679827	0.636197	0.605891	0.566503	0.617871	0.564519	0.544077	0.590027	0.593845	0.501343	0.535844	0.567459	0.564056	0.516021	0.49076	0.441576	0.377666	0.305698	0.188907	0.153649	0.17739	0.21002	0.20594	0.174157	0.170513	0.116988	0.074904	0.018135	0.011232	0.003359	0.04268	0.15186	0.105739	0.158181	0.041302	0.109821	0.0317	0.027774	0.04872	0.086143
0.910335	0.913755	0.972126	1	0.964107	0.927322	0.888018	0.835489	0.790004	0.733083	0.713867	0.672956	0.647881	0.613652	0.654326	0.60365	0.589471	0.630771	0.619381	0.54	0.570412	0.601065	0.603196	0.555407	0.545371	0.477756	0.409586	0.335602	0.209084	0.169265	0.197578	0.233958	0.232578	0.207771	0.201238	0.148886	0.105676	0.058504	0.05377	0.043757	0.080049	0.190602	0.143479	0.19499	0.072223	0.142367	0.070097	0.066589	0.096009	0.128476
0.886965	0.891171	0.957528	0.964107	1	0.963841	0.92025	0.866425	0.826518	0.779378	0.762891	0.720018	0.690913	0.656338	0.702106	0.650539	0.638771	0.669803	0.66133	0.576478	0.607559	0.629623	0.623891	0.576268	0.564811	0.510673	0.437652	0.364834	0.248993	0.215686	0.245518	0.28183	0.277416	0.242435	0.234587	0.177446	0.129359	0.069912	0.058116	0.042782	0.080712	0.200874	0.147656	0.199988	0.074056	0.142157	0.063716	0.054761	0.085139	0.120861
0.848652	0.85561	0.918888	0.927322	0.963841	1	0.953451	0.903532	0.867313	0.830009	0.817911	0.777872	0.75005	0.7231	0.764813	0.715719	0.698932	0.706626	0.697564	0.615181	0.628931	0.645359	0.637963	0.59297	0.59427	0.538579	0.464437	0.384743	0.284049	0.238662	0.272165	0.306377	0.304164	0.273797	0.266252	0.208564	0.155604	0.089329	0.082686	0.065399	0.098485	0.227269	0.167691	0.223483	0.091127	0.162988	0.077035	0.064634	0.098266	0.131489
0.785468	0.80104	0.873768	0.888018	0.92025	0.953451	1	0.953272	0.919122	0.880929	0.871142	0.838246	0.820565	0.792963	0.821904	0.794045	0.773338	0.762382	0.758074	0.681154	0.69299	0.699202	0.694076	0.648034	0.649511	0.601492	0.522984	0.438032	0.318795	0.293199	0.332789	0.369024	0.369445	0.343467	0.337842	0.275973	0.225968	0.163197	0.162912	0.140487	0.17798	0.299904	0.237956	0.295002	0.168244	0.238867	0.151475	0.132137	0.155344	0.173511
0.709148	0.729575	0.81067	0.835489	0.866425	0.903532	0.953272	1	0.960337	0.920991	0.906589	0.874956	0.859767	0.840002	0.864231	0.837768	0.808808	0.794092	0.788417	0.756624	0.767447	0.764774	0.754533	0.713082	0.713472	0.675283	0.596751	0.506259	0.382407	0.347196	0.380098	0.413028	0.417102	0.388316	0.383183	0.320593	0.268166	0.217336	0.227327	0.224423	0.243366	0.335012	0.299195	0.315688	0.222904	0.263107	0.194896	0.178949	0.212179	0.219434
0.658914	0.679458	0.762298	0.790004	0.826518	0.867313	0.919122	0.960337	1	0.954701	0.937245	0.900314	0.880518	0.859746	0.886858	0.866105	0.841638	0.828194	0.819729	0.788778	0.783997	0.781605	0.780782	0.753755	0.758893	0.716363	0.651184	0.567099	0.442231	0.398681	0.429417	0.46183	0.464417	0.43702	0.433292	0.367157	0.325516	0.27797	0.280538	0.263205	0.270012	0.358827	0.321156	0.341093	0.248275	0.285313	0.236078	0.229333	0.24632	0.258304
0.603005	0.621031	0.705782	0.733083	0.779378	0.830009	0.880929	0.920991	0.954701	1	0.970942	0.930308	0.905178	0.880805	0.908257	0.880571	0.867187	0.843533	0.830786	0.813563	0.803272	0.799859	0.796282	0.792201	0.804911	0.756121	0.693045	0.614532	0.512994	0.47222	0.499726	0.531887	0.524227	0.4972	0.48654	0.423905	0.382705	0.3333	0.343709	0.327298	0.322153	0.403036	0.375221	0.369893	0.301598	0.311038	0.270537	0.282064	0.303225	0.327689
0.570465	0.593569	0.679827	0.713867	0.762891	0.817911	0.871142	0.906589	0.937245	0.970942	1	0.950835	0.922223	0.894053	0.923144	0.889522	0.872506	0.856573	0.831301	0.816203	0.798081	0.798608	0.787438	0.785538	0.806118	0.754335	0.681619	0.611642	0.52301	0.486565	0.519942	0.550784	0.546197	0.517317	0.500947	0.438667	0.397034	0.341763	0.348479	0.3243	0.319076	0.398869	0.371262	0.368827	0.293264	0.316747	0.272508	0.279207	0.303049	0.318984
0.521571	0.546781	0.636197	0.672956	0.720018	0.777872	0.838246	0.874956	0.900314	0.930308	0.950835	1	0.952766	0.936445	0.960082	0.925771	0.898752	0.878598	0.83837	0.819581	0.79485	0.796048	0.781439	0.787394	0.824063	0.77714	0.693857	0.611656	0.527499	0.494089	0.53253	0.568247	0.584028	0.557156	0.555347	0.498299	0.446632	0.383567	0.386337	0.349038	0.345607	0.430704	0.395168	0.405111	0.318614	0.359716	0.312311	0.306692	0.320931	0.336727
0.496313	0.523367	0.605891	0.647881	0.690913	0.75005	0.820565	0.859767	0.880518	0.905178	0.922223	0.952766	1	0.964242	0.949603	0.943737	0.92136	0.874435	0.813788	0.804293	0.77005	0.767184	0.753371	0.761542	0.818986	0.787692	0.725418	0.644788	0.550019	0.517424	0.553706	0.591548	0.605426	0.591926	0.580874	0.524951	0.473719	0.415037	0.411528	0.36394	0.355848	0.41829	0.38676	0.396255	0.32163	0.356516	0.309504	0.301423	0.313784	0.318854
0.455635	0.488952	0.566503	0.613652	0.656338	0.7231	0.792963	0.840002	0.859746	0.880805	0.894053	0.936445	0.964242	1	0.955659	0.970619	0.940805	0.888934	0.818549	0.799513	0.762152	0.762138	0.743038	0.750818	0.811962	0.787402	0.719911	0.631452	0.540964	0.502552	0.536538	0.572675	0.592563	0.597971	0.611988	0.558152	0.507204	0.446607	0.439769	0.385086	0.382061	0.442909	0.410559	0.420532	0.347063	0.385514	0.334435	0.31953	0.321514	0.323752
0.508956	0.534819	0.617871	0.654326	0.702106	0.764813	0.821904	0.864231	0.886858	0.908257	0.923144	0.960082	0.949603	0.955659	1	0.946488	0.922907	0.890905	0.830328	0.813492	0.781989	0.783891	0.767363	0.772872	0.822103	0.777086	0.697303	0.617085	0.528931	0.492166	0.530447	0.567683	0.588447	0.573221	0.577267	0.519132	0.464212	0.397893	0.395683	0.34626	0.340971	0.413647	0.384044	0.385803	0.31141	0.344869	0.290561	0.282443	0.295244	0.306469
0.443754	0.478979	0.564519	0.60365	0.650539	0.715719	0.794045	0.837768	0.866105	0.880571	0.889522	0.925771	0.943737	0.970619	0.946488	1	0.958344	0.900586	0.825566	0.800555	0.764465	0.768547	0.749098	0.752963	0.812848	0.788274	0.716925	0.638378	0.542386	0.499016	0.532701	0.56666	0.580449	0.587786	0.599701	0.535002	0.518323	0.451485	0.440785	0.380886	0.370887	0.433202	0.400701	0.409654	0.336111	0.371242	0.326208	0.31016	0.305498	0.307621
0.424759	0.457451	0.544077	0.589471	0.638771	0.698932	0.773338	0.808808	0.841638	0.867187	0.872506	0.898752	0.92136	0.940805	0.922907	0.958344	1	0.911414	0.823582	0.792564	0.74086	0.745146	0.717974	0.730465	0.800568	0.762134	0.700984	0.620417	0.527938	0.500429	0.53331	0.56734	0.576597	0.583515	0.590276	0.525928	0.514862	0.468482	0.452374	0.376693	0.36625	0.425053	0.387709	0.397165	0.325173	0.368501	0.318402	0.300453	0.288906	0.288391
0.48322	0.511679	0.590027	0.630771	0.669803	0.706626	0.762382	0.794092	0.828194	0.843533	0.856573	0.878598	0.874435	0.888934	0.890905	0.900586	0.911414	1	0.887686	0.838029	0.790926	0.820249	0.783607	0.79068	0.861887	0.791029	0.722291	0.63055	0.538856	0.50099	0.532803	0.568818	0.591754	0.578631	0.604719	0.535514	0.511199	0.460559	0.485449	0.400614	0.408665	0.481785	0.438547	0.463545	0.370893	0.440176	0.381699	0.363041	0.344712	0.351132
0.524106	0.562837	0.593845	0.619381	0.66133	0.697564	0.758074	0.788417	0.819729	0.830786	0.831301	0.83837	0.813788	0.818549	0.830328	0.825566	0.823582	0.887686	1	0.92015	0.871778	0.898973	0.86187	0.862468	0.789559	0.826482	0.763608	0.684353	0.580897	0.542433	0.573689	0.602718	0.617862	0.604447	0.623589	0.562052	0.535502	0.486751	0.510518	0.456603	0.4584	0.556998	0.504921	0.526956	0.43455	0.490737	0.428186	0.403697	0.403836	0.408963
0.422916	0.465221	0.501343	0.54	0.576478	0.615181	0.681154	0.756624	0.788778	0.813563	0.816203	0.819581	0.804293	0.799513	0.813492	0.800555	0.792564	0.838029	0.92015	1	0.909012	0.911183	0.876853	0.887447	0.831924	0.866075	0.798598	0.730492	0.622395	0.580115	0.605796	0.622759	0.631924	0.611379	0.625778	0.571788	0.542726	0.511246	0.550327	0.549058	0.535759	0.577269	0.574266	0.545856	0.510279	0.500202	0.481909	0.471441	0.486529	0.490044
0.46984	0.514702	0.535844	0.570412	0.607559	0.628931	0.69299	0.767447	0.783997	0.803272	0.798081	0.79485	0.77005	0.762152	0.781989	0.764465	0.74086	0.790926	0.871778	0.909012	1	0.925507	0.921449	0.888407	0.781399	0.799719	0.727698	0.678564	0.609757	0.596332	0.617297	0.632725	0.639049	0.615212	0.628311	0.577703	0.550136	0.517904	0.545277	0.566758	0.562469	0.611476	0.600617	0.579907	0.535724	0.534539	0.504867	0.493408	0.528014	0.519081
0.487125	0.524002	0.567459	0.601065	0.629623	0.645359	0.699202	0.764774	0.781605	0.799859	0.798608	0.796048	0.767184	0.762138	0.783891	0.768547	0.745146	0.820249	0.898973	0.911183	0.925507	1	0.927169	0.92164	0.82255	0.841644	0.773195	0.683079	0.577781	0.528853	0.550946	0.572893	0.580118	0.56273	0.578737	0.519934	0.49988	0.476385	0.506402	0.535043	0.531392	0.585576	0.579708	0.547239	0.504551	0.487331	0.466324	0.492456	0.504087	0.514047
0.496828	0.540122	0.564056	0.603196	0.623891	0.637963	0.694076	0.754533	0.780782	0.796282	0.787438	0.781439	0.753371	0.743038	0.767363	0.749098	0.717974	0.783607	0.86187	0.876853	0.921449	0.927169	1	0.92286	0.811873	0.822013	0.76239	0.71189	0.619904	0.570007	0.587284	0.607266	0.606327	0.590517	0.599048	0.546065	0.531048	0.507158	0.519578	0.559832	0.553515	0.591851	0.586471	0.557421	0.521214	0.498893	0.486733	0.520398	0.570186	0.576742
0.43729	0.473956	0.516021	0.555407	0.576268	0.59297	0.648034	0.713082	0.753755	0.792201	0.785538	0.787394	0.761542	0.750818	0.772872	0.752963	0.730465	0.79068	0.862468	0.887447	0.888407	0.92164	0.92286	1	0.874471	0.89002	0.837559	0.775404	0.67771	0.622293	0.632814	0.647587	0.64519	0.63016	0.637545	0.589426	0.579887	0.562821	0.573497	0.602324	0.580637	0.599316	0.601983	0.570431	0.533098	0.508806	0.515326	0.564308	0.586254	0.607698
0.384054	0.416278	0.49076	0.545371	0.564811	0.59427	0.649511	0.713472	0.758893	0.804911	0.806118	0.824063	0.818986	0.811962	0.822103	0.812848	0.800568	0.861887	0.789559	0.831924	0.781399	0.82255	0.811873	0.874471	1	0.87841	0.814552	0.724591	0.625188	0.56739	0.582449	0.607867	0.604124	0.591831	0.603313	0.544665	0.537747	0.519844	0.540163	0.550244	0.523029	0.528921	0.527398	0.492212	0.470671	0.42889	0.445979	0.49732	0.520174	0.534741
0.356693	0.398452	0.441576	0.477756	0.510673	0.538579	0.601492	0.675283	0.716363	0.756121	0.754335	0.77714	0.787692	0.787402	0.777086	0.788274	0.762134	0.791029	0.826482	0.866075	0.799719	0.841644	0.822013	0.89002	0.87841	1	0.93051	0.838608	0.726673	0.659419	0.671214	0.691543	0.68194	0.663136	0.666555	0.620259	0.608083	0.583209	0.594895	0.580939	0.548863	0.538653	0.533895	0.515449	0.49203	0.462783	0.492927	0.533247	0.524877	0.530458
0.298278	0.337434	0.377666	0.409586	0.437652	0.464437	0.522984	0.596751	0.651184	0.693045	0.681619	0.693857	0.725418	0.719911	0.697303	0.716925	0.700984	0.722291	0.763608	0.798598	0.727698	0.773195	0.76239	0.837559	0.814552	0.93051	1	0.908586	0.813876	0.73765	0.737948	0.749155	0.720522	0.71476	0.694824	0.664826	0.673209	0.650294	0.635923	0.617798	0.579955	0.543226	0.550056	0.525983	0.516633	0.479365	0.522885	0.569188	0.543912	0.536152
0.243747	0.278318	0.305698	0.335602	0.364834	0.384743	0.438032	0.506259	0.567099	0.614532	0.611642	0.611656	0.644788	0.631452	0.617085	0.638378	0.620417	0.63055	0.684353	0.730492	0.678564	0.683079	0.71189	0.775404	0.724591	0.838608	0.908586	1	0.900758	0.823506	0.807006	0.805412	0.764268	0.758763	0.724099	0.701861	0.728253	0.710371	0.666814	0.642899	0.605889	0.542138	0.554918	0.534317	0.537796	0.496898	0.548375	0.594458	0.56383	0.545774
0.14721	0.17259	0.188907	0.209084	0.248993	0.284049	0.318795	0.382407	0.442231	0.512994	0.52301	0.527499	0.550019	0.540964	0.528931	0.542386	0.527938	0.538856	0.580897	0.622395	0.609757	0.577781	0.619904	0.67771	0.625188	0.726673	0.813876	0.900758	1	0.914999	0.888148	0.868077	0.818849	0.81498	0.769644	0.763997	0.790652	0.773793	0.710924	0.680554	0.650171	0.56374	0.580638	0.561907	0.581359	0.541684	0.592703	0.624398	0.576423	0.54401
0.119942	0.1462	0.153649	0.169265	0.215686	0.238662	0.293199	0.347196	0.398681	0.47222	0.486565	0.494089	0.517424	0.502552	0.492166	0.499016	0.500429	0.50099	0.542433	0.580115	0.596332	0.528853	0.570007	0.622293	0.56739	0.659419	0.73765	0.823506	0.914999	1	0.966083	0.929626	0.889156	0.865609	0.824521	0.81762	0.827089	0.799534	0.747039	0.70156	0.684239	0.599895	0.612551	0.607285	0.622685	0.602473	0.638472	0.601489	0.599457	0.537693
0.147843	0.177588	0.17739	0.197578	0.245518	0.272165	0.332789	0.380098	0.429417	0.499726	0.519942	0.53253	0.553706	0.536538	0.530447	0.532701	0.53331	0.532803	0.573689	0.605796	0.617297	0.550946	0.587284	0.632814	0.582449	0.671214	0.737948	0.807006	0.888148	0.966083	1	0.967421	0.918536	0.900415	0.852005	0.836834	0.841266	0.796574	0.763059	0.702721	0.680524	0.625919	0.626117	0.625095	0.63616	0.627973	0.651389	0.6085	0.591246	0.533346
0.169517	0.20216	0.21002	0.233958	0.28183	0.306377	0.369024	0.413028	0.46183	0.531887	0.550784	0.568247	0.591548	0.572675	0.567683	0.56666	0.56734	0.568818	0.602718	0.622759	0.632725	0.572893	0.607266	0.647587	0.607867	0.691543	0.749155	0.805412	0.868077	0.929626	0.967421	1	0.929177	0.916193	0.857024	0.837302	0.849831	0.798832	0.765278	0.699873	0.663598	0.621108	0.614624	0.613127	0.61689	0.612728	0.642551	0.604533	0.582297	0.525222
0.168213	0.211293	0.20594	0.232578	0.277416	0.304164	0.369445	0.417102	0.464417	0.524227	0.546197	0.584028	0.605426	0.592563	0.588447	0.580449	0.576597	0.591754	0.617862	0.631924	0.639049	0.580118	0.606327	0.64519	0.604124	0.68194	0.720522	0.764268	0.818849	0.889156	0.918536	0.929177	1	0.939035	0.908972	0.900456	0.84373	0.783803	0.79713	0.717922	0.705762	0.666494	0.65884	0.668145	0.662094	0.6697	0.664522	0.610312	0.602988	0.5462
0.135851	0.179451	0.174157	0.207771	0.242435	0.273797	0.343467	0.388316	0.43702	0.4972	0.517317	0.557156	0.591926	0.597971	0.573221	0.587786	0.583515	0.578631	0.604447	0.611379	0.615212	0.56273	0.590517	0.63016	0.591831	0.663136	0.71476	0.758763	0.81498	0.865609	0.900415	0.916193	0.939035	1	0.936275	0.929766	0.901425	0.841805	0.823817	0.744306	0.716603	0.675078	0.663842	0.672914	0.665416	0.664615	0.676612	0.629766	0.613301	0.55148
0.134765	0.173659	0.170513	0.201238	0.234587	0.266252	0.337842	0.383183	0.433292	0.48654	0.500947	0.555347	0.580874	0.611988	0.577267	0.599701	0.590276	0.604719	0.623589	0.625778	0.628311	0.578737	0.599048	0.637545	0.603313	0.666555	0.694824	0.724099	0.769644	0.824521	0.852005	0.857024	0.908972	0.936275	1	0.96535	0.910671	0.850393	0.848365	0.76978	0.751077	0.713632	0.701062	0.712228	0.700752	0.707335	0.70507	0.649916	0.63672	0.576978
0.088664	0.127345	0.116988	0.148886	0.177446	0.208564	0.275973	0.320593	0.367157	0.423905	0.438667	0.498299	0.524951	0.558152	0.519132	0.535002	0.525928	0.535514	0.562052	0.571788	0.577703	0.519934	0.546065	0.589426	0.544665	0.620259	0.664826	0.701861	0.763997	0.81762	0.836834	0.837302	0.900456	0.929766	0.96535	1	0.926014	0.865685	0.851179	0.76685	0.763449	0.725303	0.710038	0.73768	0.717173	0.737411	0.7349	0.670353	0.655658	0.590652
0.047152	0.090066	0.074904	0.105676	0.129359	0.155604	0.225968	0.268166	0.325516	0.382705	0.397034	0.446632	0.473719	0.507204	0.464212	0.518323	0.514862	0.511199	0.535502	0.542726	0.550136	0.49988	0.531048	0.579887	0.537747	0.608083	0.673209	0.728253	0.790652	0.827089	0.841266	0.849831	0.84373	0.901425	0.910671	0.926014	1	0.941258	0.870126	0.789388	0.769374	0.716909	0.702603	0.727531	0.711653	0.734474	0.768748	0.719733	0.68151	0.612617
-0.00665	0.030496	0.018135	0.058504	0.069912	0.089329	0.163197	0.217336	0.27797	0.3333	0.341763	0.383567	0.415037	0.446607	0.397893	0.451485	0.468482	0.460559	0.486751	0.511246	0.517904	0.476385	0.507158	0.562821	0.519844	0.583209	0.650294	0.710371	0.773793	0.799534	0.796574	0.798832	0.783803	0.841805	0.850393	0.865685	0.941258	1	0.903784	0.82253	0.798876	0.727998	0.718338	0.735337	0.72362	0.726846	0.781812	0.743532	0.703939	0.63943
-0.0225	0.022924	0.011232	0.05377	0.058116	0.082686	0.162912	0.227327	0.280538	0.343709	0.348479	0.386337	0.411528	0.439769	0.395683	0.440785	0.452374	0.485449	0.510518	0.550327	0.545277	0.506402	0.519578	0.573497	0.540163	0.594895	0.635923	0.666814	0.710924	0.747039	0.763059	0.765278	0.79713	0.823817	0.848365	0.851179	0.870126	0.903784	1	0.875212	0.854819	0.805003	0.78808	0.780672	0.789936	0.774036	0.807507	0.766898	0.743456	0.676548
-0.02085	0.02596	0.003359	0.043757	0.042782	0.065399	0.140487	0.224423	0.263205	0.327298	0.3243	0.349038	0.36394	0.385086	0.34626	0.380886	0.376693	0.400614	0.456603	0.549058	0.566758	0.535043	0.559832	0.602324	0.550244	0.580939	0.617798	0.642899	0.680554	0.70156	0.702721	0.699873	0.717922	0.744306	0.76978	0.76685	0.789388	0.82253	0.875212	1	0.921886	0.824613	0.868141	0.794646	0.874945	0.716142	0.801101	0.80143	0.826876	0.754813
0.022296	0.065872	0.04268	0.080049	0.080712	0.098485	0.17798	0.243366	0.270012	0.322153	0.319076	0.345607	0.355848	0.382061	0.340971	0.370887	0.36625	0.408665	0.4584	0.535759	0.562469	0.531392	0.553515	0.580637	0.523029	0.548863	0.579955	0.605889	0.650171	0.684239	0.680524	0.663598	0.705762	0.716603	0.751077	0.763449	0.769374	0.798876	0.854819	0.921886	1	0.88667	0.915543	0.884576	0.927753	0.8026	0.827958	0.797312	0.839533	0.77873
0.121745	0.164567	0.15186	0.190602	0.200874	0.227269	0.299904	0.335012	0.358827	0.403036	0.398869	0.430704	0.41829	0.442909	0.413647	0.433202	0.425053	0.481785	0.556998	0.577269	0.611476	0.585576	0.591851	0.599316	0.528921	0.538653	0.543226	0.542138	0.56374	0.599895	0.625919	0.621108	0.666494	0.675078	0.713632	0.725303	0.716909	0.727998	0.805003	0.824613	0.88667	1	0.947025	0.944645	0.899548	0.826622	0.80535	0.754877	0.803713	0.752415
0.074519	0.117412	0.105739	0.143479	0.147656	0.167691	0.237956	0.299195	0.321156	0.375221	0.371262	0.395168	0.38676	0.410559	0.384044	0.400701	0.387709	0.438547	0.504921	0.574266	0.600617	0.579708	0.586471	0.601983	0.527398	0.533895	0.550056	0.554918	0.580638	0.612551	0.626117	0.614624	0.65884	0.663842	0.701062	0.710038	0.702603	0.718338	0.78808	0.868141	0.915543	0.947025	1	0.912711	0.940431	0.801271	0.811038	0.781697	0.851086	0.797262
0.136391	0.179899	0.158181	0.19499	0.199988	0.223483	0.295002	0.315688	0.341093	0.369893	0.368827	0.405111	0.396255	0.420532	0.385803	0.409654	0.397165	0.463545	0.526956	0.545856	0.579907	0.547239	0.557421	0.570431	0.492212	0.515449	0.525983	0.534317	0.561907	0.607285	0.625095	0.613127	0.668145	0.672914	0.712228	0.73768	0.727531	0.735337	0.780672	0.794646	0.884576	0.944645	0.912711	1	0.900684	0.882236	0.857458	0.77723	0.807402	0.756516
0.022717	0.059027	0.041302	0.072223	0.074056	0.091127	0.168244	0.222904	0.248275	0.301598	0.293264	0.318614	0.32163	0.347063	0.31141	0.336111	0.325173	0.370893	0.43455	0.510279	0.535724	0.504551	0.521214	0.533098	0.470671	0.49203	0.516633	0.537796	0.581359	0.622685	0.63616	0.61689	0.662094	0.665416	0.700752	0.717173	0.711653	0.72362	0.789936	0.874945	0.927753	0.899548	0.940431	0.900684	1	0.85669	0.865377	0.82517	0.864486	0.802044
0.096329	0.127396	0.109821	0.142367	0.142157	0.162988	0.238867	0.263107	0.285313	0.311038	0.316747	0.359716	0.356516	0.385514	0.344869	0.371242	0.368501	0.440176	0.490737	0.500202	0.534539	0.487331	0.498893	0.508806	0.42889	0.462783	0.479365	0.496898	0.541684	0.602473	0.627973	0.612728	0.6697	0.664615	0.707335	0.737411	0.734474	0.726846	0.774036	0.716142	0.8026	0.826622	0.801271	0.882236	0.85669	1	0.889207	0.776288	0.770242	0.718877
0.006836	0.049317	0.0317	0.070097	0.063716	0.077035	0.151475	0.194896	0.236078	0.270537	0.272508	0.312311	0.309504	0.334435	0.290561	0.326208	0.318402	0.381699	0.428186	0.481909	0.504867	0.466324	0.486733	0.515326	0.445979	0.492927	0.522885	0.548375	0.592703	0.638472	0.651389	0.642551	0.664522	0.676612	0.70507	0.7349	0.768748	0.781812	0.807507	0.801101	0.827958	0.80535	0.811038	0.857458	0.865377	0.889207	1	0.903867	0.824818	0.773002
-0.00568	0.030988	0.027774	0.066589	0.054761	0.064634	0.132137	0.178949	0.229333	0.282064	0.279207	0.306692	0.301423	0.31953	0.282443	0.31016	0.300453	0.363041	0.403697	0.471441	0.493408	0.492456	0.520398	0.564308	0.49732	0.533247	0.569188	0.594458	0.624398	0.601489	0.6085	0.604533	0.610312	0.629766	0.649916	0.670353	0.719733	0.743532	0.766898	0.80143	0.797312	0.754877	0.781697	0.77723	0.82517	0.776288	0.903867	1	0.867504	0.848877
0.017959	0.06077	0.04872	0.096009	0.085139	0.098266	0.155344	0.212179	0.24632	0.303225	0.303049	0.320931	0.313784	0.321514	0.295244	0.305498	0.288906	0.344712	0.403836	0.486529	0.528014	0.504087	0.570186	0.586254	0.520174	0.524877	0.543912	0.56383	0.576423	0.599457	0.591246	0.582297	0.602988	0.613301	0.63672	0.655658	0.68151	0.703939	0.743456	0.826876	0.839533	0.803713	0.851086	0.807402	0.864486	0.770242	0.824818	0.867504	1	0.940336
0.043639	0.083477	0.086143	0.128476	0.120861	0.131489	0.173511	0.219434	0.258304	0.327689	0.318984	0.336727	0.318854	0.323752	0.306469	0.307621	0.288391	0.351132	0.408963	0.490044	0.519081	0.514047	0.576742	0.607698	0.534741	0.530458	0.536152	0.545774	0.54401	0.537693	0.533346	0.525222	0.5462	0.55148	0.576978	0.590652	0.612617	0.63943	0.676548	0.754813	0.77873	0.752415	0.797262	0.756516	0.802044	0.718877	0.773002	0.848877	0.940336	1
0.038854	0.083344	0.075235	0.118402	0.110747	0.111632	0.143876	0.189971	0.224878	0.296433	0.289707	0.318217	0.312447	0.313971	0.283926	0.296009	0.266924	0.325831	0.366708	0.43805	0.492147	0.485636	0.540562	0.573688	0.516268	0.525397	0.530736	0.53268	0.529944	0.545221	0.532077	0.52042	0.537662	0.543429	0.56281	0.578226	0.60003	0.62612	0.652161	0.755308	0.771475	0.734335	0.784131	0.744183	0.785786	0.685855	0.734918	0.781946	0.913675	0.918092
-0.01031	0.028241	0.024957	0.065421	0.059386	0.057809	0.100455	0.150691	0.18319	0.253163	0.244275	0.269342	0.281913	0.289749	0.235901	0.269631	0.239318	0.292684	0.336119	0.412274	0.467808	0.453704	0.511373	0.544194	0.485844	0.499415	0.539811	0.551001	0.559414	0.576579	0.559342	0.544037	0.558257	0.56331	0.59213	0.604422	0.62777	0.663024	0.687177	0.768426	0.781254	0.738518	0.787523	0.741151	0.8047	0.709765	0.757649	0.798363	0.922215	0.907417
0.006103	0.041172	0.045493	0.085158	0.060663	0.065477	0.101465	0.149583	0.170957	0.237718	0.217883	0.245574	0.259902	0.266482	0.217815	0.246119	0.212756	0.271953	0.320965	0.384402	0.434642	0.426217	0.482101	0.516022	0.466077	0.463929	0.526032	0.535524	0.530798	0.544223	0.527307	0.514931	0.527663	0.532248	0.558115	0.566133	0.584248	0.611573	0.642204	0.739632	0.749406	0.710922	0.75349	0.713752	0.768062	0.668569	0.70486	0.73822	0.864067	0.852412
-0.06326	-0.02463	-0.01681	0.028128	0.013684	0.010166	0.051215	0.099088	0.134155	0.201976	0.19061	0.216055	0.235143	0.242937	0.184596	0.227563	0.204041	0.262709	0.288411	0.36787	0.413484	0.421075	0.46346	0.518047	0.459946	0.487987	0.555914	0.56812	0.581608	0.543739	0.522965	0.509102	0.511901	0.522873	0.549051	0.564306	0.604893	0.647938	0.649052	0.721013	0.718019	0.671112	0.71877	0.668839	0.729388	0.628115	0.723583	0.822062	0.852693	0.859912
-0.008	0.026473	0.046407	0.087176	0.05946	0.059552	0.094921	0.141747	0.158636	0.215157	0.19827	0.225158	0.235318	0.241459	0.192484	0.222536	0.189197	0.256338	0.302471	0.370322	0.41919	0.432269	0.474926	0.513983	0.451271	0.449431	0.505013	0.51361	0.51564	0.477675	0.452481	0.434424	0.460473	0.459962	0.499192	0.515554	0.521767	0.558747	0.579482	0.664336	0.69396	0.663831	0.708532	0.667544	0.714544	0.626531	0.647098	0.730243	0.821328	0.833943
-0.08246	-0.04469	-0.04071	0.003753	-0.01242	-0.01693	0.034197	0.087531	0.119566	0.180233	0.167333	0.193665	0.213561	0.224679	0.165453	0.210059	0.184342	0.243588	0.274514	0.354837	0.390135	0.406237	0.451098	0.502695	0.433547	0.469966	0.532645	0.537012	0.555328	0.512344	0.489434	0.468495	0.482201	0.490457	0.518338	0.547012	0.574176	0.622077	0.628587	0.697847	0.699532	0.635636	0.686822	0.638325	0.71205	0.616037	0.705144	0.799685	0.812689	0.819313
-0.01967	0.027477	0.017507	0.065907	0.049451	0.066415	0.117821	0.173503	0.201207	0.249115	0.243537	0.269995	0.268939	0.284348	0.248039	0.27332	0.244532	0.303463	0.351661	0.4432	0.454895	0.476747	0.519236	0.561851	0.496861	0.528306	0.521596	0.524103	0.526171	0.486625	0.471659	0.450311	0.480273	0.478437	0.509974	0.54039	0.556294	0.593684	0.618617	0.692744	0.708864	0.661699	0.709033	0.664686	0.718633	0.638479	0.706158	0.7842	0.815448	0.839063
0.018877	0.062598	0.069584	0.118708	0.098629	0.100689	0.140103	0.17806	0.192027	0.243695	0.227431	0.258164	0.268282	0.27613	0.217162	0.264806	0.231919	0.304604	0.333984	0.406533	0.429467	0.460253	0.489581	0.52437	0.466493	0.482796	0.506502	0.494728	0.471071	0.4208	0.399692	0.383336	0.41955	0.404306	0.442313	0.461526	0.472069	0.502067	0.529023	0.603356	0.631531	0.620149	0.666777	0.631371	0.653809	0.593034	0.636347	0.710896	0.77399	0.805102
-0.06301	-0.02462	-0.00334	0.049265	0.029164	0.041845	0.0991	0.153768	0.176173	0.224772	0.217639	0.254315	0.269749	0.285257	0.221947	0.281264	0.252299	0.296226	0.292081	0.378001	0.350513	0.402567	0.434712	0.476257	0.47308	0.459245	0.473895	0.467373	0.43291	0.397918	0.381986	0.371989	0.392914	0.396836	0.418968	0.444836	0.478697	0.514171	0.538933	0.610977	0.615392	0.582466	0.631021	0.584063	0.631041	0.560604	0.62964	0.710217	0.740812	0.771271
-0.08299	-0.04806	-0.02418	0.027858	0.002141	0.007381	0.065381	0.113772	0.131737	0.193028	0.180815	0.215356	0.235812	0.249841	0.186638	0.244274	0.214114	0.268388	0.264489	0.340259	0.33301	0.368035	0.39857	0.443962	0.437886	0.427141	0.46179	0.452638	0.433867	0.393494	0.371772	0.360241	0.37901	0.393215	0.412513	0.439849	0.471956	0.51226	0.52839	0.594104	0.60461	0.566205	0.616764	0.568423	0.614318	0.539172	0.592902	0.667815	0.714515	0.726832
-0.06305	-0.03048	0.016939	0.084997	0.063517	0.095851	0.164098	0.220279	0.225923	0.276823	0.274372	0.320639	0.332635	0.353407	0.287665	0.351008	0.330942	0.332093	0.291503	0.347717	0.307892	0.378842	0.3755	0.43105	0.492403	0.419397	0.411563	0.366156	0.333421	0.308158	0.299565	0.287779	0.32312	0.331474	0.362865	0.377232	0.400738	0.435756	0.477515	0.550257	0.5566	0.541937	0.590781	0.531756	0.570305	0.498909	0.546204	0.608503	0.665022	0.679043
-0.03301	-0.0194	0.021699	0.072611	0.053167	0.083201	0.142521	0.190412	0.197944	0.253183	0.248799	0.277551	0.258034	0.28945	0.259626	0.286444	0.278434	0.290062	0.267358	0.308298	0.288662	0.347228	0.350024	0.401684	0.433792	0.364949	0.341117	0.322945	0.320904	0.316964	0.301277	0.267622	0.313614	0.323965	0.365541	0.390918	0.404261	0.449344	0.481241	0.523102	0.591777	0.564879	0.606062	0.572643	0.605381	0.527562	0.567193	0.621968	0.650885	0.675714
-0.08771	-0.05863	-0.02035	0.043612	0.018365	0.055329	0.120132	0.175586	0.182337	0.241127	0.246105	0.285026	0.266869	0.297983	0.266783	0.292577	0.28447	0.283796	0.255137	0.323322	0.298106	0.351172	0.358047	0.41878	0.45145	0.376728	0.356958	0.336478	0.337992	0.336719	0.316602	0.293993	0.339595	0.345705	0.387834	0.417046	0.429278	0.472457	0.515506	0.578648	0.619451	0.581996	0.633831	0.588816	0.622243	0.551007	0.586894	0.631433	0.691715	0.695623
-0.11216	-0.08765	-0.07495	-0.02375	-0.04911	-0.01494	0.046218	0.1059	0.106458	0.16648	0.170332	0.204716	0.191432	0.220406	0.190515	0.213028	0.200365	0.218246	0.203131	0.284673	0.263665	0.300977	0.324584	0.37725	0.386473	0.329625	0.325788	0.330405	0.349862	0.351123	0.321859	0.288307	0.331416	0.341667	0.380767	0.419128	0.433938	0.481378	0.513204	0.57287	0.620749	0.570811	0.625099	0.579869	0.619978	0.541236	0.570265	0.612082	0.686029	0.668704
-0.05919	-0.04452	-0.01592	0.026002	0.001711	0.028615	0.092194	0.14122	0.137533	0.177902	0.177726	0.21099	0.193104	0.23379	0.195592	0.225579	0.216244	0.221431	0.212947	0.266811	0.255794	0.295511	0.287453	0.32945	0.324002	0.275985	0.263759	0.260255	0.290511	0.308799	0.28137	0.24151	0.307854	0.302861	0.353374	0.399359	0.397521	0.442732	0.451252	0.488078	0.58676	0.566932	0.609374	0.596295	0.612792	0.566716	0.575657	0.591261	0.612906	0.604353
-0.10448	-0.08287	-0.06465	-0.0159	-0.03996	-0.01475	0.05045	0.106222	0.101701	0.147639	0.15455	0.185961	0.173923	0.213071	0.173145	0.202066	0.201341	0.196745	0.194566	0.258968	0.248243	0.284095	0.278422	0.318641	0.314379	0.271538	0.273144	0.268849	0.315585	0.332074	0.310622	0.270556	0.329889	0.335729	0.378418	0.43042	0.431806	0.469085	0.499815	0.529081	0.630461	0.597355	0.647394	0.616533	0.652939	0.590474	0.594568	0.592815	0.635144	0.604092
-0.08136	-0.05078	-0.03662	0.029786	0.000416	0.031053	0.096118	0.154836	0.160112	0.210572	0.220965	0.257691	0.240408	0.279127	0.241679	0.269081	0.266126	0.265771	0.245874	0.316047	0.306677	0.345264	0.347101	0.389495	0.402821	0.334442	0.331961	0.320336	0.348529	0.359423	0.341276	0.312751	0.365118	0.373763	0.415845	0.453141	0.465282	0.497475	0.533359	0.590598	0.653005	0.623062	0.668349	0.635164	0.67036	0.60203	0.61713	0.624882	0.681844	0.642259
-0.12105	-0.09726	-0.08392	-0.03831	-0.06579	-0.03337	0.031437	0.094103	0.093824	0.145367	0.150853	0.190568	0.17367	0.218084	0.184599	0.206949	0.200275	0.199008	0.194872	0.27704	0.25854	0.291273	0.300436	0.342002	0.338328	0.293976	0.300704	0.307665	0.346424	0.359208	0.33351	0.300274	0.341435	0.35362	0.397689	0.435465	0.447666	0.487823	0.538631	0.588108	0.640585	0.606754	0.655761	0.611575	0.665889	0.595191	0.607131	0.605506	0.656304	0.60448
-0.0897	-0.06196	-0.04662	0.01842	-0.00996	0.020281	0.082176	0.144365	0.15716	0.200461	0.208693	0.251615	0.232367	0.275542	0.244671	0.266258	0.26144	0.260982	0.24023	0.312778	0.301204	0.346547	0.346682	0.378721	0.405528	0.332093	0.323279	0.304132	0.331603	0.334202	0.324106	0.293496	0.349264	0.354778	0.408607	0.440652	0.441421	0.477711	0.515028	0.570807	0.636269	0.616482	0.667008	0.619726	0.667424	0.592844	0.602799	0.60961	0.668313	0.628136
-0.10927	-0.08702	-0.06128	-0.01112	-0.0346	0.002388	0.070112	0.137129	0.155706	0.199996	0.205855	0.250404	0.227902	0.272772	0.243883	0.266186	0.258505	0.261596	0.255672	0.331887	0.307674	0.35012	0.34564	0.386489	0.393728	0.352213	0.34296	0.320852	0.349766	0.349835	0.335954	0.305456	0.350522	0.357007	0.400156	0.438136	0.442853	0.469135	0.527773	0.571438	0.628816	0.609661	0.653454	0.6151	0.662927	0.60046	0.610726	0.604355	0.647345	0.60224
-0.14155	-0.1234	-0.12582	-0.08458	-0.1031	-0.0679	-0.00067	0.064877	0.07224	0.107773	0.112873	0.148541	0.129404	0.171414	0.147284	0.173084	0.157408	0.171548	0.163407	0.249132	0.238435	0.248205	0.268593	0.29641	0.297884	0.26111	0.259471	0.263947	0.316873	0.329073	0.302214	0.251485	0.30635	0.300079	0.345788	0.397814	0.391471	0.420702	0.464503	0.505133	0.584255	0.548652	0.594658	0.564611	0.614356	0.562833	0.55602	0.543278	0.606173	0.555884
-0.11986	-0.10031	-0.0928	-0.04978	-0.08035	-0.05392	0.001804	0.068381	0.074499	0.108716	0.119348	0.155276	0.135139	0.183545	0.152188	0.17178	0.169557	0.170516	0.166417	0.249101	0.234615	0.25875	0.260595	0.291514	0.259769	0.232178	0.241568	0.248619	0.297664	0.318359	0.296444	0.244695	0.315714	0.305154	0.357435	0.415827	0.412057	0.447228	0.485933	0.517183	0.602972	0.573416	0.619427	0.5902	0.647224	0.612531	0.598234	0.556244	0.601027	0.555023
-0.12931	-0.10802	-0.09867	-0.05611	-0.07599	-0.04302	0.019245	0.08093	0.090476	0.121642	0.129185	0.167592	0.14585	0.191392	0.167488	0.19665	0.188219	0.182704	0.174962	0.263095	0.244636	0.254218	0.25475	0.275283	0.269326	0.236908	0.233588	0.242539	0.275591	0.298951	0.280381	0.230495	0.299453	0.282786	0.332856	0.391197	0.376093	0.399041	0.444039	0.471494	0.558372	0.5449	0.584398	0.560926	0.613207	0.586828	0.567271	0.52244	0.562573	0.513104
-0.08156	-0.06024	-0.04932	0.005492	-0.02243	0.003043	0.061012	0.122824	0.12981	0.163014	0.175063	0.210761	0.185247	0.235559	0.206011	0.231844	0.222258	0.227959	0.206972	0.28394	0.270138	0.301092	0.292312	0.322744	0.315316	0.257942	0.254308	0.25403	0.28379	0.308998	0.297233	0.251419	0.31513	0.306601	0.36104	0.407145	0.404879	0.427278	0.478392	0.508035	0.586624	0.580359	0.622956	0.595944	0.642949	0.615928	0.597943	0.553563	0.598585	0.558488
-0.02175	0.005188	0.031363	0.095312	0.081545	0.109203	0.163864	0.227803	0.233578	0.270786	0.285673	0.328201	0.304561	0.358316	0.327882	0.353657	0.342206	0.325054	0.294669	0.374529	0.345966	0.386403	0.359053	0.389658	0.390153	0.326981	0.300949	0.270139	0.282733	0.308791	0.307531	0.265785	0.345141	0.330937	0.395244	0.429553	0.411638	0.412686	0.442119	0.463374	0.546827	0.562628	0.594886	0.566514	0.599888	0.574791	0.542797	0.500181	0.558544	0.530409
0.014823	0.05216	0.08724	0.160153	0.157297	0.203847	0.264708	0.324684	0.329926	0.373131	0.392542	0.441669	0.430718	0.478145	0.436732	0.476372	0.463873	0.457348	0.410152	0.474553	0.446525	0.468651	0.444283	0.462616	0.487477	0.418169	0.372841	0.321661	0.30511	0.323811	0.337408	0.310721	0.394311	0.37561	0.442169	0.454588	0.422115	0.41626	0.463699	0.46782	0.541808	0.583268	0.614373	0.580285	0.59137	0.58629	0.514962	0.469741	0.547111	0.531059
0.049806	0.087406	0.130447	0.209227	0.209958	0.262082	0.334909	0.397668	0.405085	0.458787	0.486455	0.532065	0.541315	0.552595	0.522955	0.552958	0.553741	0.532249	0.478369	0.544288	0.515715	0.52164	0.492576	0.508852	0.544339	0.501507	0.442662	0.38443	0.349612	0.361744	0.385991	0.372669	0.450258	0.438059	0.470251	0.461035	0.414858	0.407611	0.462177	0.473369	0.520424	0.55983	0.588044	0.546052	0.557765	0.549697	0.486081	0.451369	0.517622	0.510329
-0.00238	0.038044	0.090069	0.16597	0.181728	0.240453	0.325101	0.402803	0.424687	0.477932	0.517655	0.545577	0.561941	0.571854	0.541206	0.57804	0.578841	0.552891	0.491378	0.562511	0.512757	0.511377	0.475315	0.49659	0.550853	0.518729	0.45991	0.40329	0.359916	0.371922	0.400652	0.392614	0.470341	0.459853	0.461813	0.449647	0.402616	0.389898	0.44827	0.435403	0.464153	0.490711	0.512901	0.475018	0.491035	0.491499	0.439644	0.40086	0.428487	0.418315
0.010091	0.050115	0.094324	0.169705	0.180969	0.234561	0.316755	0.394375	0.420092	0.475721	0.507301	0.535536	0.549968	0.560789	0.532474	0.567435	0.57096	0.547219	0.49197	0.557072	0.510012	0.513147	0.483442	0.496634	0.551782	0.52066	0.469211	0.421407	0.384417	0.396689	0.423589	0.416954	0.490022	0.484748	0.484842	0.471152	0.433038	0.42311	0.476012	0.46355	0.492842	0.522431	0.543884	0.502448	0.519203	0.512911	0.466626	0.429592	0.463484	0.453489
0.104125	0.13178	0.199773	0.2559	0.274217	0.316902	0.393178	0.471453	0.493423	0.545822	0.555887	0.559353	0.558997	0.576434	0.55811	0.593589	0.589598	0.580956	0.538454	0.5901	0.558423	0.561053	0.527644	0.530149	0.564257	0.54258	0.483875	0.431949	0.401629	0.415278	0.450997	0.446991	0.489082	0.475333	0.485329	0.466599	0.429632	0.401052	0.461796	0.417052	0.466491	0.516433	0.532418	0.493223	0.512368	0.519953	0.474112	0.435751	0.460298	0.452386
-0.00097	0.039451	0.087615	0.160218	0.174505	0.226406	0.306147	0.383145	0.407314	0.471581	0.505101	0.532376	0.537224	0.546949	0.521973	0.552263	0.560315	0.542016	0.491947	0.558135	0.513474	0.513255	0.482391	0.505086	0.554356	0.527488	0.479232	0.426845	0.391258	0.403193	0.432628	0.424395	0.497914	0.493865	0.49272	0.480599	0.443209	0.431999	0.486508	0.443235	0.472266	0.494245	0.516245	0.478522	0.489945	0.509126	0.470886	0.431678	0.466819	0.458156
0.056163	0.104777	0.165848	0.240652	0.259768	0.307393	0.381654	0.466038	0.48483	0.541522	0.571769	0.590663	0.586789	0.599828	0.584593	0.613482	0.608379	0.598589	0.545524	0.608698	0.573738	0.56829	0.54144	0.549364	0.593641	0.564979	0.501012	0.439524	0.390703	0.389864	0.42465	0.432306	0.477578	0.469765	0.469275	0.442259	0.413814	0.376883	0.431392	0.399516	0.421257	0.45562	0.468264	0.437378	0.440897	0.454901	0.422497	0.389168	0.425888	0.427557
0.075435	0.117153	0.189828	0.256771	0.291747	0.348961	0.418682	0.497948	0.518229	0.567703	0.590575	0.603496	0.601807	0.614191	0.598161	0.625051	0.619911	0.617013	0.564721	0.629983	0.589886	0.582476	0.553484	0.561335	0.609495	0.579874	0.50678	0.435413	0.381116	0.371034	0.408983	0.418077	0.433251	0.420741	0.429713	0.390298	0.367749	0.332296	0.382738	0.362951	0.381135	0.424627	0.438564	0.400877	0.394495	0.410212	0.371605	0.347157	0.393313	0.402519
0.041938	0.083926	0.154398	0.218919	0.255677	0.318565	0.396991	0.48028	0.49875	0.542722	0.565467	0.57787	0.588377	0.603564	0.579436	0.615678	0.61123	0.591149	0.528125	0.6018	0.552894	0.5397	0.509358	0.519775	0.579978	0.556729	0.484682	0.417496	0.361529	0.357885	0.395953	0.40351	0.423279	0.407914	0.420762	0.379024	0.351363	0.315266	0.374578	0.349735	0.360099	0.400498	0.40897	0.371837	0.369419	0.383425	0.351606	0.323946	0.361729	0.367558
-0.02641	0.008921	0.105982	0.166701	0.203367	0.270485	0.354284	0.438044	0.45835	0.493688	0.512136	0.5297	0.543776	0.550407	0.53237	0.575271	0.580122	0.529793	0.468254	0.54041	0.4641	0.463287	0.426142	0.436972	0.51372	0.497994	0.43717	0.371189	0.315346	0.300767	0.324963	0.33708	0.348414	0.341651	0.341095	0.297791	0.281096	0.248228	0.304307	0.275423	0.257693	0.281164	0.294025	0.250297	0.258181	0.262671	0.246308	0.239082	0.244636	0.271037
-0.02733	0.004175	0.103317	0.163915	0.210602	0.286322	0.366191	0.447757	0.469446	0.501107	0.517516	0.526443	0.544303	0.54278	0.533745	0.565741	0.575662	0.515244	0.454858	0.520977	0.441011	0.433951	0.395696	0.409066	0.485844	0.465117	0.403758	0.335975	0.278232	0.262137	0.292973	0.313908	0.317499	0.312217	0.30969	0.258271	0.243509	0.203669	0.262151	0.228601	0.199912	0.223969	0.230851	0.18762	0.197524	0.205495	0.195351	0.191673	0.191432	0.218468
-0.08365	-0.05437	0.045996	0.105794	0.148201	0.22164	0.300601	0.372478	0.393154	0.420756	0.430967	0.443059	0.489287	0.481111	0.455706	0.496447	0.51682	0.450187	0.384178	0.448925	0.362093	0.361035	0.317138	0.33005	0.417339	0.393198	0.341429	0.265256	0.20165	0.189553	0.218706	0.247351	0.248441	0.253801	0.236761	0.175741	0.165088	0.151833	0.199629	0.160457	0.113285	0.127913	0.13356	0.084146	0.089439	0.090671	0.105563	0.116284	0.099415	0.131886
-0.15731	-0.12532	-0.03139	0.030451	0.068036	0.139644	0.222638	0.297122	0.322552	0.337797	0.355926	0.381905	0.432553	0.421374	0.389271	0.438448	0.453446	0.38926	0.319292	0.384091	0.293927	0.296176	0.255166	0.267058	0.358804	0.343922	0.298439	0.220466	0.156464	0.143927	0.169037	0.194837	0.216206	0.226493	0.213527	0.150598	0.14038	0.128088	0.17222	0.138011	0.083744	0.097304	0.099175	0.054572	0.057926	0.049921	0.07916	0.087431	0.073973	0.09837
-0.20458	-0.17682	-0.088	-0.03159	0.00108	0.066387	0.149906	0.222875	0.24425	0.261003	0.271238	0.309438	0.36039	0.366835	0.313697	0.381466	0.399638	0.327301	0.254908	0.310578	0.220085	0.230947	0.188783	0.214333	0.316735	0.300097	0.273441	0.185398	0.116249	0.104212	0.12459	0.151132	0.167838	0.177224	0.204744	0.146102	0.148616	0.133934	0.179802	0.132119	0.082747	0.087854	0.087201	0.049673	0.050508	0.054514	0.082083	0.097669	0.083456	0.116451
-0.19965	-0.16627	-0.06965	-0.00764	0.019296	0.078677	0.155578	0.224593	0.243041	0.259458	0.271386	0.30352	0.355324	0.348936	0.304225	0.363277	0.384985	0.319134	0.236123	0.295514	0.208724	0.220282	0.174859	0.206683	0.308456	0.294507	0.269923	0.191272	0.129576	0.106608	0.129315	0.157697	0.169198	0.181962	0.1732	0.117514	0.125268	0.113253	0.156414	0.10249	0.051921	0.050407	0.051391	0.011665	0.020631	0.027976	0.063402	0.093329	0.056383	0.088189
-0.25026	-0.22608	-0.14141	-0.08756	-0.06725	-0.00445	0.071554	0.143534	0.167566	0.178408	0.190004	0.232886	0.283644	0.294742	0.242402	0.309701	0.322785	0.262094	0.192937	0.248258	0.152363	0.162457	0.11445	0.145304	0.254537	0.241039	0.215098	0.138232	0.086366	0.071755	0.090395	0.118608	0.131474	0.145846	0.166463	0.112268	0.11148	0.096524	0.159124	0.113857	0.061429	0.054292	0.052761	0.018123	0.026611	0.03498	0.065283	0.072793	0.043995	0.071721
-0.22006	-0.1925	-0.09586	-0.03762	-0.02532	0.039896	0.116025	0.18326	0.200497	0.214137	0.220155	0.262866	0.310362	0.321967	0.266524	0.333625	0.351728	0.301129	0.219765	0.274832	0.173749	0.19817	0.146061	0.185924	0.30043	0.281165	0.258596	0.180528	0.123456	0.094971	0.11451	0.14305	0.153178	0.168429	0.188142	0.139058	0.141681	0.136333	0.205832	0.152864	0.111542	0.105305	0.105153	0.076561	0.079755	0.092271	0.124045	0.145566	0.106872	0.137723
-0.24088	-0.21616	-0.11586	-0.05627	-0.04621	0.019116	0.094084	0.149445	0.161635	0.171115	0.185777	0.227752	0.279385	0.290866	0.233817	0.303494	0.320389	0.264915	0.185186	0.235686	0.13674	0.162166	0.104726	0.144682	0.266123	0.239093	0.215378	0.146546	0.091087	0.0642	0.081332	0.110935	0.114857	0.132205	0.152691	0.103378	0.111649	0.105437	0.167062	0.118748	0.069949	0.064199	0.061693	0.03342	0.039644	0.054976	0.090608	0.11882	0.070106	0.099006
-0.28217	-0.25605	-0.1803	-0.12607	-0.11179	-0.0502	0.021419	0.078296	0.089948	0.098344	0.109436	0.150443	0.215313	0.225469	0.170308	0.241391	0.262285	0.196876	0.141675	0.193388	0.081587	0.108007	0.046533	0.099976	0.20631	0.212819	0.187079	0.122341	0.066897	0.042411	0.058852	0.085704	0.086439	0.10588	0.119952	0.072672	0.083914	0.091379	0.146624	0.10211	0.047965	0.0295	0.029071	0.003532	0.015668	0.015048	0.077218	0.101877	0.034215	0.058756
-0.28953	-0.26435	-0.19379	-0.14684	-0.13468	-0.07261	0.001928	0.058425	0.071753	0.075903	0.083711	0.129184	0.185718	0.201285	0.15341	0.216973	0.236962	0.168529	0.113359	0.166471	0.065054	0.067128	0.022449	0.053001	0.164584	0.166434	0.138429	0.083901	0.033504	0.006764	0.021258	0.048615	0.049131	0.071087	0.083031	0.042197	0.05166	0.059151	0.125364	0.081395	0.038166	0.021364	0.017015	-0.00453	0.004876	0.00557	0.05977	0.076048	0.013295	0.03946
-0.32162	-0.29546	-0.23757	-0.19966	-0.18609	-0.13203	-0.05516	0.003868	0.033418	0.048216	0.051947	0.100475	0.160723	0.177544	0.125935	0.190863	0.201443	0.129822	0.088476	0.149912	0.071175	0.058577	0.014014	0.040437	0.146541	0.148049	0.123497	0.072901	0.024531	0.014968	0.036706	0.06141	0.058607	0.076273	0.087932	0.048681	0.056897	0.063043	0.124607	0.099644	0.042795	0.030799	0.02447	-0.00498	0.021638	0.012759	0.051899	0.045659	0.008894	0.027829
-0.33694	-0.3022	-0.25247	-0.20795	-0.18876	-0.12525	-0.03315	0.031848	0.043033	0.048857	0.057735	0.104376	0.155998	0.1732	0.121224	0.183258	0.199468	0.133158	0.094172	0.146132	0.071213	0.051609	0.019381	0.035366	0.125811	0.135327	0.116052	0.060108	0.024931	0.011301	0.035492	0.064798	0.061759	0.082129	0.097965	0.061148	0.071961	0.083353	0.134134	0.109258	0.068372	0.050694	0.046448	0.023339	0.031874	0.019931	0.063031	0.061032	0.021186	0.025223
-0.35421	-0.32292	-0.26713	-0.22291	-0.20804	-0.15267	-0.06581	0.000304	0.029242	0.046104	0.052147	0.102745	0.152169	0.170596	0.114442	0.175184	0.182285	0.139268	0.10915	0.171456	0.099082	0.087402	0.049415	0.070643	0.164394	0.165529	0.144013	0.08706	0.045429	0.019696	0.04278	0.071304	0.081941	0.093585	0.110879	0.082593	0.076114	0.086827	0.164358	0.140809	0.094586	0.087518	0.081633	0.051823	0.07567	0.048488	0.092812	0.088351	0.053715	0.073619
-0.39247	-0.36665	-0.30907	-0.26653	-0.24546	-0.19195	-0.11076	-0.04664	-0.01776	-0.0019	0.000924	0.050099	0.111111	0.128673	0.072145	0.137007	0.144532	0.090765	0.058736	0.122856	0.049641	0.032081	-0.00722	0.021602	0.108416	0.12093	0.101373	0.052871	0.01263	0.002108	0.021153	0.044437	0.053894	0.069297	0.08114	0.051134	0.045851	0.056707	0.132586	0.119327	0.060481	0.053951	0.049344	0.00817	0.038736	0.008592	0.052491	0.046048	0.012921	0.02787
-0.39877	-0.36861	-0.30667	-0.26354	-0.25615	-0.20033	-0.11035	-0.04081	-0.01442	0.00436	0.004793	0.06747	0.128466	0.147246	0.082954	0.151096	0.152282	0.107486	0.069708	0.134513	0.057599	0.045571	0.014039	0.046082	0.145149	0.147793	0.130188	0.075293	0.027908	0.010307	0.029293	0.052185	0.058801	0.074022	0.090242	0.063849	0.058901	0.069144	0.144637	0.125858	0.073572	0.066054	0.060737	0.025735	0.056423	0.035115	0.078523	0.069208	0.028742	0.044122
-0.41652	-0.38898	-0.3364	-0.29448	-0.2717	-0.22013	-0.12916	-0.05983	-0.04404	-0.02579	-0.02368	0.028058	0.090529	0.109433	0.049236	0.118803	0.126392	0.07678	0.046092	0.101651	0.028096	0.005277	-0.03391	-0.0063	0.083227	0.101986	0.07858	0.034693	-0.00305	-0.01122	0.007924	0.029202	0.042392	0.054951	0.071435	0.045281	0.036182	0.046951	0.124276	0.103514	0.049368	0.037154	0.03535	-0.00446	0.029152	0.000339	0.041314	0.032562	-0.00281	-0.00351
-0.42409	-0.39421	-0.33904	-0.29228	-0.26901	-0.21973	-0.11817	-0.04138	-0.0221	-0.00163	0.000626	0.052964	0.100988	0.119941	0.057954	0.122007	0.126559	0.094357	0.084099	0.13679	0.069481	0.046555	0.010081	0.037067	0.109789	0.122681	0.107341	0.060275	0.022564	0.01194	0.029779	0.050121	0.065492	0.076218	0.096934	0.073599	0.064378	0.077893	0.160413	0.146213	0.092509	0.08105	0.07632	0.039336	0.071983	0.047171	0.085377	0.070895	0.034185	0.033123
-0.40914	-0.37345	-0.33217	-0.28903	-0.26775	-0.20594	-0.11004	-0.03323	-0.01583	-0.00715	-0.00162	0.047469	0.091119	0.110143	0.05304	0.112649	0.122487	0.083435	0.07296	0.127318	0.055977	0.026461	-0.00403	0.020219	0.078323	0.098811	0.084449	0.047526	0.019465	0.012021	0.030848	0.052595	0.066385	0.083179	0.105224	0.079291	0.073884	0.089816	0.156226	0.12966	0.092862	0.079438	0.076913	0.048255	0.062659	0.041368	0.085545	0.070402	0.025589	0.026741
-0.39696	-0.36954	-0.32075	-0.27588	-0.25032	-0.19059	-0.09633	-0.02068	-0.01081	-0.00203	0.003097	0.05154	0.096329	0.115608	0.057277	0.117822	0.129071	0.091041	0.072916	0.127629	0.052572	0.019655	-0.01358	0.009192	0.072071	0.098892	0.082385	0.045418	0.01554	0.011435	0.03027	0.052968	0.075418	0.086353	0.109542	0.090714	0.077459	0.09027	0.164858	0.111331	0.079627	0.062105	0.061859	0.037298	0.052239	0.05438	0.077375	0.061124	0.012922	0.016561
-0.4135	-0.37815	-0.33446	-0.28785	-0.26528	-0.20924	-0.11205	-0.03668	-0.0211	-0.01282	-0.01024	0.046759	0.090598	0.112576	0.050157	0.114221	0.123168	0.089622	0.081731	0.136007	0.053438	0.023711	-0.01553	0.018275	0.086156	0.104285	0.083994	0.047354	0.011839	0.011451	0.029203	0.044556	0.070884	0.081002	0.106803	0.088997	0.07458	0.087907	0.157545	0.119839	0.084286	0.07027	0.067858	0.046966	0.062175	0.058554	0.095886	0.075643	0.020708	0.02116
-0.41413	-0.38324	-0.34523	-0.30489	-0.2807	-0.21995	-0.12916	-0.06186	-0.04592	-0.03762	-0.03472	0.020473	0.07281	0.093983	0.031269	0.097188	0.10731	0.062992	0.050759	0.10979	0.018756	-0.01565	-0.05514	-0.01512	0.057874	0.085976	0.069089	0.034872	0.006282	0.009176	0.026196	0.041867	0.068239	0.080371	0.105715	0.088054	0.073697	0.087441	0.153561	0.112517	0.069081	0.043073	0.044941	0.023951	0.043815	0.039889	0.087488	0.063932	-0.00235	-0.00301
-0.44626	-0.42008	-0.36979	-0.3279	-0.31091	-0.25662	-0.17221	-0.09374	-0.05892	-0.04288	-0.04239	0.019263	0.057706	0.081732	0.013068	0.074726	0.076705	0.058274	0.061698	0.122889	0.055811	0.017713	-0.00307	0.018497	0.081229	0.09532	0.080226	0.03922	0.007504	0.002882	0.013622	0.022369	0.044514	0.053938	0.083961	0.067591	0.053993	0.065034	0.138811	0.116329	0.082114	0.087545	0.078576	0.051019	0.075444	0.063894	0.091896	0.063876	0.022113	0.035963
-0.46917	-0.44289	-0.40308	-0.36278	-0.33902	-0.28843	-0.19523	-0.11757	-0.09345	-0.07279	-0.07384	-0.02579	0.029525	0.053955	-0.01392	0.056302	0.066744	0.023305	0.021748	0.082573	0.008759	-0.0372	-0.06694	-0.03916	0.030238	0.062173	0.051743	0.01881	-0.00608	0.002553	0.010829	0.021948	0.045474	0.055575	0.082205	0.063876	0.0524	0.064955	0.140963	0.116252	0.061163	0.046986	0.044992	0.01055	0.04549	0.022971	0.066008	0.036471	-0.01002	-0.01818
-0.43412	-0.40921	-0.37329	-0.33743	-0.31721	-0.26548	-0.17735	-0.11331	-0.0914	-0.07569	-0.08167	-0.04187	0.026662	0.046465	-0.01807	0.064794	0.080876	-5.7e-05	-0.01376	0.048799	-0.03755	-0.08438	-0.11071	-0.07437	-0.00028	0.051768	0.052944	0.034398	0.013603	0.023109	0.03272	0.045635	0.053391	0.073446	0.082332	0.066498	0.072043	0.08593	0.151051	0.112042	0.034984	0.017906	0.016432	-0.02299	0.015846	-0.01837	0.048541	0.02836	-0.03897	-0.04429
-0.39692	-0.37075	-0.33009	-0.29446	-0.28038	-0.234	-0.15362	-0.09786	-0.06867	-0.05397	-0.06611	-0.02439	0.042544	0.059921	0.000401	0.082937	0.096246	0.014841	-0.00056	0.062512	-0.02788	-0.06206	-0.0785	-0.0493	0.021087	0.068045	0.077113	0.052617	0.014525	0.01295	0.025269	0.035731	0.041717	0.060414	0.063115	0.04436	0.058289	0.063931	0.127108	0.10051	0.020521	0.023157	0.032966	-0.01021	0.02209	-0.01422	0.047143	0.033494	-0.02891	-0.0205
-0.42476	-0.39953	-0.35828	-0.3243	-0.31526	-0.26602	-0.18713	-0.12155	-0.08224	-0.06729	-0.07284	-0.02428	0.020685	0.03528	-0.01512	0.050603	0.063053	0.00205	-0.00205	0.065518	-0.00213	-0.03953	-0.05098	-0.02969	0.013763	0.039842	0.04554	0.018461	-0.00991	-0.00781	0.000308	0.010784	0.02117	0.028109	0.041455	0.020929	0.026385	0.038263	0.105843	0.106153	0.050588	0.054477	0.065699	0.019501	0.044253	-0.01273	0.029282	0.01733	-0.00324	0.005247
-0.41413	-0.38963	-0.35677	-0.32033	-0.30704	-0.25707	-0.17205	-0.10288	-0.07856	-0.05909	-0.06035	-0.01496	0.035919	0.053494	0.000158	0.066245	0.086273	0.014904	-0.00138	0.065811	-0.01001	-0.05113	-0.07586	-0.03927	0.013153	0.0555	0.059962	0.029048	-0.00223	0.007035	0.019081	0.033329	0.044204	0.056328	0.069838	0.048417	0.053387	0.069639	0.131308	0.111833	0.065776	0.051263	0.065352	0.02946	0.03715	-0.00809	0.039396	0.027041	-0.01017	-0.01616
-0.32314	-0.29794	-0.2518	-0.218	-0.21118	-0.16049	-0.09218	-0.0416	-0.01159	-0.00015	-0.0104	0.025983	0.089811	0.092106	0.045387	0.103204	0.125069	0.044713	0.028968	0.094344	0.021204	-0.02564	-0.02468	-0.01048	0.054507	0.073381	0.075795	0.037078	-0.00349	-0.00439	0.018995	0.037933	0.046308	0.054524	0.061182	0.032458	0.041147	0.033439	0.110407	0.115421	0.05309	0.057848	0.067499	0.019748	0.064393	0.016351	0.049914	0.046232	0.018147	0.025812
-0.35969	-0.33581	-0.302	-0.26803	-0.25158	-0.20543	-0.13033	-0.08038	-0.05727	-0.04243	-0.05132	-0.01331	0.063045	0.066575	0.014683	0.0841	0.103987	0.034584	0.010907	0.080486	-0.00559	-0.04947	-0.06477	-0.03493	0.04249	0.065443	0.067942	0.031288	-0.00619	-0.00197	0.023456	0.042432	0.053658	0.062613	0.07227	0.04038	0.049582	0.047241	0.128089	0.123111	0.059302	0.044897	0.060582	0.013758	0.067529	0.015568	0.055735	0.045795	0.012231	-0.00187
-0.21855	-0.19292	-0.14711	-0.10937	-0.09955	-0.0553	0.010838	0.058037	0.081077	0.084031	0.074313	0.10749	0.166619	0.166356	0.125858	0.177555	0.204275	0.119348	0.096637	0.146504	0.063388	0.035249	0.008063	0.034155	0.111375	0.128163	0.128251	0.078048	0.016481	0.001734	0.028176	0.070362	0.062325	0.096661	0.091656	0.059143	0.072525	0.063838	0.125236	0.101386	0.030397	0.012086	0.014998	-0.00637	0.004301	-0.01892	0.029511	0.028273	-0.02953	-0.03354
-0.36711	-0.34241	-0.29931	-0.25916	-0.25162	-0.20166	-0.12634	-0.06783	-0.04109	-0.02946	-0.03389	0.015798	0.074613	0.089285	0.032578	0.09798	0.119729	0.058507	0.036247	0.106943	0.005373	-0.03508	-0.05986	-0.01933	0.051881	0.074601	0.0769	0.040163	-0.00488	0.004982	0.034146	0.052033	0.061682	0.073189	0.089496	0.059445	0.070855	0.075801	0.148944	0.114682	0.057568	0.04422	0.045217	0.021183	0.041375	0.021097	0.079067	0.06431	0.011233	0.005169
-0.28064	-0.25575	-0.20561	-0.16339	-0.15926	-0.10658	-0.03962	0.009084	0.028051	0.032009	0.029187	0.072836	0.123341	0.13002	0.080343	0.146111	0.160405	0.1031	0.076772	0.142764	0.033836	0.018099	-0.01016	0.008521	0.098899	0.114461	0.118452	0.07111	0.016857	0.004086	0.038604	0.065265	0.053046	0.077447	0.087204	0.049775	0.083578	0.064679	0.126447	0.092308	0.048283	0.034981	0.033512	0.021669	0.03751	0.030672	0.079071	0.074716	0.023653	0.03347
-0.22334	-0.20247	-0.14524	-0.09846	-0.09278	-0.04754	0.018595	0.065993	0.09051	0.090268	0.088428	0.129126	0.176999	0.182102	0.13383	0.197525	0.213609	0.163915	0.122796	0.177554	0.068159	0.054535	0.023643	0.041665	0.136727	0.141239	0.141393	0.088196	0.029043	0.00238	0.030782	0.074712	0.069798	0.100922	0.106435	0.07156	0.097907	0.084676	0.154635	0.087768	0.032188	0.01547	0.010278	0.000867	0.008937	0.023672	0.058028	0.039706	-0.0117	-0.00547
-0.31905	-0.29882	-0.24555	-0.19787	-0.19114	-0.13995	-0.06593	-0.00965	0.002833	0.01633	0.020267	0.071964	0.135703	0.153747	0.093585	0.166396	0.176763	0.08835	0.042619	0.113958	0.029634	0.000582	-0.01395	-0.00547	0.07035	0.08858	0.096705	0.063443	0.022126	0.013017	0.028465	0.049172	0.049141	0.07094	0.076534	0.056976	0.08766	0.074149	0.109775	0.071842	0.035409	0.023685	0.021902	0.002178	0.0198	0.019154	0.053136	0.047047	0.018589	0.035966
-0.3257	-0.29929	-0.22415	-0.16879	-0.1488	-0.09684	-0.0243	0.042757	0.065063	0.091718	0.10664	0.134849	0.180889	0.176799	0.1338	0.184355	0.198406	0.129457	0.083494	0.156216	0.076061	0.069607	0.039544	0.058851	0.1233	0.130437	0.133043	0.083571	0.047638	0.030729	0.055645	0.08048	0.078785	0.095981	0.060572	0.039873	0.046034	0.040347	0.081048	0.052839	0.020274	0.028366	0.02432	0.005198	0.012192	0.006156	0.036568	0.042682	0.029992	0.048702
-0.39031	-0.36143	-0.28963	-0.24329	-0.21134	-0.16043	-0.08225	-0.01094	0.020025	0.052798	0.059469	0.084753	0.135625	0.134519	0.08287	0.138915	0.150136	0.092828	0.062264	0.139124	0.057189	0.02765	0.005462	0.026554	0.083815	0.117552	0.121523	0.074301	0.050769	0.058327	0.078142	0.102053	0.088073	0.095335	0.060852	0.044822	0.053269	0.054688	0.075625	0.050305	0.015292	0.005037	0.006821	-0.0127	0.002445	-0.00914	0.030197	0.011902	-0.00403	0.010749
-0.32572	-0.30606	-0.24219	-0.20006	-0.16336	-0.11254	-0.03958	0.020505	0.0485	0.067538	0.068438	0.096233	0.155546	0.145898	0.107047	0.15884	0.167392	0.099354	0.064964	0.134692	0.05367	0.024573	-0.00744	0.003602	0.074226	0.105096	0.111002	0.070138	0.029441	0.038	0.083703	0.116237	0.094457	0.125684	0.07532	0.052344	0.055461	0.03427	0.085554	0.031869	-0.00846	-0.00148	-0.0112	-0.02209	-0.00751	-0.00491	0.012279	-0.01419	-0.04719	-0.04385
-0.40856	-0.38811	-0.33749	-0.29559	-0.26305	-0.22173	-0.14815	-0.07906	-0.04334	-0.02134	-0.02173	0.008841	0.084362	0.078742	0.030996	0.100455	0.108292	0.032762	-0.00631	0.066361	0.011655	-0.02989	-0.0537	-0.03456	0.010799	0.071983	0.081062	0.055883	0.031742	0.061603	0.096496	0.117628	0.098426	0.129775	0.076945	0.057313	0.071445	0.062823	0.084135	0.044704	-0.00513	-0.02509	-0.02095	-0.03914	-0.0083	-0.0199	0.014809	-0.01787	-0.04385	-0.05501
-0.33161	-0.32077	-0.25858	-0.2145	-0.17567	-0.128	-0.05299	0.014735	0.041315	0.063755	0.067154	0.079631	0.142148	0.134281	0.09112	0.147756	0.156898	0.093136	0.055439	0.127606	0.062786	0.026101	-0.02734	-0.00628	0.054619	0.091717	0.101818	0.058082	0.024222	0.048004	0.096983	0.126129	0.096016	0.108275	0.058182	0.039637	0.042846	0.020802	0.06172	0.011594	-0.03309	-0.01621	-0.02205	-0.04127	-0.02284	-0.02433	-0.00017	-0.04009	-0.08194	-0.09526
-0.36037	-0.34796	-0.29247	-0.25542	-0.21878	-0.17581	-0.10023	-0.03854	-0.00103	0.022737	0.024215	0.035591	0.1059	0.097172	0.054709	0.114025	0.120327	0.053245	0.013977	0.089261	0.035998	-0.00892	-0.04763	-0.02306	0.018333	0.069401	0.079624	0.053498	0.021711	0.051566	0.098283	0.122554	0.096318	0.1139	0.061035	0.04337	0.040823	0.021974	0.058451	0.023635	-0.02494	-0.02237	-0.02358	-0.04395	-0.01446	-0.02845	-0.0034	-0.03611	-0.07551	-0.08945
-0.3901	-0.36288	-0.32133	-0.28144	-0.22138	-0.17475	-0.08239	-0.00087	0.040125	0.068523	0.08506	0.111403	0.157219	0.164756	0.127875	0.181734	0.179099	0.147144	0.123256	0.193186	0.151129	0.095313	0.062049	0.064481	0.073843	0.139901	0.120371	0.086514	0.081741	0.123547	0.158097	0.174832	0.16122	0.170897	0.137125	0.119137	0.112089	0.086158	0.123648	0.088032	0.05719	0.058763	0.077353	0.044867	0.076731	0.066407	0.069865	0.015852	-0.00721	-0.02956
-0.34068	-0.31586	-0.27953	-0.24378	-0.18454	-0.1343	-0.03663	0.054047	0.085784	0.110705	0.126776	0.145608	0.183217	0.1878	0.154093	0.201337	0.194986	0.174877	0.152562	0.211816	0.192076	0.131887	0.102906	0.101266	0.096797	0.150002	0.123358	0.084737	0.07324	0.108487	0.152111	0.169322	0.169076	0.176454	0.144722	0.1279	0.109436	0.077676	0.130325	0.101523	0.065198	0.073834	0.078919	0.053881	0.092243	0.090406	0.092441	0.031604	-0.00414	-0.02719
-0.26723	-0.24023	-0.19775	-0.16175	-0.10529	-0.06143	0.02158	0.107062	0.146832	0.163835	0.180251	0.199013	0.241835	0.243524	0.21773	0.263806	0.253992	0.228692	0.192455	0.256205	0.219366	0.165013	0.123872	0.1231	0.140059	0.187194	0.16031	0.108168	0.075542	0.109598	0.174315	0.204098	0.190628	0.200138	0.149768	0.140122	0.125537	0.072996	0.133486	0.071184	0.043782	0.091264	0.078034	0.06507	0.080787	0.099874	0.097439	0.026088	-0.00351	-0.03009
-0.31692	-0.29353	-0.2562	-0.21776	-0.15783	-0.11598	-0.02901	0.061419	0.10464	0.13476	0.155193	0.18323	0.210957	0.217466	0.187872	0.234656	0.229681	0.199967	0.190634	0.259382	0.22103	0.174524	0.133363	0.150071	0.150835	0.204724	0.170734	0.119582	0.117196	0.160532	0.199471	0.212288	0.211443	0.221635	0.184849	0.176023	0.159345	0.131563	0.17744	0.137602	0.106776	0.115759	0.120358	0.098649	0.120363	0.117524	0.124708	0.065431	0.037336	0.011223
-0.27084	-0.25047	-0.22312	-0.18947	-0.13336	-0.09524	-0.00793	0.084962	0.129029	0.149862	0.169333	0.18969	0.222717	0.226584	0.204425	0.243487	0.230015	0.206008	0.191505	0.255068	0.231332	0.174717	0.139504	0.145319	0.141523	0.186207	0.144649	0.101558	0.086897	0.124572	0.182519	0.20469	0.200965	0.207505	0.167005	0.158029	0.140991	0.097096	0.156452	0.106961	0.081369	0.11521	0.110468	0.097399	0.121833	0.126492	0.128816	0.056888	0.016134	-0.01142
-0.33316	-0.31258	-0.29783	-0.26398	-0.2018	-0.16154	-0.06842	0.019302	0.061399	0.098257	0.117164	0.143575	0.15987	0.176374	0.151841	0.191358	0.180076	0.160535	0.160748	0.232103	0.210208	0.163805	0.139345	0.151512	0.122569	0.197444	0.160991	0.125552	0.134285	0.179789	0.214347	0.223441	0.223835	0.230328	0.198988	0.196284	0.182699	0.15753	0.193292	0.176425	0.155207	0.152159	0.178182	0.147209	0.169007	0.156606	0.153771	0.095816	0.08385	0.060356
-0.35998	-0.33691	-0.33802	-0.31253	-0.26398	-0.23466	-0.14484	-0.04632	0.006371	0.041947	0.058965	0.084358	0.111769	0.127459	0.105219	0.146244	0.132317	0.116497	0.11002	0.181152	0.166682	0.104204	0.095099	0.094838	0.078949	0.156767	0.123673	0.107139	0.124286	0.168393	0.20141	0.209183	0.206346	0.215959	0.179122	0.18035	0.170129	0.145872	0.175005	0.15123	0.116039	0.099445	0.125726	0.097066	0.125819	0.109394	0.123581	0.059145	0.028853	0.001553
-0.39316	-0.37439	-0.37415	-0.34573	-0.2928	-0.26112	-0.17529	-0.06818	-0.023	0.028573	0.046835	0.071869	0.091397	0.109511	0.091534	0.123247	0.111237	0.101159	0.104501	0.188652	0.171955	0.118143	0.102167	0.134092	0.108995	0.181582	0.155667	0.140242	0.167276	0.222343	0.233527	0.231864	0.235473	0.238193	0.213275	0.225095	0.201746	0.190887	0.214182	0.208463	0.197061	0.146981	0.182286	0.136234	0.182863	0.143252	0.144848	0.100922	0.091962	0.058698
-0.47062	-0.45887	-0.46817	-0.44841	-0.4096	-0.38681	-0.30196	-0.1936	-0.14207	-0.09193	-0.07451	-0.05066	-0.01196	0.002606	-0.0246	0.020119	0.007117	-0.01005	-0.00295	0.074653	0.05283	-0.01272	-0.02277	0.009087	-0.00987	0.073489	0.064838	0.077661	0.105929	0.158695	0.167458	0.170399	0.159748	0.172387	0.140598	0.149996	0.140408	0.135	0.147945	0.128682	0.089513	0.018706	0.053879	0.006925	0.064284	0.026387	0.052604	0.013513	-0.02437	-0.06368
-0.4785	-0.46019	-0.47112	-0.44559	-0.40318	-0.38605	-0.30506	-0.1922	-0.13403	-0.0859	-0.07	-0.04392	-0.00031	0.008298	-0.01378	0.027588	0.025664	0.008278	0.004308	0.084904	0.055292	-0.0033	-0.01801	0.027727	0.030476	0.102209	0.090575	0.08421	0.109495	0.16587	0.173206	0.179887	0.174858	0.182124	0.151056	0.157525	0.150546	0.149919	0.173717	0.150099	0.100195	0.031603	0.067661	0.009941	0.06383	0.016396	0.050026	0.018967	-0.00697	-0.04043
-0.44591	-0.42864	-0.44959	-0.43385	-0.40461	-0.391	-0.29726	-0.19425	-0.13548	-0.08705	-0.07198	-0.04703	-0.01141	-0.00333	-0.02322	0.012936	0.004955	-0.00105	0.010846	0.087744	0.067047	0.013642	-0.00026	0.044475	0.02159	0.103037	0.09107	0.086298	0.112717	0.165491	0.170736	0.176878	0.170626	0.176654	0.145261	0.15753	0.150595	0.148912	0.164659	0.152675	0.114904	0.047354	0.081848	0.030706	0.087037	0.036428	0.062541	0.028988	0.003182	-0.02951
-0.4468	-0.42622	-0.44027	-0.41631	-0.38629	-0.36266	-0.27703	-0.17048	-0.1121	-0.06141	-0.04386	-0.021	0.016601	0.027061	0.003598	0.043173	0.031154	0.028585	0.02522	0.104133	0.092798	0.032539	0.024101	0.067258	0.050018	0.113708	0.104616	0.102636	0.132072	0.178969	0.186738	0.189406	0.188186	0.193987	0.167295	0.177273	0.168858	0.169574	0.194123	0.183049	0.14163	0.080739	0.115982	0.058528	0.111065	0.05793	0.087675	0.054686	0.037306	0.00606
-0.43526	-0.41357	-0.42286	-0.39941	-0.37008	-0.35031	-0.26429	-0.1505	-0.09035	-0.04296	-0.02404	-0.00369	0.032549	0.045733	0.022108	0.062752	0.043657	0.044478	0.046241	0.118399	0.102171	0.054066	0.034898	0.08524	0.076591	0.143239	0.138665	0.126308	0.15683	0.195892	0.204917	0.208126	0.206217	0.214533	0.185403	0.198532	0.190874	0.191614	0.216687	0.197683	0.151194	0.086187	0.119674	0.062914	0.124406	0.075344	0.110184	0.074492	0.0452	0.013817
-0.47163	-0.45473	-0.4653	-0.43622	-0.40975	-0.38612	-0.29964	-0.18649	-0.12076	-0.07623	-0.05643	-0.03439	0.015599	0.024022	-0.00796	0.04289	0.025535	0.0232	0.017859	0.096447	0.057801	0.012156	-0.00997	0.048346	0.055441	0.118728	0.1187	0.114466	0.138094	0.181439	0.192119	0.198255	0.189863	0.205565	0.173761	0.178986	0.181196	0.184476	0.208781	0.185355	0.123171	0.048822	0.083447	0.029095	0.089957	0.038074	0.087031	0.054914	0.010748	-0.02001
-0.47063	-0.44883	-0.45095	-0.41709	-0.39928	-0.37884	-0.29899	-0.18929	-0.12292	-0.07734	-0.06179	-0.03548	0.019591	0.030866	-0.00547	0.050264	0.039106	0.023292	0.018882	0.101724	0.056967	0.014342	-0.00162	0.053171	0.064307	0.126495	0.128181	0.129589	0.150557	0.17554	0.186724	0.191319	0.171888	0.194241	0.15781	0.160678	0.172446	0.177533	0.194888	0.182023	0.121778	0.056546	0.092473	0.036373	0.089983	0.03159	0.08759	0.067711	0.026577	0.005081
-0.42768	-0.40785	-0.39479	-0.36492	-0.35153	-0.3387	-0.25536	-0.15617	-0.08474	-0.03075	-0.02364	0.001097	0.050343	0.064996	0.026729	0.085355	0.068157	0.056413	0.057008	0.126969	0.090235	0.056961	0.039458	0.087965	0.095928	0.156568	0.157868	0.156749	0.167183	0.182468	0.197697	0.2085	0.193583	0.21252	0.183246	0.183686	0.194317	0.201146	0.232406	0.198158	0.171995	0.120713	0.155491	0.091882	0.140091	0.06628	0.120139	0.114171	0.066011	0.053018
-0.43806	-0.41709	-0.40539	-0.37585	-0.36448	-0.3529	-0.27027	-0.17629	-0.09968	-0.04727	-0.03869	-0.01223	0.038004	0.053253	0.0149	0.075075	0.059214	0.042887	0.039496	0.111544	0.070943	0.037236	0.016271	0.070227	0.083754	0.145349	0.148279	0.146996	0.158159	0.176191	0.19226	0.204145	0.185141	0.206644	0.175917	0.177083	0.191506	0.199353	0.229499	0.195799	0.164427	0.1153	0.150688	0.084568	0.132606	0.05533	0.11514	0.10832	0.05766	0.042671
-0.33987	-0.32369	-0.30449	-0.28597	-0.26903	-0.25611	-0.16677	-0.08214	-0.02205	0.018553	0.018597	0.049937	0.107017	0.127596	0.086032	0.152897	0.128919	0.119336	0.112489	0.172843	0.138419	0.108389	0.07294	0.121831	0.132214	0.201057	0.200497	0.181227	0.193625	0.225116	0.238998	0.248761	0.240443	0.261712	0.236218	0.242133	0.250265	0.259604	0.26705	0.235288	0.206415	0.184004	0.200021	0.178151	0.190307	0.141244	0.19616	0.164513	0.091445	0.071247
-0.35536	-0.34022	-0.32449	-0.29593	-0.28623	-0.27316	-0.19408	-0.11167	-0.0475	-0.00771	-0.00734	0.023533	0.080515	0.099258	0.055825	0.122553	0.103635	0.0941	0.079281	0.137637	0.10561	0.071548	0.053577	0.097101	0.116206	0.177733	0.178113	0.160511	0.182448	0.203214	0.222651	0.232133	0.220216	0.24617	0.215994	0.218417	0.234134	0.243676	0.251218	0.220655	0.194145	0.171843	0.186279	0.158544	0.173342	0.119787	0.175229	0.158232	0.095663	0.069616
-0.294	-0.28643	-0.26939	-0.24899	-0.2432	-0.23563	-0.15768	-0.08359	-0.02913	0.015595	0.019964	0.047918	0.104188	0.113831	0.071033	0.133496	0.114442	0.112024	0.095343	0.148529	0.12066	0.099428	0.079572	0.119974	0.141714	0.193803	0.198004	0.16926	0.182541	0.206049	0.226369	0.236398	0.211307	0.241315	0.210918	0.213267	0.231153	0.233663	0.237742	0.220381	0.203236	0.185328	0.202226	0.180948	0.189386	0.141122	0.180893	0.164602	0.113049	0.09406
-0.03047	-0.03139	-0.01435	0.030396	0.005494	0.014574	0.070034	0.115701	0.147294	0.193103	0.198231	0.212769	0.257284	0.25718	0.209	0.2692	0.250658	0.268608	0.234806	0.268354	0.250626	0.267317	0.237587	0.277371	0.323379	0.311004	0.309079	0.264177	0.253356	0.245565	0.26279	0.263181	0.255113	0.268752	0.255612	0.254652	0.262975	0.273775	0.27846	0.287808	0.320589	0.327165	0.334802	0.333514	0.314325	0.279203	0.299124	0.287247	0.287709	0.27739
0.039153	0.038639	0.071414	0.120377	0.08533	0.086157	0.139691	0.172134	0.185639	0.237472	0.233537	0.242639	0.282984	0.274747	0.221488	0.281166	0.268838	0.283093	0.236729	0.264978	0.246987	0.282941	0.258776	0.286418	0.340055	0.312286	0.308257	0.254072	0.237461	0.202021	0.21415	0.217853	0.205263	0.220526	0.203123	0.214165	0.229875	0.235108	0.237659	0.244479	0.294852	0.305118	0.311454	0.336335	0.288709	0.281404	0.303181	0.306059	0.299924	0.318308
0.011342	0.009494	0.057107	0.10649	0.069503	0.079437	0.132457	0.154713	0.175622	0.225751	0.230709	0.246821	0.273762	0.263232	0.215351	0.267367	0.25231	0.26636	0.21004	0.245523	0.213734	0.259869	0.230061	0.270446	0.340623	0.289247	0.280907	0.227525	0.20531	0.158272	0.174635	0.178363	0.16214	0.18232	0.156449	0.169584	0.192901	0.200817	0.20204	0.203834	0.243488	0.26613	0.272886	0.292159	0.254293	0.252113	0.270578	0.27921	0.283509	0.313497
0.037902	0.026711	0.085028	0.135004	0.095312	0.117422	0.166621	0.190385	0.217692	0.27277	0.273983	0.292943	0.319866	0.303562	0.268051	0.309207	0.295699	0.300957	0.226089	0.267712	0.229046	0.280514	0.24682	0.291954	0.383407	0.311181	0.288077	0.215965	0.182039	0.125923	0.156656	0.161062	0.1449	0.16727	0.138131	0.153614	0.179959	0.17762	0.179376	0.187322	0.208695	0.257539	0.253817	0.275227	0.233972	0.233518	0.263699	0.290118	0.277489	0.314226
0.068494	0.061233	0.104602	0.153433	0.110424	0.121606	0.148714	0.170839	0.198033	0.245391	0.243882	0.254666	0.270986	0.266586	0.216776	0.271477	0.259295	0.276897	0.214734	0.240334	0.202721	0.271127	0.234476	0.274796	0.355953	0.294508	0.281433	0.205851	0.18505	0.119822	0.142376	0.137329	0.127693	0.138446	0.121061	0.131144	0.158101	0.16855	0.175369	0.201284	0.236056	0.270697	0.277634	0.299576	0.259615	0.25621	0.27057	0.294021	0.292631	0.342006
-0.02157	-0.0352	0.027536	0.07107	0.035467	0.056275	0.099421	0.128984	0.151076	0.209546	0.214508	0.243952	0.266745	0.258813	0.21078	0.257564	0.243144	0.240071	0.16243	0.214651	0.17094	0.226101	0.191394	0.237822	0.335076	0.272233	0.255757	0.192559	0.163028	0.099092	0.119232	0.124808	0.10036	0.123761	0.095579	0.110278	0.144246	0.148053	0.156861	0.180435	0.1992	0.236807	0.237923	0.246473	0.220483	0.200699	0.226592	0.282126	0.272824	0.311393
-0.18889	-0.19793	-0.14755	-0.11137	-0.11839	-0.10314	-0.03779	0.00932	0.046544	0.109621	0.119796	0.141738	0.181741	0.180843	0.127605	0.185848	0.182228	0.178289	0.120484	0.179323	0.122895	0.153264	0.127088	0.170066	0.238911	0.222958	0.233583	0.193911	0.174417	0.140207	0.16083	0.16448	0.124626	0.151697	0.114779	0.128887	0.16532	0.169627	0.170713	0.161275	0.168019	0.176771	0.183004	0.18274	0.182953	0.162657	0.202862	0.236445	0.200554	0.231373
-0.22354	-0.22356	-0.17286	-0.13268	-0.13967	-0.13108	-0.06115	-0.01175	0.031131	0.091991	0.10627	0.134788	0.178993	0.178418	0.124002	0.183752	0.181589	0.187174	0.124387	0.181839	0.125487	0.164116	0.135883	0.178925	0.250764	0.232064	0.245759	0.206644	0.186682	0.15052	0.167162	0.177961	0.141185	0.160926	0.14123	0.146914	0.188803	0.195546	0.197521	0.197558	0.202416	0.208795	0.215791	0.215239	0.212394	0.185128	0.219213	0.26823	0.230186	0.265806
-0.30669	-0.28945	-0.24213	-0.19345	-0.20506	-0.18373	-0.14115	-0.08059	-0.03123	0.033712	0.044887	0.081929	0.132101	0.143063	0.06888	0.13832	0.145816	0.126253	0.049303	0.117199	0.048219	0.098821	0.076402	0.129158	0.21784	0.202654	0.210228	0.14944	0.122674	0.057914	0.073985	0.096361	0.048416	0.090774	0.052121	0.068794	0.118799	0.148522	0.152988	0.15984	0.141626	0.134166	0.150433	0.123958	0.138044	0.102827	0.17082	0.227989	0.201267	0.238894
-0.28333	-0.26859	-0.21137	-0.16734	-0.18381	-0.15466	-0.1122	-0.05895	-0.00737	0.045423	0.053916	0.074397	0.124353	0.131222	0.071834	0.137912	0.14209	0.106719	0.009246	0.074538	0.000338	0.072644	0.036483	0.094863	0.210654	0.177044	0.203083	0.154084	0.106953	0.026402	0.034713	0.078458	0.026786	0.061128	0.023644	0.016501	0.07143	0.094577	0.096954	0.117907	0.076671	0.059824	0.077922	0.043851	0.061661	0.00376	0.071249	0.161621	0.138515	0.17798
-0.26523	-0.25722	-0.19486	-0.15028	-0.16331	-0.12354	-0.08017	-0.02773	0.025709	0.073483	0.077696	0.089576	0.136653	0.135347	0.084127	0.153768	0.160338	0.112467	-0.00269	0.054692	-0.00965	0.059927	0.029192	0.079124	0.214086	0.156414	0.175577	0.11953	0.088335	0.015127	0.027397	0.070999	0.01548	0.048927	0.012916	-0.01542	0.034149	0.061946	0.072077	0.090147	0.026544	0.008299	0.020224	-0.02499	-0.00261	-0.07323	0.005763	0.091534	0.06562	0.105192
-0.25196	-0.24152	-0.17729	-0.13581	-0.1498	-0.11983	-0.07268	-0.01653	0.035762	0.080058	0.083333	0.085581	0.138952	0.131483	0.082395	0.152184	0.159857	0.120981	0.010223	0.07042	0.007683	0.07375	0.054421	0.09904	0.232552	0.173658	0.204223	0.158506	0.131224	0.039634	0.046135	0.089673	0.026406	0.062905	0.025061	-0.00518	0.054228	0.078969	0.089192	0.110928	0.048756	0.019234	0.033222	-0.01175	0.014023	-0.06165	0.024416	0.124509	0.084149	0.127686
-0.2606	-0.25655	-0.18442	-0.14613	-0.15675	-0.11174	-0.06691	-0.01364	0.027479	0.069878	0.074944	0.076311	0.126339	0.115205	0.064855	0.139224	0.147319	0.102028	-0.02874	0.030943	-0.02969	0.037794	0.00661	0.050962	0.201606	0.130238	0.15849	0.104105	0.079363	-0.0019	0.016252	0.067146	-0.00512	0.026905	-0.01087	-0.04127	0.019386	0.041356	0.050262	0.057982	-0.0055	-0.03328	-0.02229	-0.06875	-0.03675	-0.10372	-0.02575	0.055912	0.028309	0.057836
-0.23102	-0.22303	-0.15454	-0.11367	-0.12709	-0.09646	-0.04528	0.004675	0.039653	0.080495	0.084826	0.082926	0.137325	0.126012	0.074385	0.146935	0.153905	0.109544	-0.01207	0.051502	-0.01199	0.056024	0.038455	0.071095	0.22029	0.152368	0.188535	0.141864	0.116734	0.025889	0.03916	0.089826	0.011562	0.050641	0.010096	-0.01568	0.049976	0.070863	0.083495	0.092558	0.027872	-0.00813	0.003795	-0.03668	-0.00132	-0.0645	0.019427	0.104676	0.066883	0.101824
-0.26136	-0.25295	-0.18799	-0.14653	-0.15635	-0.11784	-0.06795	-0.02001	0.011436	0.052158	0.058447	0.058093	0.109857	0.093502	0.046113	0.117228	0.125217	0.078987	-0.04665	0.01578	-0.04215	0.021621	0.000561	0.033355	0.173121	0.110386	0.142297	0.095834	0.077014	0.000113	0.018001	0.069533	-0.00594	0.018124	-0.02228	-0.04677	0.020669	0.044742	0.048325	0.046276	-0.0221	-0.05542	-0.04198	-0.0853	-0.04866	-0.10733	-0.02325	0.051191	0.022274	0.051497
-0.16029	-0.17129	-0.09257	-0.06163	-0.07055	-0.05021	-0.01185	0.018997	0.046252	0.086044	0.081394	0.080015	0.111185	0.098582	0.059656	0.122125	0.127489	0.095843	-0.02722	0.017148	-0.03851	0.029771	0.011325	0.037378	0.172117	0.10713	0.141718	0.099236	0.073382	-0.01638	0.001661	0.044284	-0.02776	-0.00081	-0.03815	-0.06203	0.007062	0.024243	0.010882	0.003743	-0.05543	-0.05285	-0.05578	-0.08399	-0.06419	-0.10444	-0.0269	0.054999	-0.0102	0.037218
-0.10961	-0.12434	-0.06424	-0.02989	-0.0449	-0.02429	0.007313	0.026369	0.046398	0.08832	0.078245	0.089033	0.119256	0.106076	0.064194	0.126757	0.121979	0.098122	0.005376	0.042067	-0.01317	0.052322	0.029477	0.054171	0.15848	0.10971	0.115425	0.061731	0.026475	-0.06354	-0.04144	-0.00985	-0.06863	-0.03284	-0.07449	-0.07985	-0.02272	-0.00945	-0.02553	-0.02951	-0.06639	-0.06295	-0.05363	-0.06103	-0.05146	-0.06005	0.003946	0.076937	0.010598	0.069501
-0.01994	-0.03652	0.012314	0.04832	0.017118	0.023965	0.04897	0.062209	0.083612	0.122002	0.119497	0.122557	0.137776	0.135147	0.09002	0.140402	0.130595	0.150588	0.078292	0.104041	0.07323	0.1262	0.100638	0.103825	0.197918	0.128994	0.118716	0.053926	-0.00114	-0.08089	-0.04962	-0.0213	-0.06345	-0.03598	-0.06766	-0.06539	-0.01641	-0.01029	-0.00562	-0.02064	-0.03321	0.005759	-0.00158	0.006826	-0.00035	0.02384	0.061787	0.12187	0.071722	0.130759
0.047092	0.01912	0.071691	0.102166	0.08132	0.090387	0.096752	0.1012	0.131233	0.164928	0.160534	0.152822	0.160601	0.149743	0.131565	0.167933	0.15988	0.169768	0.079133	0.093004	0.056195	0.125166	0.103826	0.118259	0.226154	0.135452	0.140232	0.070134	0.040897	-0.04075	-0.01198	0.006847	-0.037	-0.01548	-0.04894	-0.06069	-0.01025	-0.01283	-0.01075	-0.04614	-0.07002	-0.02382	-0.03151	-0.02894	-0.0473	-0.02039	0.021429	0.078417	0.024052	0.077001
0.132211	0.11505	0.148862	0.173617	0.128534	0.117725	0.111444	0.101735	0.129639	0.143714	0.139563	0.122935	0.129615	0.126668	0.094672	0.139225	0.131466	0.158639	0.090026	0.102093	0.085482	0.147402	0.120768	0.120872	0.209119	0.137439	0.123893	0.046011	-0.04158	-0.1149	-0.08609	-0.08115	-0.11059	-0.08552	-0.10616	-0.11165	-0.06342	-0.05832	-0.053	-0.05241	-0.05486	-0.00165	-0.01013	0.010431	-0.01706	0.01521	0.035455	0.07869	0.042099	0.094168
0.056661	0.031495	0.088707	0.117601	0.081163	0.072817	0.07077	0.061136	0.0838	0.112784	0.103847	0.097665	0.111171	0.09823	0.062015	0.118174	0.106709	0.110163	0.007378	0.020865	-0.01417	0.074069	0.048633	0.06095	0.166972	0.095419	0.10166	0.0343	-0.02972	-0.11389	-0.09995	-0.07968	-0.12491	-0.10097	-0.12961	-0.13705	-0.08005	-0.07744	-0.08018	-0.07982	-0.08752	-0.04165	-0.04898	-0.04648	-0.06219	-0.06198	-0.02039	0.040222	0.002341	0.068983
0.033381	0.000191	0.054776	0.086198	0.035655	0.023037	0.01528	0.004771	0.020241	0.044048	0.023307	0.003755	0.018069	-0.001	-0.03372	0.011639	0.015033	0.011271	-0.07133	-0.06131	-0.07233	0.004273	-0.01107	-0.00674	0.087858	0.008116	0.022582	-0.02665	-0.06679	-0.15475	-0.13768	-0.12478	-0.16272	-0.15402	-0.17266	-0.18788	-0.13705	-0.12012	-0.12976	-0.11415	-0.11159	-0.0894	-0.08492	-0.09147	-0.09714	-0.09347	-0.0735	-0.019	-0.04988	0.008899
0.03695	0.009798	0.063448	0.089185	0.037462	0.021596	0.011579	-0.0052	0.017726	0.028751	0.018901	0.004393	0.009802	0.0008	-0.0394	0.013307	0.007406	0.019226	-0.07644	-0.06469	-0.08213	0.004283	-0.00784	0.001924	0.097412	0.017418	0.019523	-0.03826	-0.10679	-0.19494	-0.18288	-0.18381	-0.22225	-0.19683	-0.21099	-0.22159	-0.16645	-0.1332	-0.13641	-0.11275	-0.12279	-0.09151	-0.09535	-0.09171	-0.10099	-0.10399	-0.06031	0.019389	-0.01286	0.05287
0.079771	0.052651	0.081152	0.094775	0.040458	0.009193	-0.00547	-0.02399	-0.01457	-0.01272	-0.02804	-0.04757	-0.04013	-0.04823	-0.08638	-0.03316	-0.05115	-0.01931	-0.10015	-0.09715	-0.08589	-0.00195	-0.00613	-0.01726	0.048544	-0.01643	-0.01107	-0.08173	-0.15341	-0.22194	-0.20643	-0.20349	-0.23753	-0.21485	-0.23148	-0.23619	-0.1825	-0.15201	-0.15246	-0.11933	-0.12216	-0.08133	-0.08563	-0.08232	-0.09309	-0.10225	-0.07141	-0.01293	-0.01866	0.037371
-0.04135	-0.08568	-0.03015	-0.00546	-0.05303	-0.05866	-0.06621	-0.07197	-0.05922	-0.03801	-0.05353	-0.07432	-0.06138	-0.08047	-0.11251	-0.07173	-0.06699	-0.08258	-0.16192	-0.14334	-0.1509	-0.07517	-0.09476	-0.09447	0.016912	-0.07414	-0.05511	-0.10547	-0.12573	-0.2005	-0.19086	-0.179	-0.21856	-0.20751	-0.2266	-0.23439	-0.17696	-0.15575	-0.16416	-0.13209	-0.12879	-0.12124	-0.11404	-0.11907	-0.11607	-0.13086	-0.09595	-0.04709	-0.06111	-0.00817
-0.06632	-0.1043	-0.06471	-0.04613	-0.09558	-0.09563	-0.10538	-0.11621	-0.09721	-0.06524	-0.07642	-0.0992	-0.09208	-0.10216	-0.14001	-0.09525	-0.09347	-0.10339	-0.1739	-0.15046	-0.16346	-0.08758	-0.09919	-0.08699	0.01027	-0.07543	-0.05275	-0.09377	-0.11073	-0.19392	-0.18988	-0.19824	-0.24205	-0.21708	-0.23844	-0.23615	-0.17995	-0.14383	-0.15275	-0.10717	-0.11398	-0.10752	-0.09683	-0.10342	-0.09372	-0.12165	-0.06856	0.005448	-0.01562	0.041538
-0.03451	-0.06862	-0.0554	-0.04224	-0.10241	-0.13036	-0.14519	-0.16087	-0.14335	-0.12985	-0.1517	-0.17728	-0.1675	-0.18067	-0.21329	-0.16795	-0.17544	-0.15178	-0.20589	-0.18906	-0.18169	-0.10204	-0.10735	-0.11133	-0.04495	-0.11085	-0.0853	-0.11659	-0.1646	-0.23431	-0.22952	-0.23592	-0.27762	-0.24996	-0.26889	-0.26694	-0.20846	-0.16868	-0.17386	-0.12098	-0.12866	-0.12043	-0.10696	-0.11387	-0.10315	-0.13692	-0.08049	-0.01154	-0.02279	0.031196
-0.06329	-0.08629	-0.08377	-0.07156	-0.13664	-0.16091	-0.1745	-0.18583	-0.17233	-0.14722	-0.16447	-0.18334	-0.17127	-0.17151	-0.22369	-0.18147	-0.19477	-0.15152	-0.20178	-0.18877	-0.17006	-0.09775	-0.11644	-0.11339	-0.04636	-0.10706	-0.08946	-0.1403	-0.20567	-0.26018	-0.26119	-0.26237	-0.28512	-0.25763	-0.26185	-0.24437	-0.19474	-0.15147	-0.14349	-0.08903	-0.07805	-0.04429	-0.0409	-0.0332	-0.03279	-0.05047	-0.00263	0.061035	0.066251	0.122115
-0.15088	-0.17823	-0.15135	-0.12858	-0.19059	-0.19405	-0.19614	-0.21036	-0.18636	-0.1557	-0.16184	-0.1718	-0.16224	-0.15909	-0.21797	-0.16779	-0.18137	-0.16541	-0.23469	-0.22011	-0.22323	-0.15555	-0.1696	-0.16143	-0.06445	-0.14799	-0.13155	-0.17056	-0.22429	-0.28541	-0.28138	-0.28411	-0.30558	-0.27742	-0.27975	-0.25943	-0.20444	-0.1592	-0.15622	-0.10833	-0.09718	-0.07518	-0.06905	-0.06194	-0.0567	-0.0665	-0.01183	0.054003	0.050711	0.106726
-0.18581	-0.20844	-0.20313	-0.18571	-0.24954	-0.24985	-0.25414	-0.25932	-0.24658	-0.19642	-0.20773	-0.21445	-0.20807	-0.19952	-0.26116	-0.21633	-0.23037	-0.20818	-0.23495	-0.21317	-0.20488	-0.13443	-0.1445	-0.13801	-0.08731	-0.13105	-0.11439	-0.13855	-0.18014	-0.24171	-0.24491	-0.25162	-0.27636	-0.25086	-0.25127	-0.22792	-0.17075	-0.12061	-0.12508	-0.05181	-0.03971	-0.04028	-0.01845	-0.02304	-0.0077	-0.03056	0.033387	0.10778	0.123356	0.178338
-0.31746	-0.3416	-0.31752	-0.29501	-0.33693	-0.32638	-0.31579	-0.3158	-0.2995	-0.24325	-0.24378	-0.24323	-0.23971	-0.22935	-0.29389	-0.24474	-0.25246	-0.25235	-0.29004	-0.26599	-0.27359	-0.22119	-0.23376	-0.21947	-0.15315	-0.20457	-0.18744	-0.21447	-0.20617	-0.26777	-0.27283	-0.2728	-0.3087	-0.28555	-0.29102	-0.26653	-0.20851	-0.15756	-0.16358	-0.11646	-0.11575	-0.13006	-0.10929	-0.11332	-0.0981	-0.11796	-0.04035	0.031551	0.028486	0.07724
-0.32071	-0.35955	-0.34092	-0.31284	-0.35678	-0.33879	-0.327	-0.31983	-0.29757	-0.23594	-0.23908	-0.22954	-0.22389	-0.22088	-0.27822	-0.23345	-0.23406	-0.23875	-0.28505	-0.24527	-0.27478	-0.23444	-0.22449	-0.2012	-0.11954	-0.18271	-0.15612	-0.17254	-0.15232	-0.21455	-0.22805	-0.22656	-0.2628	-0.24283	-0.25758	-0.22787	-0.16404	-0.11603	-0.13266	-0.07731	-0.08919	-0.10882	-0.08737	-0.09165	-0.0681	-0.08397	-0.00496	0.066705	0.059658	0.108739
-0.42859	-0.45699	-0.42902	-0.39704	-0.43271	-0.40952	-0.37953	-0.3656	-0.34816	-0.28591	-0.28074	-0.25748	-0.24301	-0.23746	-0.3004	-0.2587	-0.26077	-0.29261	-0.33844	-0.29205	-0.31812	-0.29234	-0.29264	-0.26858	-0.17911	-0.22813	-0.20208	-0.22292	-0.1984	-0.24432	-0.24471	-0.2346	-0.28229	-0.25741	-0.28542	-0.2481	-0.18576	-0.13965	-0.1465	-0.12208	-0.13652	-0.16397	-0.14611	-0.15636	-0.12354	-0.14356	-0.06569	0.013735	-0.00214	0.038759
-0.46283	-0.48455	-0.47346	-0.44376	-0.4836	-0.46988	-0.44183	-0.42293	-0.40352	-0.34252	-0.33388	-0.3083	-0.30384	-0.29347	-0.36229	-0.31636	-0.32289	-0.32354	-0.35162	-0.30273	-0.31346	-0.2885	-0.28898	-0.25089	-0.19117	-0.23514	-0.20188	-0.20833	-0.16322	-0.21544	-0.2285	-0.23283	-0.26793	-0.2454	-0.25795	-0.21097	-0.14695	-0.089	-0.10068	-0.06658	-0.07184	-0.10974	-0.08515	-0.09783	-0.06927	-0.08966	-0.01086	0.073342	0.060831	0.094362
-0.48703	-0.51575	-0.50079	-0.4726	-0.51378	-0.50486	-0.47725	-0.46157	-0.44364	-0.38596	-0.38102	-0.3445	-0.33145	-0.32299	-0.38561	-0.34223	-0.34404	-0.35579	-0.36846	-0.31887	-0.32118	-0.30092	-0.30098	-0.2725	-0.24137	-0.25701	-0.21639	-0.21251	-0.16046	-0.19354	-0.21988	-0.22843	-0.2501	-0.22532	-0.246	-0.18406	-0.13269	-0.07598	-0.08509	-0.05477	-0.04431	-0.09014	-0.06663	-0.07019	-0.03589	-0.06103	0.010694	0.066854	0.07144	0.097816
-0.53124	-0.55704	-0.55688	-0.53205	-0.56899	-0.55711	-0.52095	-0.50696	-0.48951	-0.4325	-0.42482	-0.39966	-0.37446	-0.36203	-0.42821	-0.37366	-0.37345	-0.39099	-0.39789	-0.34329	-0.36359	-0.34579	-0.35217	-0.32865	-0.29017	-0.29743	-0.23863	-0.2191	-0.14616	-0.16422	-0.17632	-0.21091	-0.2345	-0.21379	-0.2286	-0.17057	-0.11777	-0.06213	-0.07422	-0.05296	-0.02234	-0.06709	-0.03061	-0.04204	0.007162	-0.01591	0.037274	0.05611	0.057428	0.072446
-0.57069	-0.59641	-0.60213	-0.57994	-0.6185	-0.60767	-0.57557	-0.55606	-0.5354	-0.47552	-0.46241	-0.43513	-0.39953	-0.38541	-0.45353	-0.40002	-0.39813	-0.40617	-0.41441	-0.35332	-0.36476	-0.36495	-0.36319	-0.34073	-0.31035	-0.29995	-0.23213	-0.19589	-0.11173	-0.10124	-0.11925	-0.15329	-0.16502	-0.15131	-0.16046	-0.10434	-0.06893	-0.01922	-0.01779	-0.00837	0.025095	-0.04337	-0.00393	-0.01415	0.050612	0.021913	0.071855	0.077376	0.084682	0.089557
-0.62066	-0.64019	-0.65089	-0.62665	-0.65512	-0.64017	-0.61306	-0.59108	-0.56312	-0.49532	-0.48583	-0.45818	-0.41483	-0.39697	-0.46927	-0.40229	-0.39816	-0.4251	-0.44744	-0.38479	-0.39751	-0.39531	-0.39906	-0.37774	-0.3365	-0.3054	-0.24618	-0.21706	-0.13859	-0.12594	-0.14046	-0.17157	-0.19529	-0.17129	-0.18208	-0.13465	-0.08519	-0.03331	-0.04438	-0.03577	-0.02073	-0.09961	-0.0611	-0.07769	-0.0071	-0.04567	0.020372	0.027136	0.025684	0.029929
-0.63438	-0.65396	-0.66744	-0.64914	-0.67184	-0.66367	-0.63605	-0.61873	-0.58743	-0.522	-0.50901	-0.48027	-0.43231	-0.41576	-0.48552	-0.42194	-0.42188	-0.437	-0.45729	-0.38886	-0.41006	-0.40661	-0.40863	-0.37353	-0.34255	-0.29861	-0.24767	-0.2193	-0.13912	-0.11521	-0.12898	-0.15928	-0.17716	-0.15463	-0.16525	-0.11668	-0.07387	-0.02344	-0.02936	-0.02583	-0.01178	-0.09907	-0.05413	-0.07503	0.000848	-0.03611	0.028713	0.032237	0.033137	0.034797
-0.58244	-0.59745	-0.62441	-0.60576	-0.64621	-0.64618	-0.63028	-0.61961	-0.59733	-0.52886	-0.51989	-0.49404	-0.45664	-0.43932	-0.50352	-0.45621	-0.45479	-0.44948	-0.45616	-0.39509	-0.40353	-0.39194	-0.39089	-0.3654	-0.34887	-0.32097	-0.25834	-0.23023	-0.14182	-0.12664	-0.14267	-0.18048	-0.19715	-0.1785	-0.1825	-0.12907	-0.08473	-0.03078	-0.03711	-0.02416	0.002444	-0.07189	-0.03143	-0.04823	0.021846	-0.02144	0.040011	0.051679	0.058904	0.065373
-0.57201	-0.59084	-0.61793	-0.60329	-0.65238	-0.65206	-0.63625	-0.62796	-0.61391	-0.55065	-0.54387	-0.51817	-0.49619	-0.47877	-0.54064	-0.4963	-0.50116	-0.49294	-0.47777	-0.42785	-0.42378	-0.40948	-0.41037	-0.38726	-0.38082	-0.35199	-0.28667	-0.24523	-0.15354	-0.14499	-0.16375	-0.20403	-0.21538	-0.2031	-0.20497	-0.14366	-0.10595	-0.05192	-0.05363	-0.02421	0.00951	-0.06805	-0.028	-0.03642	0.031156	-0.01055	0.042655	0.053085	0.059406	0.062932
-0.54585	-0.56647	-0.59204	-0.57875	-0.63593	-0.64464	-0.63771	-0.63389	-0.63256	-0.56805	-0.56306	-0.5496	-0.52988	-0.51062	-0.5724	-0.5306	-0.53601	-0.51186	-0.49313	-0.4436	-0.43889	-0.41786	-0.41171	-0.39677	-0.3963	-0.37914	-0.31127	-0.265	-0.17509	-0.17869	-0.20574	-0.24375	-0.25748	-0.24223	-0.23583	-0.1776	-0.13296	-0.07433	-0.07901	-0.03533	0.003549	-0.07175	-0.03079	-0.04144	0.025289	-0.02115	0.033331	0.051211	0.064806	0.073252
-0.51904	-0.54007	-0.56578	-0.54903	-0.6114	-0.6228	-0.62112	-0.61853	-0.61504	-0.56862	-0.56822	-0.54434	-0.53246	-0.5068	-0.56362	-0.52158	-0.52537	-0.50729	-0.50324	-0.44543	-0.43811	-0.4162	-0.40442	-0.38151	-0.37096	-0.36954	-0.32812	-0.29305	-0.22541	-0.23167	-0.26409	-0.29671	-0.30423	-0.28275	-0.26744	-0.21744	-0.16714	-0.09904	-0.09359	-0.05086	-0.01473	-0.08474	-0.04795	-0.05945	0.00645	-0.0547	0.007612	0.034495	0.05337	0.066353
-0.49649	-0.51594	-0.54187	-0.52402	-0.59048	-0.60771	-0.61631	-0.62508	-0.63735	-0.60866	-0.61071	-0.5926	-0.57975	-0.55073	-0.61063	-0.5642	-0.56686	-0.5499	-0.54536	-0.48839	-0.48229	-0.44704	-0.43545	-0.41726	-0.40976	-0.42711	-0.38068	-0.3489	-0.29222	-0.32393	-0.35799	-0.39351	-0.4	-0.3708	-0.35052	-0.2951	-0.23754	-0.1603	-0.16327	-0.10202	-0.06487	-0.13093	-0.0912	-0.09459	-0.03457	-0.0847	-0.03111	0.00551	0.029064	0.051937
-0.48105	-0.49279	-0.53379	-0.52428	-0.59744	-0.62748	-0.64363	-0.6584	-0.6717	-0.65493	-0.66521	-0.64533	-0.63018	-0.59965	-0.66164	-0.61137	-0.6168	-0.58778	-0.57313	-0.52779	-0.50038	-0.46709	-0.45676	-0.44155	-0.44876	-0.46341	-0.41276	-0.39396	-0.33832	-0.35432	-0.38641	-0.42024	-0.4175	-0.38336	-0.3609	-0.30194	-0.24672	-0.16333	-0.15706	-0.09478	-0.04939	-0.10862	-0.07626	-0.07417	-0.02543	-0.07996	-0.02482	-0.00176	0.023764	0.045065
-0.48351	-0.49448	-0.54497	-0.53709	-0.61192	-0.64167	-0.65338	-0.66742	-0.67786	-0.66233	-0.66805	-0.64428	-0.63804	-0.60406	-0.65733	-0.61382	-0.61314	-0.58172	-0.5611	-0.52661	-0.49122	-0.47189	-0.44961	-0.44334	-0.45244	-0.46336	-0.42513	-0.39562	-0.3294	-0.33416	-0.36219	-0.39013	-0.38873	-0.35359	-0.33135	-0.27165	-0.21275	-0.12681	-0.13687	-0.07688	-0.03339	-0.09542	-0.06022	-0.05941	-0.00494	-0.05154	-0.0086	0.000857	0.028398	0.037915
-0.47609	-0.48168	-0.53848	-0.52572	-0.60319	-0.63109	-0.63811	-0.65093	-0.66593	-0.6422	-0.64594	-0.62418	-0.61274	-0.57692	-0.63633	-0.58553	-0.59534	-0.55801	-0.539	-0.50744	-0.4728	-0.4542	-0.43556	-0.42834	-0.43962	-0.44414	-0.40602	-0.37357	-0.31236	-0.31132	-0.33653	-0.36375	-0.36042	-0.32485	-0.30198	-0.24312	-0.19468	-0.11292	-0.1192	-0.06629	-0.02381	-0.08546	-0.0481	-0.05171	0.007022	-0.03631	0.000494	0.002293	0.031056	0.035826
-0.48286	-0.48997	-0.53389	-0.51899	-0.59614	-0.62345	-0.62926	-0.6399	-0.65472	-0.62499	-0.62777	-0.60068	-0.59341	-0.55955	-0.61882	-0.569	-0.57738	-0.54088	-0.53084	-0.489	-0.46755	-0.44017	-0.42955	-0.41862	-0.41258	-0.43234	-0.39179	-0.36315	-0.30545	-0.31022	-0.3379	-0.36276	-0.36086	-0.32358	-0.29684	-0.24268	-0.1987	-0.12129	-0.12448	-0.0614	-0.02289	-0.0838	-0.04423	-0.05326	0.007983	-0.04198	0.000721	0.013967	0.040699	0.051602
-0.4858	-0.49492	-0.53378	-0.5302	-0.6085	-0.6384	-0.65969	-0.67	-0.68093	-0.67261	-0.67351	-0.6432	-0.63742	-0.59609	-0.65208	-0.59894	-0.60471	-0.57707	-0.57038	-0.52657	-0.51756	-0.47532	-0.46942	-0.45038	-0.44927	-0.46478	-0.42516	-0.39592	-0.33508	-0.35561	-0.3878	-0.41888	-0.4156	-0.37326	-0.34783	-0.28483	-0.22776	-0.14622	-0.15307	-0.09691	-0.05111	-0.11653	-0.08018	-0.08002	-0.0189	-0.0572	-0.01073	0.010817	0.025296	0.038896
-0.48877	-0.50694	-0.54727	-0.54951	-0.63279	-0.6676	-0.69151	-0.70727	-0.71969	-0.7131	-0.71549	-0.68887	-0.68493	-0.63787	-0.69049	-0.64634	-0.65133	-0.6312	-0.63242	-0.58985	-0.58203	-0.53487	-0.52868	-0.50519	-0.49522	-0.52008	-0.48176	-0.44582	-0.38337	-0.40569	-0.44964	-0.48964	-0.47465	-0.435	-0.39708	-0.33077	-0.28575	-0.1995	-0.20992	-0.15739	-0.10849	-0.17997	-0.14319	-0.13857	-0.07054	-0.09774	-0.05508	-0.02783	-0.02022	-0.00561
-0.47935	-0.48943	-0.5178	-0.52891	-0.59559	-0.63088	-0.66829	-0.68616	-0.69784	-0.6905	-0.68929	-0.65436	-0.6503	-0.61759	-0.66032	-0.63144	-0.62718	-0.60288	-0.6162	-0.57343	-0.5692	-0.52181	-0.51908	-0.50308	-0.47385	-0.51703	-0.46872	-0.43812	-0.36939	-0.39759	-0.44025	-0.47595	-0.45666	-0.43787	-0.40012	-0.33217	-0.29526	-0.21361	-0.21533	-0.15592	-0.1107	-0.18057	-0.1424	-0.1476	-0.07792	-0.11905	-0.0694	-0.02834	-0.02622	-0.01572
-0.48473	-0.5007	-0.53243	-0.55157	-0.61141	-0.64036	-0.67812	-0.70319	-0.71515	-0.70617	-0.70054	-0.66418	-0.67397	-0.63313	-0.67019	-0.65217	-0.64544	-0.62663	-0.64346	-0.60922	-0.60678	-0.5615	-0.56133	-0.54438	-0.4994	-0.55011	-0.50424	-0.47014	-0.39965	-0.4243	-0.46504	-0.50206	-0.48389	-0.47114	-0.42254	-0.35382	-0.32066	-0.24263	-0.24948	-0.19281	-0.1461	-0.21202	-0.18114	-0.17342	-0.11015	-0.13734	-0.10306	-0.07951	-0.06585	-0.05739
-0.49149	-0.49646	-0.5357	-0.5502	-0.60693	-0.6284	-0.66513	-0.69343	-0.69853	-0.68817	-0.67582	-0.63317	-0.6347	-0.596	-0.63757	-0.61448	-0.60343	-0.58123	-0.56841	-0.54491	-0.54479	-0.50355	-0.50356	-0.48571	-0.47179	-0.48893	-0.43875	-0.39687	-0.33373	-0.35291	-0.38322	-0.41037	-0.3963	-0.38148	-0.34221	-0.27565	-0.24096	-0.17289	-0.16832	-0.12705	-0.08036	-0.1408	-0.12259	-0.10393	-0.06023	-0.09017	-0.05394	-0.03048	-0.02133	-0.01266
-0.51577	-0.5206	-0.54858	-0.55048	-0.60092	-0.61599	-0.63803	-0.65604	-0.66646	-0.64871	-0.63455	-0.5985	-0.60017	-0.56731	-0.6082	-0.58392	-0.56893	-0.54691	-0.55177	-0.5293	-0.52798	-0.49051	-0.49379	-0.47732	-0.44746	-0.47901	-0.42875	-0.39577	-0.3298	-0.34929	-0.37642	-0.40326	-0.38787	-0.3711	-0.32973	-0.27392	-0.23958	-0.1717	-0.16514	-0.12631	-0.0879	-0.15394	-0.13149	-0.12247	-0.069	-0.10447	-0.06925	-0.04189	-0.02621	-0.02015
-0.52671	-0.53119	-0.54908	-0.54984	-0.59323	-0.60514	-0.61048	-0.62287	-0.63395	-0.60975	-0.5937	-0.55742	-0.56263	-0.53243	-0.57309	-0.54532	-0.53736	-0.50732	-0.51144	-0.48631	-0.47911	-0.44704	-0.4482	-0.44026	-0.40811	-0.4324	-0.38724	-0.3716	-0.30643	-0.32594	-0.34921	-0.36757	-0.35793	-0.33817	-0.3003	-0.251	-0.21595	-0.15507	-0.14597	-0.11951	-0.0905	-0.14906	-0.13206	-0.12068	-0.07581	-0.09278	-0.06075	-0.03909	-0.01812	-0.0088
-0.53842	-0.54572	-0.58748	-0.58521	-0.62336	-0.63318	-0.63864	-0.65475	-0.65826	-0.6331	-0.61515	-0.57763	-0.58516	-0.54906	-0.59156	-0.55924	-0.55554	-0.51057	-0.51133	-0.491	-0.47835	-0.44276	-0.44966	-0.43765	-0.40405	-0.4292	-0.39225	-0.37169	-0.30082	-0.31487	-0.33793	-0.35297	-0.34241	-0.32938	-0.29387	-0.24132	-0.20727	-0.14655	-0.14098	-0.10426	-0.07175	-0.12677	-0.10708	-0.10346	-0.05181	-0.07824	-0.05114	-0.03385	-0.01827	-0.01185
-0.55388	-0.5583	-0.60119	-0.59771	-0.63251	-0.64056	-0.64873	-0.65728	-0.64123	-0.61917	-0.6036	-0.56139	-0.57999	-0.53721	-0.57602	-0.54911	-0.54988	-0.5105	-0.49304	-0.46751	-0.44951	-0.41244	-0.40927	-0.38169	-0.37518	-0.3752	-0.32816	-0.29765	-0.23275	-0.24233	-0.2654	-0.2874	-0.28509	-0.26564	-0.23925	-0.17827	-0.1316	-0.07524	-0.0776	-0.04301	-0.01652	-0.08528	-0.0654	-0.05054	0.005296	-0.03051	0.030503	0.056057	0.053143	0.053184
-0.52767	-0.53733	-0.58984	-0.59017	-0.62985	-0.64979	-0.66447	-0.67489	-0.65378	-0.6261	-0.60991	-0.569	-0.58744	-0.54389	-0.58687	-0.57006	-0.58167	-0.52743	-0.48801	-0.46118	-0.42838	-0.41785	-0.39688	-0.37394	-0.39213	-0.37618	-0.32673	-0.29263	-0.22178	-0.22837	-0.24306	-0.26713	-0.26853	-0.24175	-0.21565	-0.14393	-0.09397	-0.03323	-0.04839	-0.01154	0.012293	-0.03865	-0.02301	-0.00353	0.050465	0.027462	0.088744	0.10814	0.103683	0.092646
-0.5442	-0.55265	-0.60651	-0.59841	-0.63618	-0.64264	-0.64938	-0.65546	-0.6396	-0.61028	-0.59513	-0.55323	-0.56762	-0.52592	-0.57422	-0.54864	-0.556	-0.51757	-0.4923	-0.45908	-0.43471	-0.41332	-0.40304	-0.38384	-0.38155	-0.38358	-0.34047	-0.30643	-0.24355	-0.25054	-0.26511	-0.28535	-0.28308	-0.26157	-0.23736	-0.17573	-0.12252	-0.06269	-0.06671	-0.02647	-0.00256	-0.06013	-0.04174	-0.03006	0.033129	-0.00201	0.057631	0.073047	0.079767	0.072939
-0.57478	-0.57232	-0.61432	-0.60768	-0.63771	-0.63855	-0.64056	-0.64729	-0.63674	-0.60967	-0.59344	-0.55075	-0.56216	-0.52916	-0.57306	-0.54114	-0.54402	-0.50783	-0.49075	-0.4582	-0.44405	-0.41815	-0.41446	-0.39446	-0.38648	-0.39319	-0.35133	-0.32469	-0.24983	-0.26575	-0.28412	-0.29913	-0.29573	-0.27578	-0.25393	-0.20183	-0.15784	-0.10332	-0.09048	-0.06544	-0.04355	-0.10423	-0.08555	-0.0809	-0.0243	-0.0521	-0.00433	0.015414	0.019525	0.021605
-0.55538	-0.56198	-0.60582	-0.59902	-0.63184	-0.63511	-0.63711	-0.65013	-0.65421	-0.62362	-0.60864	-0.56819	-0.57616	-0.54746	-0.59131	-0.56025	-0.56274	-0.53064	-0.51582	-0.48151	-0.47106	-0.44633	-0.44809	-0.44128	-0.42013	-0.42952	-0.39745	-0.38049	-0.31141	-0.3159	-0.33107	-0.34967	-0.35454	-0.33469	-0.30745	-0.25762	-0.21896	-0.16189	-0.14584	-0.11193	-0.08853	-0.14307	-0.12481	-0.11775	-0.06131	-0.08642	-0.0513	-0.04074	-0.023	-0.019
-0.52279	-0.54076	-0.57287	-0.57428	-0.60634	-0.61415	-0.61799	-0.6367	-0.64729	-0.61774	-0.6015	-0.56639	-0.57395	-0.54711	-0.5883	-0.55945	-0.55789	-0.52453	-0.52922	-0.49605	-0.48965	-0.46315	-0.46673	-0.46607	-0.43381	-0.45357	-0.41606	-0.39488	-0.32916	-0.33384	-0.34819	-0.36498	-0.3726	-0.35771	-0.33148	-0.28529	-0.24104	-0.18637	-0.18557	-0.1535	-0.13213	-0.18161	-0.16674	-0.15221	-0.10036	-0.11168	-0.08665	-0.07357	-0.06896	-0.06414
-0.54346	-0.56231	-0.58791	-0.59129	-0.61535	-0.61737	-0.61653	-0.63638	-0.63923	-0.60924	-0.59631	-0.56032	-0.57077	-0.54348	-0.58463	-0.55728	-0.55476	-0.52786	-0.51722	-0.48565	-0.49195	-0.4659	-0.4722	-0.45575	-0.44051	-0.44094	-0.40651	-0.38831	-0.31933	-0.31545	-0.32973	-0.34516	-0.35112	-0.3383	-0.31496	-0.26844	-0.23245	-0.17589	-0.17067	-0.15131	-0.12373	-0.17792	-0.16457	-0.14606	-0.09404	-0.10859	-0.07402	-0.07014	-0.07048	-0.06305
-0.55452	-0.57094	-0.59654	-0.60057	-0.62529	-0.62684	-0.62268	-0.64032	-0.63624	-0.60613	-0.58821	-0.55071	-0.56157	-0.5286	-0.57825	-0.54972	-0.54833	-0.51837	-0.50951	-0.48431	-0.4696	-0.46176	-0.4718	-0.44968	-0.44102	-0.43874	-0.41884	-0.40648	-0.33912	-0.33099	-0.33959	-0.35021	-0.34924	-0.33748	-0.30891	-0.25889	-0.22315	-0.16753	-0.16479	-0.14967	-0.12209	-0.1647	-0.15582	-0.13056	-0.08272	-0.07483	-0.04363	-0.04822	-0.06137	-0.06051
-0.48301	-0.50156	-0.53144	-0.53261	-0.56176	-0.58065	-0.59481	-0.62049	-0.62799	-0.60003	-0.5801	-0.54983	-0.56035	-0.53403	-0.57933	-0.56082	-0.56903	-0.51745	-0.50066	-0.48171	-0.44838	-0.42978	-0.4403	-0.43037	-0.43227	-0.43527	-0.42612	-0.42308	-0.36258	-0.35713	-0.36397	-0.38158	-0.37704	-0.36108	-0.33853	-0.27527	-0.24756	-0.19478	-0.19676	-0.17289	-0.11977	-0.14242	-0.13385	-0.10153	-0.06867	-0.06641	-0.03876	-0.04038	-0.03882	-0.02887
-0.44502	-0.463	-0.51851	-0.52181	-0.5507	-0.56868	-0.58774	-0.61937	-0.62692	-0.60375	-0.59015	-0.55503	-0.57132	-0.54288	-0.58061	-0.56647	-0.57764	-0.5134	-0.47003	-0.46349	-0.42699	-0.41232	-0.4167	-0.42148	-0.4499	-0.42462	-0.42124	-0.41658	-0.35891	-0.35194	-0.35252	-0.36878	-0.35056	-0.33279	-0.31032	-0.24061	-0.22342	-0.17961	-0.17667	-0.16408	-0.1041	-0.11683	-0.1131	-0.06651	-0.04935	-0.0223	-0.01303	-0.04426	-0.02927	-0.02765
-0.41281	-0.42758	-0.48865	-0.4983	-0.5266	-0.55348	-0.57768	-0.61129	-0.61985	-0.60547	-0.58736	-0.55741	-0.58466	-0.54878	-0.57914	-0.56282	-0.58824	-0.5146	-0.47932	-0.48157	-0.42732	-0.41834	-0.41598	-0.43395	-0.47336	-0.44672	-0.45036	-0.43162	-0.36461	-0.36015	-0.36522	-0.38115	-0.3586	-0.34985	-0.33036	-0.25677	-0.24133	-0.19908	-0.20368	-0.18874	-0.12174	-0.13364	-0.1291	-0.08055	-0.06497	-0.02236	-0.01918	-0.05806	-0.05282	-0.053
-0.31567	-0.33923	-0.39435	-0.4276	-0.44513	-0.47939	-0.51795	-0.56664	-0.58139	-0.5997	-0.58263	-0.56666	-0.59814	-0.56324	-0.57701	-0.57871	-0.60532	-0.53197	-0.4921	-0.51935	-0.45474	-0.44197	-0.44498	-0.46844	-0.51806	-0.49226	-0.50357	-0.49018	-0.43657	-0.42792	-0.43161	-0.46531	-0.43638	-0.43561	-0.41223	-0.33678	-0.33303	-0.29702	-0.31154	-0.29941	-0.21341	-0.1904	-0.20092	-0.13223	-0.14451	-0.09306	-0.105	-0.14443	-0.1471	-0.13929
-0.23403	-0.26206	-0.323	-0.3598	-0.38667	-0.4334	-0.47929	-0.53363	-0.55289	-0.57431	-0.57076	-0.56228	-0.60364	-0.57138	-0.57022	-0.5833	-0.60932	-0.51974	-0.47413	-0.49914	-0.42486	-0.41436	-0.41233	-0.44099	-0.4957	-0.48777	-0.51065	-0.50672	-0.47253	-0.44067	-0.44857	-0.47626	-0.44939	-0.45088	-0.41895	-0.35216	-0.34813	-0.31605	-0.3258	-0.31501	-0.23219	-0.19756	-0.2091	-0.14769	-0.15875	-0.09818	-0.12722	-0.16404	-0.15786	-0.154
-0.17019	-0.19879	-0.27097	-0.31081	-0.34589	-0.40313	-0.45422	-0.51627	-0.54473	-0.57424	-0.57795	-0.56849	-0.61413	-0.58777	-0.57965	-0.59672	-0.62456	-0.52074	-0.46474	-0.49947	-0.42303	-0.4099	-0.40858	-0.44254	-0.51039	-0.49643	-0.52238	-0.52365	-0.4956	-0.46595	-0.47278	-0.50102	-0.46207	-0.46462	-0.4329	-0.36503	-0.37069	-0.33796	-0.34108	-0.33337	-0.25101	-0.21517	-0.22929	-0.16464	-0.18126	-0.1159	-0.15334	-0.20508	-0.1818	-0.18111
-0.1911	-0.2226	-0.28418	-0.3282	-0.34911	-0.39673	-0.44024	-0.49382	-0.51398	-0.54239	-0.53075	-0.52774	-0.56989	-0.54707	-0.53972	-0.55755	-0.58664	-0.48789	-0.4343	-0.46652	-0.38666	-0.38577	-0.38381	-0.41109	-0.48354	-0.45686	-0.49016	-0.48466	-0.43927	-0.39267	-0.4021	-0.43178	-0.39914	-0.40388	-0.38172	-0.31321	-0.32284	-0.29515	-0.312	-0.31376	-0.2288	-0.19893	-0.21414	-0.14621	-0.16447	-0.08736	-0.12553	-0.18055	-0.16071	-0.16237
-0.1386	-0.16217	-0.24668	-0.29028	-0.31119	-0.36716	-0.41959	-0.48277	-0.50697	-0.54302	-0.54375	-0.53856	-0.58326	-0.55611	-0.54301	-0.56211	-0.59501	-0.49343	-0.42718	-0.47068	-0.3831	-0.3751	-0.36998	-0.41089	-0.49251	-0.46316	-0.50024	-0.50168	-0.46235	-0.42428	-0.4293	-0.45517	-0.42016	-0.4234	-0.39503	-0.33354	-0.34531	-0.31653	-0.32872	-0.32054	-0.23661	-0.20504	-0.21702	-0.15614	-0.17266	-0.11359	-0.14593	-0.19784	-0.17923	-0.17644
-0.10387	-0.13267	-0.21189	-0.26133	-0.27662	-0.3298	-0.38384	-0.45329	-0.48051	-0.51275	-0.50961	-0.50693	-0.55425	-0.53084	-0.51211	-0.54394	-0.56762	-0.46991	-0.3985	-0.44458	-0.35514	-0.36136	-0.35241	-0.39109	-0.48396	-0.45234	-0.48623	-0.47676	-0.42755	-0.39094	-0.39754	-0.42571	-0.39166	-0.40117	-0.37659	-0.31311	-0.33667	-0.30816	-0.33102	-0.33363	-0.24777	-0.20975	-0.23153	-0.1583	-0.18032	-0.1127	-0.15351	-0.21346	-0.2004	-0.20058
-0.07646	-0.10846	-0.19376	-0.24919	-0.25352	-0.30805	-0.37417	-0.44806	-0.47178	-0.50424	-0.49915	-0.49968	-0.55158	-0.53878	-0.50646	-0.55169	-0.57313	-0.48036	-0.40355	-0.46598	-0.37022	-0.38191	-0.36771	-0.40867	-0.51067	-0.47378	-0.50149	-0.47625	-0.4182	-0.3777	-0.38706	-0.41981	-0.39061	-0.40281	-0.37923	-0.3162	-0.33856	-0.31903	-0.35101	-0.35943	-0.27918	-0.23222	-0.26412	-0.17752	-0.21247	-0.13837	-0.18184	-0.24361	-0.23235	-0.23021
-0.02528	-0.06039	-0.13852	-0.19788	-0.19532	-0.24475	-0.31657	-0.38859	-0.40844	-0.44746	-0.44337	-0.46271	-0.5189	-0.50814	-0.46853	-0.51889	-0.53919	-0.44366	-0.37074	-0.43503	-0.34698	-0.36139	-0.34608	-0.38931	-0.49607	-0.44961	-0.46489	-0.43652	-0.37325	-0.3462	-0.3556	-0.38643	-0.36299	-0.38127	-0.36717	-0.30688	-0.32657	-0.31345	-0.35644	-0.37266	-0.28076	-0.23215	-0.25948	-0.17303	-0.21846	-0.14083	-0.18949	-0.25049	-0.2567	-0.25822
0.033261	0.006047	-0.06214	-0.11371	-0.10547	-0.15121	-0.20589	-0.27008	-0.30038	-0.34985	-0.3344	-0.34975	-0.41564	-0.40491	-0.36237	-0.42364	-0.43605	-0.34768	-0.2823	-0.35457	-0.2741	-0.2914	-0.27788	-0.32451	-0.41797	-0.36895	-0.3948	-0.3717	-0.31869	-0.272	-0.25901	-0.28993	-0.2677	-0.29711	-0.28812	-0.23086	-0.25827	-0.26838	-0.30324	-0.35007	-0.25192	-0.18974	-0.22874	-0.13431	-0.18393	-0.08004	-0.14206	-0.22332	-0.2482	-0.25316
-0.09022	-0.1111	-0.17267	-0.21916	-0.20034	-0.23111	-0.27228	-0.32267	-0.3438	-0.39025	-0.36583	-0.36383	-0.40568	-0.38591	-0.34872	-0.397	-0.41081	-0.33933	-0.29298	-0.34162	-0.28113	-0.30741	-0.30141	-0.33562	-0.42498	-0.36217	-0.36824	-0.33417	-0.27358	-0.22533	-0.20974	-0.22232	-0.20745	-0.22531	-0.21922	-0.16675	-0.18851	-0.20586	-0.25372	-0.30917	-0.23116	-0.18853	-0.21957	-0.13222	-0.16949	-0.06247	-0.12615	-0.23434	-0.25864	-0.28891
-0.00561	-0.02691	-0.08977	-0.13366	-0.12952	-0.16194	-0.21137	-0.27159	-0.30949	-0.35184	-0.33507	-0.33843	-0.39014	-0.38472	-0.33953	-0.40033	-0.41268	-0.33646	-0.27622	-0.33209	-0.26937	-0.28792	-0.28072	-0.32853	-0.40566	-0.36375	-0.37153	-0.35711	-0.30789	-0.27482	-0.25098	-0.25992	-0.25469	-0.26944	-0.28269	-0.21862	-0.22928	-0.24648	-0.28476	-0.3268	-0.26044	-0.19611	-0.23761	-0.13907	-0.18806	-0.07622	-0.12755	-0.22476	-0.25474	-0.27736
-0.02402	-0.04301	-0.0922	-0.13497	-0.11346	-0.14162	-0.18069	-0.24783	-0.27278	-0.31522	-0.29176	-0.29917	-0.35	-0.34377	-0.29821	-0.35062	-0.35941	-0.28785	-0.24312	-0.31297	-0.25793	-0.26558	-0.28031	-0.33777	-0.39774	-0.36448	-0.39723	-0.39115	-0.36184	-0.33145	-0.28457	-0.27777	-0.27471	-0.28244	-0.29318	-0.25289	-0.27149	-0.29801	-0.31781	-0.38811	-0.31825	-0.22759	-0.28873	-0.18992	-0.24364	-0.10974	-0.17149	-0.26969	-0.3168	-0.32643
0.091305	0.072247	0.030223	-0.00946	0.010561	-0.01664	-0.0604	-0.15504	-0.19204	-0.24434	-0.22091	-0.23645	-0.29741	-0.29976	-0.24889	-0.31016	-0.32262	-0.24507	-0.1926	-0.28579	-0.22756	-0.23846	-0.2514	-0.31343	-0.37797	-0.35697	-0.40279	-0.42426	-0.41518	-0.39053	-0.34108	-0.32932	-0.31446	-0.34205	-0.34753	-0.30807	-0.35024	-0.38629	-0.39122	-0.46002	-0.38044	-0.26732	-0.33352	-0.22994	-0.31166	-0.16265	-0.2511	-0.35712	-0.37273	-0.37002
0.173942	0.154885	0.111813	0.070481	0.082367	0.047138	-0.01813	-0.11634	-0.16195	-0.21776	-0.2029	-0.22309	-0.28892	-0.29773	-0.24609	-0.31182	-0.32325	-0.23561	-0.17831	-0.27772	-0.22171	-0.23045	-0.24866	-0.30631	-0.36984	-0.35698	-0.41915	-0.43753	-0.44012	-0.41931	-0.37604	-0.37065	-0.33774	-0.37688	-0.36552	-0.3314	-0.38756	-0.41804	-0.40652	-0.47383	-0.38957	-0.26564	-0.33507	-0.22215	-0.3126	-0.16413	-0.24824	-0.3453	-0.36954	-0.35927
0.186209	0.16787	0.125806	0.08416	0.086261	0.051753	-0.02778	-0.12629	-0.17625	-0.23088	-0.21842	-0.24831	-0.31091	-0.3222	-0.27153	-0.3362	-0.35262	-0.2674	-0.19715	-0.29827	-0.2421	-0.24039	-0.26181	-0.32654	-0.38534	-0.38121	-0.4414	-0.46666	-0.47839	-0.47182	-0.4328	-0.42202	-0.40149	-0.42182	-0.39804	-0.35963	-0.41302	-0.44571	-0.44647	-0.48718	-0.4192	-0.30847	-0.36787	-0.25682	-0.35276	-0.21186	-0.29026	-0.36928	-0.38402	-0.36217
0.186396	0.167218	0.130192	0.089203	0.102956	0.074329	0.003352	-0.08895	-0.13931	-0.18684	-0.17244	-0.19225	-0.25897	-0.2664	-0.21345	-0.28061	-0.30395	-0.21904	-0.15988	-0.26271	-0.20883	-0.21006	-0.2283	-0.2967	-0.35194	-0.34273	-0.40568	-0.43202	-0.43932	-0.42761	-0.38611	-0.36835	-0.34401	-0.37972	-0.35379	-0.32343	-0.38332	-0.42361	-0.42704	-0.47751	-0.40766	-0.29508	-0.35725	-0.25207	-0.34492	-0.20209	-0.28406	-0.36982	-0.381	-0.3605
0.163878	0.144619	0.113507	0.069708	0.075869	0.048099	-0.0195	-0.11007	-0.1516	-0.22243	-0.20679	-0.22581	-0.28732	-0.29472	-0.24762	-0.31342	-0.33403	-0.2565	-0.19282	-0.29068	-0.24027	-0.23881	-0.25617	-0.31579	-0.37163	-0.37579	-0.43863	-0.46979	-0.47101	-0.4682	-0.42944	-0.41843	-0.39329	-0.41158	-0.39405	-0.35824	-0.41179	-0.44312	-0.45459	-0.49494	-0.42665	-0.32888	-0.38479	-0.27683	-0.37053	-0.22422	-0.30123	-0.37152	-0.38516	-0.36791
0.173772	0.157711	0.127129	0.080952	0.100872	0.077204	0.011299	-0.06876	-0.11547	-0.18876	-0.17795	-0.19301	-0.25385	-0.25293	-0.20056	-0.27521	-0.29393	-0.22124	-0.16193	-0.26613	-0.199	-0.19291	-0.20432	-0.27908	-0.33755	-0.34048	-0.40328	-0.43542	-0.44825	-0.43247	-0.40275	-0.3965	-0.35251	-0.39659	-0.36789	-0.32949	-0.3961	-0.43313	-0.44465	-0.47154	-0.38801	-0.29126	-0.34711	-0.23563	-0.32878	-0.18513	-0.28046	-0.35043	-0.3398	-0.3185
0.171475	0.155683	0.130685	0.087097	0.1076	0.086487	0.029598	-0.05063	-0.09743	-0.1638	-0.14373	-0.15492	-0.22057	-0.22326	-0.16369	-0.24058	-0.2636	-0.19554	-0.13362	-0.23466	-0.16916	-0.16766	-0.19045	-0.26451	-0.32717	-0.3233	-0.39496	-0.42619	-0.42271	-0.413	-0.36564	-0.35545	-0.32222	-0.35455	-0.32871	-0.29499	-0.36888	-0.41298	-0.42559	-0.45715	-0.38083	-0.28182	-0.33691	-0.23256	-0.32263	-0.17457	-0.26963	-0.34454	-0.3469	-0.33028
0.119374	0.106573	0.082472	0.043861	0.068001	0.05147	-0.00178	-0.07999	-0.1137	-0.16823	-0.15775	-0.17502	-0.23053	-0.22835	-0.1892	-0.24827	-0.26649	-0.20651	-0.14399	-0.25044	-0.20159	-0.1975	-0.22212	-0.28365	-0.32894	-0.33415	-0.40166	-0.43385	-0.43165	-0.41968	-0.38899	-0.37118	-0.33375	-0.37107	-0.34133	-0.30716	-0.37074	-0.41329	-0.41569	-0.4628	-0.38907	-0.29229	-0.3526	-0.2455	-0.33409	-0.18753	-0.27563	-0.34134	-0.34955	-0.32955
0.073174	0.063997	0.035458	0.010011	0.027258	0.019181	-0.02287	-0.09624	-0.13081	-0.16322	-0.14137	-0.15703	-0.21557	-0.21267	-0.17986	-0.23289	-0.25496	-0.20115	-0.1395	-0.23059	-0.19399	-0.19642	-0.22072	-0.28142	-0.33083	-0.32554	-0.38337	-0.40633	-0.39073	-0.38149	-0.32972	-0.31763	-0.29338	-0.31727	-0.29518	-0.26498	-0.32616	-0.36835	-0.36993	-0.4231	-0.35779	-0.26479	-0.31862	-0.22077	-0.30164	-0.16956	-0.24199	-0.31823	-0.33377	-0.32221
0.064157	0.058409	0.034771	0.012162	0.036048	0.031114	-0.0093	-0.07435	-0.10466	-0.12792	-0.10077	-0.11165	-0.17867	-0.16894	-0.12889	-0.18699	-0.20949	-0.16149	-0.10108	-0.18786	-0.15481	-0.15549	-0.18523	-0.24151	-0.28654	-0.28756	-0.35572	-0.38198	-0.36511	-0.35582	-0.30289	-0.28742	-0.25647	-0.27994	-0.25274	-0.22166	-0.28699	-0.33228	-0.33286	-0.39477	-0.3309	-0.24341	-0.29018	-0.19973	-0.27992	-0.14304	-0.21859	-0.29544	-0.30929	-0.29476
0.063776	0.058222	0.031062	0.000443	0.026321	0.018423	-0.01553	-0.08171	-0.11215	-0.13128	-0.10233	-0.10572	-0.17557	-0.17121	-0.1257	-0.17966	-0.20018	-0.13147	-0.07585	-0.16733	-0.13286	-0.13113	-0.16407	-0.22845	-0.26576	-0.26675	-0.33346	-0.35755	-0.34541	-0.32341	-0.25903	-0.2472	-0.215	-0.26525	-0.23496	-0.21353	-0.2711	-0.3295	-0.31307	-0.36794	-0.3019	-0.19084	-0.2544	-0.16055	-0.24087	-0.1113	-0.19955	-0.28297	-0.29627	-0.29251
-0.00966	-0.01408	-0.03878	-0.0597	-0.03539	-0.0346	-0.05485	-0.11492	-0.13893	-0.15292	-0.12465	-0.11445	-0.1793	-0.16755	-0.14264	-0.18049	-0.20428	-0.13978	-0.10439	-0.17566	-0.14279	-0.14162	-0.17555	-0.22172	-0.24803	-0.25082	-0.3226	-0.34064	-0.31238	-0.28756	-0.23459	-0.22112	-0.19064	-0.22852	-0.21652	-0.19519	-0.24167	-0.2866	-0.26286	-0.33548	-0.25859	-0.16048	-0.21598	-0.12607	-0.19093	-0.06395	-0.13038	-0.22167	-0.25489	-0.25826
-0.04418	-0.04454	-0.08287	-0.10205	-0.09105	-0.08484	-0.08283	-0.13736	-0.15767	-0.17309	-0.148	-0.12593	-0.18013	-0.16312	-0.1426	-0.18046	-0.2112	-0.14609	-0.10195	-0.1615	-0.12931	-0.12777	-0.15911	-0.19825	-0.22823	-0.22605	-0.27044	-0.28868	-0.23186	-0.21112	-0.16892	-0.16158	-0.14903	-0.15714	-0.15248	-0.12591	-0.14706	-0.18065	-0.16326	-0.221	-0.15284	-0.07678	-0.12794	-0.04716	-0.10481	-0.0057	-0.05224	-0.14985	-0.19497	-0.21683
-0.11172	-0.11334	-0.14342	-0.16057	-0.14429	-0.13816	-0.12557	-0.17141	-0.1893	-0.20022	-0.1725	-0.15177	-0.20466	-0.18304	-0.1711	-0.20092	-0.23186	-0.17658	-0.13918	-0.19314	-0.16542	-0.15912	-0.19321	-0.23521	-0.25645	-0.25741	-0.30372	-0.3273	-0.28038	-0.25525	-0.20852	-0.19707	-0.18468	-0.19606	-0.19495	-0.16706	-0.19111	-0.22201	-0.20517	-0.26672	-0.19659	-0.12089	-0.16825	-0.09034	-0.14527	-0.04018	-0.08858	-0.18841	-0.22674	-0.23328
-0.10005	-0.10234	-0.1265	-0.13627	-0.11556	-0.10302	-0.10383	-0.14609	-0.16332	-0.16638	-0.13828	-0.13047	-0.18617	-0.17085	-0.16156	-0.18973	-0.21816	-0.16834	-0.13018	-0.17863	-0.15708	-0.15215	-0.19312	-0.22621	-0.23518	-0.24481	-0.30921	-0.33887	-0.30369	-0.2826	-0.22038	-0.20317	-0.17937	-0.21644	-0.21089	-0.18451	-0.22751	-0.25757	-0.22602	-0.28874	-0.2219	-0.13726	-0.18608	-0.1066	-0.16527	-0.04934	-0.10468	-0.19109	-0.22656	-0.23551
-0.13517	-0.13869	-0.1706	-0.1839	-0.15934	-0.1458	-0.14544	-0.18699	-0.20118	-0.19738	-0.16961	-0.16359	-0.21335	-0.19487	-0.18698	-0.2129	-0.23886	-0.19096	-0.14662	-0.19554	-0.16876	-0.17854	-0.21253	-0.25526	-0.26755	-0.27852	-0.33787	-0.35846	-0.32806	-0.28011	-0.22349	-0.20826	-0.1803	-0.21362	-0.20387	-0.17282	-0.21999	-0.24993	-0.20814	-0.26691	-0.20517	-0.1301	-0.17576	-0.10298	-0.14734	-0.04613	-0.10233	-0.19799	-0.21683	-0.23623
-0.1176	-0.12083	-0.15461	-0.1634	-0.14063	-0.12538	-0.12848	-0.16938	-0.18224	-0.17956	-0.15232	-0.14341	-0.19316	-0.17151	-0.15839	-0.19233	-0.2148	-0.1641	-0.12525	-0.18007	-0.15665	-0.16567	-0.20141	-0.24641	-0.25439	-0.26837	-0.33673	-0.35823	-0.32366	-0.26726	-0.20853	-0.19804	-0.16547	-0.19451	-0.1824	-0.15571	-0.2089	-0.24175	-0.19596	-0.25703	-0.19869	-0.11188	-0.15545	-0.0884	-0.13286	-0.02474	-0.08844	-0.20872	-0.21271	-0.2423
-0.08241	-0.08897	-0.11629	-0.1283	-0.10913	-0.09526	-0.11104	-0.15065	-0.1675	-0.16918	-0.14144	-0.13188	-0.18545	-0.17211	-0.14968	-0.18628	-0.21704	-0.14125	-0.09936	-0.15768	-0.10897	-0.12594	-0.16202	-0.20948	-0.23417	-0.2363	-0.30004	-0.32598	-0.28643	-0.2342	-0.1805	-0.17066	-0.14245	-0.17621	-0.17	-0.13492	-0.18638	-0.22198	-0.18374	-0.23806	-0.18287	-0.1054	-0.15095	-0.07468	-0.12243	0.000903	-0.07192	-0.18535	-0.19416	-0.21215
-0.01459	-0.0268	-0.04813	-0.07489	-0.04869	-0.06332	-0.08227	-0.12062	-0.15761	-0.18369	-0.16053	-0.16669	-0.21359	-0.20826	-0.18278	-0.22354	-0.25443	-0.15527	-0.09254	-0.15747	-0.07548	-0.08593	-0.1168	-0.17582	-0.24801	-0.23643	-0.28968	-0.32285	-0.28266	-0.23275	-0.1801	-0.18301	-0.13742	-0.17166	-0.17171	-0.11915	-0.18794	-0.22997	-0.19352	-0.22873	-0.15272	-0.07296	-0.12539	-0.04047	-0.09822	0.026669	-0.051	-0.15513	-0.13356	-0.1495
0.014776	0.009598	-0.01913	-0.04882	-0.02183	-0.03252	-0.04938	-0.08973	-0.1248	-0.15097	-0.13048	-0.12671	-0.1762	-0.17046	-0.13861	-0.18356	-0.22285	-0.11946	-0.04929	-0.12243	-0.04502	-0.04905	-0.07652	-0.13751	-0.21181	-0.19957	-0.26115	-0.28242	-0.26703	-0.21696	-0.15893	-0.16195	-0.1163	-0.15325	-0.14926	-0.1051	-0.18212	-0.22417	-0.18193	-0.22768	-0.15127	-0.0577	-0.11168	-0.03105	-0.09169	0.034311	-0.05369	-0.15228	-0.13358	-0.1419
-0.00139	-0.00361	-0.01954	-0.03938	-0.0155	-0.03152	-0.03973	-0.07884	-0.11302	-0.11796	-0.09765	-0.08892	-0.13637	-0.12875	-0.10287	-0.14825	-0.1821	-0.09292	-0.05293	-0.1077	-0.02732	-0.04307	-0.06852	-0.12618	-0.17859	-0.16528	-0.22973	-0.25204	-0.22995	-0.16589	-0.11304	-0.1021	-0.07489	-0.11274	-0.10659	-0.07093	-0.13096	-0.16997	-0.14975	-0.19061	-0.11159	-0.03617	-0.08541	-0.00298	-0.05447	0.05386	-0.02178	-0.13733	-0.12281	-0.14176
-0.0293	-0.02511	-0.05985	-0.08765	-0.05796	-0.06785	-0.07821	-0.11417	-0.14502	-0.14511	-0.12332	-0.11202	-0.16159	-0.15125	-0.12517	-0.16682	-0.20276	-0.10536	-0.0343	-0.08657	-0.00763	-0.02127	-0.05022	-0.10439	-0.18439	-0.14893	-0.20716	-0.22015	-0.18911	-0.13168	-0.08037	-0.08093	-0.03769	-0.07421	-0.06481	-0.02454	-0.0887	-0.13954	-0.10352	-0.14616	-0.07542	-0.0009	-0.04669	0.032741	-0.01425	0.094627	0.010459	-0.09772	-0.07806	-0.09695
-0.11041	-0.11163	-0.13303	-0.14474	-0.11899	-0.13184	-0.13288	-0.14841	-0.17138	-0.17206	-0.14897	-0.13866	-0.17866	-0.15956	-0.14632	-0.17437	-0.21367	-0.11904	-0.06399	-0.09278	-0.01083	-0.03237	-0.05071	-0.09839	-0.1731	-0.13205	-0.17741	-0.18026	-0.112	-0.04712	-0.0118	-0.01247	0.018834	-0.00968	0.00214	0.045211	-0.00823	-0.03784	-0.02594	-0.06664	0.018288	0.050111	0.031171	0.078759	0.067192	0.151586	0.07508	-0.04889	-0.0311	-0.07296
-0.19725	-0.19385	-0.22471	-0.2339	-0.21594	-0.22919	-0.22351	-0.22349	-0.2242	-0.2112	-0.19689	-0.17945	-0.21937	-0.19193	-0.19511	-0.2122	-0.24826	-0.15822	-0.09112	-0.09399	-0.02754	-0.05035	-0.05901	-0.09184	-0.14927	-0.09583	-0.11789	-0.11189	-0.03939	0.010583	0.042612	0.032463	0.053372	0.042733	0.059902	0.112594	0.090924	0.08152	0.086028	0.045454	0.118008	0.122591	0.105155	0.152501	0.15446	0.207014	0.180864	0.077782	0.07581	0.026651
-0.15294	-0.1415	-0.18634	-0.20688	-0.18847	-0.19978	-0.19696	-0.20526	-0.2262	-0.21771	-0.19862	-0.18227	-0.21847	-0.19104	-0.19417	-0.20953	-0.24947	-0.16069	-0.07558	-0.10391	-0.02967	-0.04915	-0.07005	-0.10278	-0.19665	-0.12846	-0.15585	-0.14939	-0.08162	-0.02488	0.007599	0.002404	0.034554	0.01883	0.033235	0.080756	0.030391	0.008425	0.034655	-0.01371	0.068589	0.093476	0.071808	0.123669	0.109138	0.194324	0.122361	0.000979	0.014228	-0.03018
-0.17198	-0.15943	-0.19715	-0.21319	-0.19826	-0.20741	-0.19604	-0.19422	-0.20924	-0.19434	-0.17574	-0.16281	-0.20144	-0.17806	-0.17767	-0.1925	-0.23173	-0.14556	-0.06112	-0.07354	0.002159	-0.01775	-0.03414	-0.05098	-0.13985	-0.08036	-0.10156	-0.08364	-0.01678	0.029823	0.06281	0.054629	0.078226	0.077349	0.087097	0.140901	0.1142	0.099751	0.113542	0.081993	0.147986	0.156429	0.135544	0.181753	0.187054	0.24706	0.204681	0.106248	0.104597	0.059744
-0.21127	-0.19667	-0.2418	-0.2528	-0.23706	-0.24935	-0.23697	-0.22678	-0.22902	-0.21235	-0.19688	-0.18399	-0.22516	-0.20057	-0.20573	-0.21408	-0.25508	-0.16771	-0.08439	-0.08541	-0.00904	-0.02	-0.02052	-0.03663	-0.12631	-0.07659	-0.09471	-0.08778	-0.02635	0.019634	0.054377	0.04926	0.072558	0.068226	0.077909	0.135977	0.117661	0.113635	0.131434	0.111268	0.175941	0.182666	0.165943	0.211574	0.214164	0.25712	0.242274	0.1678	0.184463	0.146698
-0.28978	-0.27992	-0.32209	-0.32603	-0.31665	-0.32456	-0.31054	-0.30004	-0.29495	-0.2636	-0.25124	-0.23006	-0.27007	-0.23785	-0.25457	-0.25392	-0.3008	-0.20992	-0.15838	-0.14374	-0.07059	-0.076	-0.06966	-0.0682	-0.12861	-0.10578	-0.11541	-0.12055	-0.06629	-0.02336	-0.01063	-0.02232	-0.00333	-0.00118	0.017251	0.08048	0.074548	0.098615	0.100224	0.109162	0.168334	0.166391	0.165819	0.195939	0.209292	0.231129	0.232607	0.189847	0.209899	0.182191
-0.21601	-0.20406	-0.24664	-0.24829	-0.23947	-0.24936	-0.23229	-0.22372	-0.21368	-0.19896	-0.18446	-0.17408	-0.21397	-0.18789	-0.19531	-0.1947	-0.23388	-0.14187	-0.09132	-0.08577	-0.01072	-0.01816	-0.01762	-0.03378	-0.09201	-0.07872	-0.08943	-0.09415	-0.03927	0.012037	0.035472	0.026104	0.042402	0.044337	0.052998	0.107045	0.102534	0.111435	0.10901	0.098443	0.160807	0.166147	0.159131	0.202194	0.203981	0.245085	0.236837	0.170971	0.179212	0.143641
-0.18363	-0.17577	-0.22081	-0.22799	-0.23055	-0.25453	-0.2462	-0.24813	-0.2473	-0.23554	-0.23167	-0.21387	-0.25488	-0.22846	-0.23542	-0.23792	-0.28579	-0.18622	-0.12727	-0.13773	-0.04926	-0.05127	-0.03882	-0.05262	-0.1221	-0.1108	-0.12125	-0.12996	-0.08049	-0.03223	-0.01746	-0.02468	-0.009	-0.00675	0.009143	0.062926	0.05337	0.071687	0.074379	0.081564	0.142663	0.146304	0.145426	0.178518	0.18307	0.214382	0.20688	0.159379	0.179726	0.157222
-0.10796	-0.09242	-0.13626	-0.15539	-0.14395	-0.16497	-0.15551	-0.16794	-0.17239	-0.17253	-0.16718	-0.16105	-0.1976	-0.18102	-0.17588	-0.18472	-0.22732	-0.13429	-0.05019	-0.07256	0.01374	0.002147	0.01065	-0.02086	-0.10946	-0.07796	-0.08718	-0.08547	-0.04076	0.012336	0.04734	0.04586	0.066703	0.059984	0.065828	0.113822	0.091579	0.077127	0.090438	0.075191	0.145511	0.16419	0.150521	0.199023	0.194213	0.250846	0.209831	0.123617	0.150252	0.112437
-0.15572	-0.14127	-0.19196	-0.20732	-0.20145	-0.22406	-0.2105	-0.22322	-0.2156	-0.21123	-0.21152	-0.1982	-0.23363	-0.20991	-0.2117	-0.21106	-0.2559	-0.15906	-0.08449	-0.09039	-0.00242	-0.003	0.010099	-0.02127	-0.11615	-0.08269	-0.09896	-0.10174	-0.05709	-0.00675	0.015641	0.010666	0.032651	0.035573	0.046972	0.095771	0.081368	0.085569	0.098523	0.096952	0.166049	0.176707	0.172951	0.211949	0.215804	0.249874	0.228429	0.166382	0.195397	0.166769
-0.1756	-0.15521	-0.2233	-0.238	-0.23341	-0.25113	-0.23749	-0.258	-0.2522	-0.24579	-0.24226	-0.23214	-0.26081	-0.23757	-0.24062	-0.23813	-0.28216	-0.19067	-0.11263	-0.12315	-0.0284	-0.04463	-0.02514	-0.05535	-0.14906	-0.11616	-0.11681	-0.1091	-0.04579	-0.00325	0.021704	0.008809	0.038189	0.034751	0.046361	0.098242	0.09028	0.093869	0.112247	0.111833	0.190818	0.195518	0.191266	0.228689	0.242085	0.261634	0.230458	0.167326	0.197895	0.16853
-0.09543	-0.07913	-0.15358	-0.17472	-0.17706	-0.20184	-0.22112	-0.24623	-0.25155	-0.25985	-0.25951	-0.25727	-0.287	-0.26462	-0.25977	-0.27087	-0.32316	-0.22211	-0.13921	-0.16248	-0.06071	-0.06592	-0.051	-0.08792	-0.19093	-0.15239	-0.15622	-0.15214	-0.09885	-0.056	-0.03108	-0.04158	-0.01053	-0.01346	-0.00099	0.049044	0.037082	0.038703	0.051306	0.06257	0.143191	0.168263	0.162878	0.200045	0.198826	0.214705	0.179291	0.121004	0.173766	0.148306
-0.0363	-0.02286	-0.0864	-0.11233	-0.10863	-0.14159	-0.17086	-0.20243	-0.22369	-0.24542	-0.24448	-0.23885	-0.27171	-0.24913	-0.23186	-0.25508	-0.30867	-0.20884	-0.12659	-0.164	-0.0623	-0.06763	-0.06096	-0.11461	-0.21327	-0.17562	-0.2145	-0.21181	-0.15162	-0.10691	-0.07747	-0.095	-0.0575	-0.06677	-0.04315	-0.0028	-0.04698	-0.05597	-0.04243	-0.03342	0.066353	0.109061	0.095713	0.13911	0.124381	0.154879	0.088151	0.001609	0.058903	0.029731
-0.02105	-0.00937	-0.06226	-0.0888	-0.09137	-0.11981	-0.13711	-0.16413	-0.19338	-0.22792	-0.23724	-0.23316	-0.26217	-0.24042	-0.22476	-0.23932	-0.2906	-0.2022	-0.13963	-0.18145	-0.08998	-0.09576	-0.10231	-0.15273	-0.23826	-0.22225	-0.27464	-0.29463	-0.2528	-0.19782	-0.17594	-0.19812	-0.14211	-0.16654	-0.13371	-0.09351	-0.15304	-0.17137	-0.13721	-0.13474	-0.01242	0.048877	0.038762	0.082556	0.051565	0.10143	0.004716	-0.09282	-0.03492	-0.06367
-0.02353	-0.01386	-0.05339	-0.07613	-0.06266	-0.08509	-0.08902	-0.10727	-0.13594	-0.16626	-0.16266	-0.15807	-0.18955	-0.16695	-0.14756	-0.16263	-0.20814	-0.13011	-0.0831	-0.12032	-0.0418	-0.05531	-0.06781	-0.11754	-0.18874	-0.17605	-0.23196	-0.243	-0.21028	-0.1413	-0.11747	-0.13494	-0.07814	-0.11071	-0.08473	-0.04119	-0.10594	-0.1431	-0.11857	-0.14425	-0.01399	0.058993	0.03996	0.091996	0.054737	0.1413	0.016888	-0.09945	-0.04604	-0.08373
0.033503	0.045684	0.006672	-0.01525	0.006226	-0.01374	-0.01721	-0.04608	-0.07119	-0.09417	-0.09067	-0.08555	-0.11545	-0.10491	-0.07427	-0.09928	-0.14606	-0.06809	-0.03056	-0.07116	-0.00195	-0.00798	-0.02863	-0.07353	-0.14029	-0.13978	-0.19704	-0.21691	-0.20377	-0.13109	-0.09393	-0.10111	-0.05186	-0.08752	-0.07048	-0.03085	-0.09758	-0.15724	-0.12814	-0.15782	-0.04854	0.047088	0.016457	0.072731	0.024015	0.124913	0.001061	-0.1038	-0.06174	-0.09172
-0.00893	0.003647	-0.03739	-0.05525	-0.04159	-0.06019	-0.0646	-0.08917	-0.11229	-0.13772	-0.14284	-0.14555	-0.17289	-0.16215	-0.13739	-0.1531	-0.20084	-0.11435	-0.07106	-0.10212	-0.03665	-0.0383	-0.06177	-0.10632	-0.16961	-0.17491	-0.2233	-0.24453	-0.22943	-0.16472	-0.12928	-0.14063	-0.09616	-0.12854	-0.11596	-0.07392	-0.12598	-0.17365	-0.12833	-0.14523	-0.04285	0.05405	0.02433	0.073663	0.034319	0.116275	0.002766	-0.09695	-0.05012	-0.08657
0.089161	0.102235	0.062151	0.039164	0.058342	0.041286	0.027064	-0.00711	-0.02329	-0.0465	-0.04685	-0.05809	-0.09734	-0.08778	-0.0526	-0.08417	-0.12998	-0.04319	-0.00346	-0.06437	0.003418	0.008526	-0.01084	-0.06827	-0.13144	-0.13534	-0.2016	-0.22909	-0.23548	-0.18091	-0.12962	-0.12175	-0.08063	-0.11492	-0.10654	-0.07048	-0.14075	-0.19128	-0.14581	-0.17596	-0.08349	0.039104	-0.00779	0.052199	-0.01064	0.07748	-0.02641	-0.11096	-0.07286	-0.10254
0.153378	0.156877	0.115163	0.090366	0.091826	0.065856	0.036765	-0.01848	-0.05374	-0.08178	-0.08564	-0.10205	-0.14233	-0.14519	-0.09944	-0.13686	-0.18992	-0.09593	-0.04635	-0.11387	-0.03179	-0.0215	-0.03711	-0.10394	-0.17992	-0.18483	-0.25862	-0.28845	-0.28454	-0.2341	-0.18593	-0.17815	-0.13883	-0.17097	-0.16063	-0.13091	-0.19095	-0.23804	-0.19719	-0.20706	-0.1149	0.000294	-0.03648	0.014899	-0.04718	0.031855	-0.06545	-0.14304	-0.09279	-0.1134
0.191819	0.195842	0.161944	0.136575	0.149466	0.129862	0.106519	0.058754	0.03067	0.006528	0.001226	-0.02132	-0.06524	-0.06864	-0.01584	-0.05336	-0.10222	-0.02423	0.018228	-0.03597	0.04638	0.045298	0.031634	-0.03448	-0.1127	-0.11507	-0.19719	-0.23129	-0.23378	-0.18302	-0.13076	-0.12077	-0.09111	-0.12645	-0.12122	-0.09734	-0.15764	-0.20843	-0.16931	-0.18771	-0.10227	0.014761	-0.0187	0.026384	-0.03645	0.047973	-0.05837	-0.13722	-0.08143	-0.10528
0.201309	0.215656	0.182824	0.166794	0.180146	0.163399	0.149378	0.119085	0.096868	0.082172	0.079039	0.046851	0.011999	0.005311	0.051837	0.028792	-0.02073	0.058695	0.098017	0.036375	0.11712	0.105507	0.094255	0.032873	-0.04987	-0.05767	-0.13218	-0.1586	-0.1687	-0.11845	-0.05905	-0.05161	-0.01854	-0.05784	-0.04837	-0.02729	-0.08729	-0.15148	-0.10799	-0.13905	-0.05882	0.061522	0.020593	0.06138	-0.00285	0.073897	-0.03363	-0.12291	-0.0566	-0.08169
0.232928	0.243454	0.217196	0.202736	0.224758	0.208433	0.190976	0.157695	0.139862	0.124058	0.119604	0.073505	0.040964	0.021673	0.067531	0.048794	-0.00131	0.063805	0.100856	0.053159	0.132568	0.118354	0.109159	0.048815	-0.03476	-0.03862	-0.11116	-0.14228	-0.14891	-0.09463	-0.03918	-0.03486	-0.01569	-0.0519	-0.06987	-0.0518	-0.10416	-0.16596	-0.13824	-0.16052	-0.08249	0.030925	0.000284	0.035641	-0.0283	0.051314	-0.05199	-0.13237	-0.06789	-0.08538
0.261712	0.271426	0.245117	0.22961	0.245172	0.225195	0.198757	0.167854	0.143857	0.130311	0.12573	0.082918	0.051524	0.031938	0.082783	0.040162	-0.01338	0.060101	0.106946	0.039881	0.12429	0.115837	0.106881	0.050117	-0.03038	-0.03647	-0.11761	-0.14662	-0.16177	-0.11984	-0.06999	-0.05459	-0.03171	-0.05205	-0.05732	-0.03598	-0.09937	-0.16908	-0.14864	-0.15523	-0.08821	0.015141	-0.01015	0.023091	-0.04489	0.027908	-0.07108	-0.13383	-0.06132	-0.0753
0.242081	0.248418	0.223736	0.205489	0.219659	0.195316	0.161547	0.127779	0.094644	0.077077	0.070298	0.028439	-0.00588	-0.02789	0.025042	-0.0129	-0.06868	0.008597	0.055642	-0.00379	0.076495	0.080474	0.070407	0.010127	-0.06426	-0.07263	-0.15285	-0.19003	-0.20733	-0.1678	-0.1176	-0.10275	-0.07994	-0.10073	-0.10659	-0.08656	-0.13964	-0.19154	-0.17254	-0.17015	-0.10628	-0.0009	-0.02705	0.007415	-0.06125	0.000705	-0.0847	-0.14583	-0.07348	-0.08361
0.228633	0.242822	0.207887	0.189649	0.201901	0.176268	0.140568	0.106155	0.075069	0.05273	0.042339	0.003393	-0.02541	-0.04113	0.001016	-0.02764	-0.07692	-0.00237	0.04191	-0.0138	0.065002	0.067778	0.060656	-0.00272	-0.07735	-0.08934	-0.1667	-0.21004	-0.23683	-0.19911	-0.15313	-0.13734	-0.1085	-0.11951	-0.11981	-0.10121	-0.14523	-0.19571	-0.17095	-0.16653	-0.10557	-0.00382	-0.02573	0.003203	-0.06167	-0.00401	-0.08967	-0.14967	-0.07109	-0.08471
0.221881	0.240989	0.201288	0.184335	0.196184	0.170683	0.14725	0.101275	0.065442	0.040269	0.032294	-0.00262	-0.03371	-0.04635	-0.00405	-0.0239	-0.07433	0.005981	0.05387	-0.00485	0.073948	0.07275	0.066102	-0.00024	-0.07684	-0.09041	-0.17237	-0.20998	-0.23585	-0.18751	-0.13342	-0.12105	-0.08469	-0.10863	-0.10286	-0.09144	-0.13571	-0.19504	-0.14992	-0.15497	-0.08319	0.034295	0.001438	0.031354	-0.03344	0.030225	-0.07111	-0.13731	-0.05716	-0.07316
0.250965	0.26774	0.226007	0.213407	0.225031	0.207477	0.186185	0.147536	0.113655	0.092141	0.082236	0.04437	0.014036	0.001846	0.045559	0.020473	-0.03274	0.04591	0.091382	0.043519	0.121201	0.117718	0.112408	0.047309	-0.02771	-0.03798	-0.12513	-0.16846	-0.19627	-0.1615	-0.10528	-0.08858	-0.05204	-0.08128	-0.0841	-0.0731	-0.12159	-0.17593	-0.12802	-0.13289	-0.0602	0.059069	0.028816	0.054827	-0.00953	0.048743	-0.04844	-0.11017	-0.03272	-0.04352
0.21495	0.230547	0.194066	0.177207	0.190929	0.174094	0.159293	0.12369	0.090727	0.065934	0.06092	0.039109	5.1e-05	-0.00081	0.042799	0.014615	-0.03768	0.040223	0.089961	0.045564	0.12403	0.121964	0.112274	0.044047	-0.03019	-0.03624	-0.12563	-0.17333	-0.18519	-0.14005	-0.09242	-0.08463	-0.04805	-0.06833	-0.06377	-0.05308	-0.09828	-0.15204	-0.09777	-0.09839	-0.02073	0.088502	0.062939	0.088216	0.030233	0.079498	-0.01557	-0.08551	-0.00594	-0.02593
0.192727	0.210865	0.161694	0.146732	0.14832	0.123708	0.113722	0.077636	0.03913	0.011163	-0.00417	-0.03633	-0.05613	-0.05671	-0.01929	-0.03781	-0.09212	-0.01242	0.040317	0.007949	0.098511	0.095718	0.091752	0.026702	-0.05616	-0.0706	-0.14837	-0.1846	-0.19374	-0.14016	-0.10366	-0.1123	-0.06686	-0.08332	-0.06945	-0.06069	-0.09703	-0.13745	-0.09097	-0.07856	0.001707	0.082356	0.071487	0.093302	0.057487	0.093932	-0.00451	-0.07511	0.013834	-0.00447
0.239032	0.253215	0.204461	0.191533	0.179516	0.148572	0.130013	0.085127	0.041274	0.006558	-0.01186	-0.04539	-0.06982	-0.07975	-0.0437	-0.06068	-0.12161	-0.03544	0.020071	-0.0098	0.075501	0.083824	0.07073	0.008485	-0.06779	-0.08457	-0.16283	-0.21568	-0.24324	-0.19597	-0.16142	-0.16239	-0.12229	-0.13801	-0.1324	-0.12174	-0.15141	-0.18532	-0.13603	-0.12202	-0.04108	0.037668	0.01963	0.047015	-0.00142	0.044436	-0.03876	-0.09849	-0.01329	-0.01702
0.275881	0.294457	0.260114	0.251615	0.246188	0.219878	0.206471	0.175588	0.132566	0.102428	0.084565	0.050727	0.026575	0.011233	0.049508	0.03129	-0.01989	0.058323	0.091444	0.075815	0.131658	0.154112	0.134788	0.074809	0.027453	-0.02276	-0.10632	-0.16049	-0.20316	-0.15219	-0.11715	-0.11978	-0.07039	-0.08862	-0.08764	-0.08683	-0.122	-0.1632	-0.11257	-0.09829	-0.01772	0.067317	0.053572	0.069154	0.022932	0.058794	-0.03066	-0.09062	0.009665	0.002694
0.23742	0.254178	0.258611	0.252437	0.23533	0.203713	0.190237	0.181783	0.137657	0.106189	0.085112	0.058165	0.03383	0.028949	0.049248	0.047813	-0.01253	0.059515	0.087562	0.087134	0.147318	0.174328	0.155741	0.085108	0.052516	0.015784	-0.0624	-0.12174	-0.16074	-0.13104	-0.09827	-0.10342	-0.0526	-0.06782	-0.06047	-0.06183	-0.09368	-0.12192	-0.06354	-0.0413	0.046018	0.099439	0.10245	0.108637	0.084462	0.096161	0.020009	-0.01515	0.080974	0.085
0.324666	0.34302	0.350519	0.353264	0.338616	0.310408	0.303377	0.282036	0.236246	0.208785	0.191776	0.156167	0.13274	0.117605	0.145456	0.136433	0.077804	0.139554	0.146978	0.141737	0.19306	0.223198	0.191685	0.144661	0.120418	0.068675	-0.01588	-0.09339	-0.14875	-0.13704	-0.0921	-0.08692	-0.05518	-0.07492	-0.07603	-0.08568	-0.11593	-0.15459	-0.08942	-0.082	-0.00481	0.068417	0.060671	0.073539	0.023611	0.062263	-0.02472	-0.04999	0.028696	0.031394
0.260483	0.279503	0.301626	0.299555	0.270502	0.245013	0.228838	0.219242	0.172904	0.137774	0.116305	0.0802	0.061745	0.051033	0.070234	0.068488	0.01585	0.080791	0.101563	0.110027	0.157172	0.201826	0.171591	0.113553	0.089675	0.04045	-0.03668	-0.09518	-0.14368	-0.13172	-0.10817	-0.11583	-0.07769	-0.09177	-0.08392	-0.09111	-0.11023	-0.13343	-0.07062	-0.04463	0.036709	0.091885	0.0951	0.100805	0.069229	0.089341	0.018206	0.004098	0.090067	0.102004
0.272217	0.286442	0.308068	0.307039	0.270009	0.236682	0.221289	0.204016	0.158425	0.119781	0.096556	0.058395	0.039961	0.029973	0.0441	0.04986	-0.01215	0.055732	0.064953	0.069893	0.116197	0.169537	0.14674	0.090932	0.076224	0.015063	-0.06077	-0.13127	-0.19395	-0.19272	-0.17165	-0.17534	-0.14013	-0.15403	-0.13423	-0.14056	-0.15109	-0.17148	-0.11406	-0.07517	-0.00256	0.052064	0.053226	0.055758	0.018843	0.040499	-0.01296	-0.01185	0.072001	0.092535
0.297516	0.309204	0.323147	0.323151	0.278564	0.239057	0.212705	0.185425	0.128721	0.090287	0.063284	0.023187	0.003732	-0.00934	0.004985	0.011758	-0.04703	0.016956	0.022595	0.032663	0.081321	0.130859	0.105534	0.054698	0.045177	-0.01936	-0.09285	-0.16966	-0.24224	-0.25844	-0.23942	-0.24564	-0.21532	-0.22351	-0.20921	-0.21077	-0.2122	-0.22635	-0.16802	-0.11858	-0.05798	0.008066	0.003468	0.010901	-0.02971	-0.00665	-0.06268	-0.05424	0.030082	0.053838
0.371268	0.374378	0.383339	0.387211	0.332037	0.288086	0.250892	0.210308	0.151248	0.110294	0.079218	0.032662	0.012741	-0.01532	0.004802	0.009766	-0.04197	0.017509	0.020955	0.024244	0.067728	0.122134	0.099977	0.042795	0.032608	-0.03895	-0.10679	-0.19568	-0.29619	-0.31605	-0.28917	-0.284	-0.26183	-0.26836	-0.2573	-0.26764	-0.26912	-0.28536	-0.21438	-0.17006	-0.11867	-0.04022	-0.04574	-0.04464	-0.0895	-0.06671	-0.12282	-0.11078	-0.02005	0.01115
0.361591	0.365301	0.357016	0.356257	0.299149	0.245207	0.1907	0.150313	0.092221	0.043451	0.006532	-0.04304	-0.05938	-0.08906	-0.06364	-0.06309	-0.12139	-0.04627	-0.03841	-0.03897	0.012389	0.06812	0.051914	-0.01049	-0.02444	-0.10346	-0.17348	-0.26356	-0.36697	-0.39723	-0.37471	-0.36648	-0.33591	-0.32854	-0.31878	-0.33083	-0.32776	-0.34169	-0.2712	-0.21395	-0.17216	-0.10387	-0.09925	-0.10836	-0.13864	-0.12827	-0.17352	-0.1487	-0.06195	-0.02057
0.38333	0.386467	0.399221	0.402606	0.346004	0.30956	0.260562	0.226266	0.170329	0.128612	0.092532	0.048919	0.038461	0.006073	0.023168	0.020669	-0.03326	0.016915	0.01087	0.017343	0.055991	0.115192	0.091666	0.036799	0.037527	-0.04386	-0.10641	-0.2145	-0.32426	-0.35936	-0.33803	-0.33045	-0.3044	-0.28693	-0.28054	-0.29524	-0.29516	-0.30851	-0.24662	-0.1944	-0.16044	-0.09464	-0.08741	-0.10065	-0.13377	-0.11656	-0.15728	-0.12435	-0.04006	0.007505
0.403593	0.412963	0.446695	0.460519	0.412476	0.392089	0.377062	0.35306	0.304293	0.273975	0.239643	0.196898	0.1896	0.156287	0.167786	0.178018	0.125275	0.141474	0.124143	0.131885	0.16085	0.213716	0.190524	0.14145	0.157089	0.071102	0.002983	-0.10742	-0.23001	-0.2637	-0.24288	-0.22374	-0.21723	-0.20342	-0.20424	-0.2264	-0.21392	-0.2433	-0.19253	-0.14127	-0.11529	-0.0501	-0.04207	-0.05588	-0.09586	-0.07728	-0.11311	-0.07767	-0.00192	0.034096
0.479578	0.488243	0.502977	0.50835	0.464564	0.429938	0.39467	0.364187	0.314429	0.26738	0.230629	0.181366	0.174124	0.136156	0.15501	0.153615	0.091643	0.140718	0.131837	0.130917	0.163839	0.216714	0.195513	0.140765	0.148399	0.072695	0.001335	-0.09886	-0.23201	-0.27874	-0.25752	-0.22997	-0.2132	-0.20604	-0.21126	-0.23332	-0.23802	-0.2698	-0.22348	-0.17546	-0.14218	-0.07685	-0.0753	-0.07362	-0.12504	-0.09284	-0.14411	-0.11168	-0.04379	-6.4e-05
0.470332	0.481467	0.509785	0.516935	0.481555	0.4527	0.425286	0.407549	0.360202	0.322185	0.295573	0.244765	0.239026	0.200193	0.218287	0.217644	0.161054	0.199779	0.186857	0.185574	0.211531	0.264937	0.239486	0.190561	0.20713	0.12554	0.054492	-0.04267	-0.16836	-0.22043	-0.19538	-0.16946	-0.16711	-0.16068	-0.17395	-0.21162	-0.20992	-0.23593	-0.18819	-0.14678	-0.12349	-0.06717	-0.06042	-0.06711	-0.11417	-0.09435	-0.13353	-0.09267	-0.02951	0.01628
0.494978	0.501936	0.51456	0.515036	0.483585	0.444982	0.413105	0.384027	0.337549	0.291687	0.267259	0.213615	0.210427	0.173166	0.197807	0.189272	0.130394	0.178749	0.153665	0.136742	0.169952	0.218471	0.183208	0.138536	0.168166	0.086191	0.020833	-0.07169	-0.21157	-0.26104	-0.22077	-0.19513	-0.17467	-0.16665	-0.18647	-0.22369	-0.23958	-0.268	-0.21426	-0.16902	-0.15083	-0.08481	-0.08426	-0.08559	-0.12852	-0.12265	-0.18074	-0.15259	-0.08299	-0.0554
0.523232	0.51425	0.526464	0.514746	0.497475	0.460593	0.417923	0.379653	0.334666	0.288254	0.258566	0.212132	0.201252	0.167634	0.198673	0.183095	0.116094	0.165029	0.148433	0.112072	0.142373	0.189484	0.159589	0.102833	0.128511	0.037814	-0.02983	-0.11092	-0.22471	-0.26044	-0.22045	-0.19396	-0.1769	-0.18013	-0.19765	-0.22381	-0.24819	-0.28371	-0.24957	-0.19871	-0.17382	-0.07966	-0.09068	-0.08876	-0.146	-0.13283	-0.1943	-0.18894	-0.13015	-0.10498
0.509968	0.502388	0.513309	0.512433	0.482018	0.444701	0.413127	0.383131	0.33577	0.28765	0.248694	0.201723	0.195716	0.166699	0.188495	0.170721	0.118892	0.155151	0.142963	0.105558	0.126105	0.177546	0.160308	0.110383	0.14119	0.05772	-0.01088	-0.1089	-0.23973	-0.27032	-0.22793	-0.19682	-0.19085	-0.18404	-0.19797	-0.22993	-0.25488	-0.27524	-0.23134	-0.18775	-0.16972	-0.07312	-0.08419	-0.088	-0.15454	-0.13718	-0.19962	-0.19639	-0.11297	-0.10431
0.540314	0.544527	0.513885	0.505856	0.477952	0.436095	0.392665	0.354532	0.305702	0.250822	0.205208	0.153077	0.145005	0.110783	0.135309	0.12291	0.060323	0.118325	0.135781	0.094229	0.128331	0.169643	0.164157	0.109497	0.117478	0.056932	-0.01002	-0.10673	-0.22606	-0.2455	-0.2088	-0.18489	-0.18129	-0.18035	-0.19727	-0.22491	-0.24297	-0.26019	-0.22591	-0.17588	-0.15626	-0.05865	-0.07218	-0.06733	-0.13699	-0.12107	-0.16768	-0.1796	-0.09822	-0.07878
0.504332	0.498865	0.504895	0.501213	0.459416	0.418752	0.374562	0.341874	0.289052	0.2361	0.190662	0.143004	0.136563	0.096476	0.119984	0.106248	0.046485	0.082243	0.081568	0.060165	0.090369	0.129549	0.124273	0.068877	0.106176	0.016426	-0.05208	-0.14581	-0.2646	-0.29938	-0.26252	-0.24189	-0.24541	-0.2421	-0.25013	-0.27925	-0.28903	-0.30342	-0.25641	-0.18697	-0.16932	-0.07645	-0.08833	-0.09361	-0.15602	-0.16994	-0.20838	-0.19659	-0.11933	-0.10511
0.50755	0.516577	0.488471	0.485855	0.450795	0.418675	0.38824	0.350779	0.300885	0.255244	0.212353	0.163313	0.160087	0.116203	0.140281	0.132625	0.073985	0.125902	0.158825	0.13181	0.17757	0.201511	0.201061	0.150735	0.136569	0.097959	0.021708	-0.06429	-0.1962	-0.19371	-0.15516	-0.12498	-0.12569	-0.13007	-0.1382	-0.17117	-0.17649	-0.19778	-0.15551	-0.1067	-0.08998	-0.00091	-0.01472	-0.0158	-0.08253	-0.08903	-0.12098	-0.11891	-0.04502	-0.03306
0.545489	0.553168	0.517541	0.515872	0.474604	0.434156	0.396631	0.361375	0.307552	0.254284	0.214539	0.164261	0.159142	0.122508	0.139089	0.132933	0.075356	0.130166	0.145972	0.118695	0.141527	0.187772	0.173532	0.121929	0.139814	0.076206	0.014845	-0.07808	-0.20499	-0.24471	-0.20808	-0.1876	-0.18526	-0.18833	-0.19684	-0.22487	-0.23286	-0.2576	-0.21418	-0.15816	-0.13998	-0.04529	-0.05772	-0.05793	-0.12771	-0.1289	-0.17002	-0.15647	-0.0943	-0.07777
0.541661	0.542809	0.508427	0.500456	0.463549	0.422442	0.374525	0.326752	0.271659	0.217927	0.173661	0.118613	0.11121	0.069788	0.091301	0.080721	0.028041	0.080932	0.105673	0.069048	0.120174	0.140669	0.141203	0.086943	0.079009	0.02694	-0.03895	-0.11423	-0.24072	-0.24092	-0.20849	-0.19074	-0.19048	-0.19475	-0.20256	-0.22907	-0.23798	-0.26055	-0.22322	-0.17107	-0.14919	-0.0543	-0.06853	-0.06316	-0.13341	-0.1299	-0.16815	-0.16851	-0.10079	-0.08154
0.503911	0.51332	0.475895	0.464547	0.437286	0.403016	0.351778	0.300869	0.247148	0.193444	0.151243	0.103159	0.102588	0.054046	0.07724	0.062097	0.001135	0.072519	0.108135	0.068544	0.127407	0.14491	0.134384	0.084019	0.05671	0.029975	-0.03661	-0.11532	-0.22111	-0.22608	-0.19132	-0.16292	-0.15853	-0.15347	-0.17122	-0.20101	-0.21388	-0.24508	-0.20421	-0.16967	-0.15161	-0.05807	-0.08186	-0.06047	-0.14385	-0.1246	-0.16153	-0.16643	-0.1127	-0.08909
0.56307	0.559245	0.530308	0.515519	0.484207	0.439307	0.387053	0.333073	0.27125	0.211585	0.165752	0.11669	0.103244	0.055892	0.093069	0.066541	0.010872	0.076973	0.124485	0.076164	0.143701	0.158497	0.159348	0.104818	0.066133	0.035305	-0.0425	-0.1243	-0.23101	-0.23093	-0.195	-0.17103	-0.17085	-0.17565	-0.18795	-0.21238	-0.22785	-0.25669	-0.21073	-0.16654	-0.14384	-0.04465	-0.06492	-0.04946	-0.12811	-0.11574	-0.15789	-0.16084	-0.10113	-0.08207
0.502044	0.510241	0.472686	0.457237	0.431555	0.398293	0.344868	0.289073	0.231923	0.176712	0.12824	0.090663	0.087015	0.037944	0.069062	0.048222	-0.00928	0.063212	0.110123	0.054526	0.117939	0.142089	0.131053	0.07584	0.042873	0.000381	-0.06513	-0.15063	-0.24463	-0.25254	-0.20915	-0.18019	-0.15925	-0.15626	-0.17291	-0.20266	-0.22049	-0.24428	-0.20614	-0.16442	-0.15336	-0.03678	-0.06613	-0.0543	-0.12839	-0.1133	-0.15888	-0.16869	-0.10843	-0.08119
0.538717	0.538887	0.501052	0.485473	0.451139	0.413895	0.352585	0.293862	0.22906	0.170462	0.120789	0.074708	0.068959	0.028983	0.050287	0.034729	-0.01946	0.053119	0.101369	0.046776	0.113319	0.136868	0.125266	0.066913	0.03018	-0.01193	-0.07783	-0.16288	-0.26841	-0.28041	-0.24081	-0.21608	-0.1997	-0.19192	-0.1978	-0.2281	-0.24821	-0.27267	-0.23308	-0.18729	-0.17335	-0.05847	-0.08509	-0.07793	-0.14685	-0.13745	-0.18604	-0.19119	-0.12565	-0.09617
0.555921	0.565148	0.528288	0.51423	0.482663	0.439644	0.384029	0.322849	0.260699	0.190021	0.152955	0.119107	0.103104	0.057518	0.099451	0.064575	0.010062	0.080417	0.124566	0.069374	0.137501	0.160011	0.15311	0.090971	0.05016	0.020025	-0.06527	-0.14156	-0.25821	-0.25462	-0.20993	-0.17845	-0.15008	-0.15553	-0.1661	-0.18593	-0.21106	-0.23792	-0.20005	-0.16382	-0.13516	-0.02388	-0.05255	-0.0185	-0.11272	-0.07544	-0.13066	-0.14756	-0.0946	-0.07042
0.496761	0.504122	0.469391	0.452491	0.425333	0.379592	0.323971	0.260799	0.192932	0.133383	0.091542	0.053902	0.047795	0.017525	0.044702	0.021105	-0.03272	0.047022	0.092659	0.021272	0.100775	0.136274	0.1153	0.055265	0.015668	-0.02811	-0.10237	-0.18177	-0.29256	-0.29181	-0.24465	-0.20257	-0.18276	-0.18321	-0.17688	-0.20298	-0.22901	-0.24741	-0.20836	-0.17261	-0.15466	-0.03937	-0.06674	-0.05138	-0.12992	-0.10584	-0.16063	-0.17437	-0.11073	-0.0855
0.530919	0.535235	0.498629	0.483311	0.453649	0.400432	0.34153	0.284793	0.216555	0.152949	0.108651	0.068003	0.060349	0.029046	0.056453	0.032626	-0.02294	0.057576	0.10062	0.034286	0.112314	0.145118	0.133472	0.068828	0.029461	-0.01431	-0.08567	-0.16896	-0.29256	-0.29313	-0.25058	-0.21014	-0.1931	-0.19737	-0.19449	-0.22253	-0.24713	-0.2697	-0.23119	-0.18579	-0.17027	-0.05934	-0.08112	-0.07384	-0.14409	-0.12398	-0.17438	-0.17696	-0.11184	-0.08481
0.513894	0.517011	0.490029	0.475143	0.43853	0.388964	0.343385	0.281887	0.223225	0.170517	0.124327	0.083758	0.072977	0.041021	0.071968	0.051382	-0.00527	0.068605	0.114135	0.057046	0.119889	0.167708	0.157932	0.091052	0.050497	0.006357	-0.06629	-0.15361	-0.2822	-0.27948	-0.23623	-0.20518	-0.18385	-0.18716	-0.18329	-0.20592	-0.2297	-0.25183	-0.20876	-0.15502	-0.13486	-0.02808	-0.04162	-0.03822	-0.103	-0.09403	-0.1298	-0.13764	-0.07458	-0.03754
0.58031	0.58696	0.56082	0.551448	0.512706	0.463003	0.411982	0.361714	0.301244	0.228196	0.191918	0.15723	0.146869	0.109509	0.135166	0.115138	0.061418	0.13556	0.141809	0.092638	0.118479	0.174869	0.157483	0.091834	0.113112	0.033864	-0.0342	-0.13122	-0.26181	-0.30993	-0.26756	-0.2296	-0.20226	-0.21138	-0.21772	-0.23893	-0.26951	-0.30384	-0.26382	-0.20139	-0.18023	-0.06758	-0.08238	-0.07711	-0.14975	-0.13441	-0.18649	-0.17578	-0.12764	-0.078
0.566077	0.571489	0.547529	0.537644	0.498618	0.450889	0.407933	0.350295	0.289199	0.227311	0.188208	0.153435	0.147452	0.118705	0.138865	0.12358	0.070684	0.14823	0.150973	0.106511	0.133606	0.193996	0.17578	0.103796	0.125267	0.037887	-0.02777	-0.12509	-0.2437	-0.28792	-0.24484	-0.20399	-0.17863	-0.18922	-0.18066	-0.2064	-0.23841	-0.25971	-0.21148	-0.15125	-0.1285	-0.02278	-0.04107	-0.02463	-0.09969	-0.08843	-0.1372	-0.12325	-0.07792	-0.0228
0.562901	0.563665	0.585531	0.577391	0.549336	0.504192	0.465216	0.424678	0.366337	0.315327	0.281231	0.249458	0.241625	0.21236	0.227956	0.217255	0.169561	0.207792	0.181748	0.145271	0.169652	0.236958	0.19957	0.150747	0.205426	0.107344	0.039893	-0.06738	-0.20337	-0.27287	-0.22967	-0.19426	-0.19331	-0.20491	-0.2016	-0.23416	-0.24633	-0.26689	-0.23436	-0.16691	-0.15813	-0.05153	-0.06718	-0.06106	-0.13094	-0.11769	-0.1674	-0.13117	-0.10089	-0.05066
0.532483	0.524657	0.58365	0.587752	0.555182	0.529497	0.496091	0.468191	0.413385	0.359278	0.331727	0.305691	0.298017	0.266332	0.280171	0.270156	0.223093	0.25903	0.225	0.207894	0.189482	0.280052	0.231558	0.199594	0.26346	0.163629	0.100512	-0.00352	-0.1526	-0.2458	-0.21507	-0.17623	-0.17029	-0.18737	-0.18325	-0.21278	-0.22819	-0.24037	-0.20722	-0.14386	-0.13386	-0.03943	-0.05704	-0.04796	-0.10983	-0.093	-0.12638	-0.07816	-0.06118	0.006163
0.497261	0.484592	0.536934	0.538248	0.503885	0.475753	0.443192	0.415284	0.365798	0.314575	0.286413	0.255799	0.247356	0.219885	0.232151	0.222034	0.172093	0.213766	0.185875	0.172514	0.164196	0.255971	0.219205	0.186731	0.240405	0.145128	0.091652	0.02003	-0.11737	-0.20422	-0.19299	-0.18222	-0.16853	-0.18105	-0.16723	-0.18227	-0.19305	-0.19317	-0.18882	-0.11029	-0.08976	-0.02199	-0.03122	-0.01902	-0.08154	-0.07894	-0.10447	-0.03433	-0.00364	0.073099
0.512805	0.501319	0.54744	0.542014	0.516991	0.489363	0.465298	0.441547	0.398798	0.352742	0.322535	0.2909	0.287418	0.243144	0.251806	0.247387	0.202336	0.24597	0.216629	0.215083	0.210131	0.282546	0.260313	0.236927	0.287549	0.215131	0.183855	0.101367	-0.0251	-0.10709	-0.105	-0.10871	-0.10064	-0.11647	-0.11591	-0.12173	-0.13823	-0.14507	-0.14678	-0.1029	-0.05985	-0.02279	-0.03277	0.00933	-0.06443	-0.03022	-0.05589	0.017934	0.034663	0.115042
0.471601	0.460232	0.505569	0.496098	0.467649	0.433716	0.41024	0.388881	0.335502	0.296031	0.262853	0.233639	0.226601	0.195521	0.201547	0.196338	0.152379	0.19964	0.180125	0.178961	0.182922	0.260253	0.248454	0.22119	0.257672	0.177506	0.161884	0.090195	-0.02526	-0.08997	-0.10073	-0.11582	-0.09411	-0.1246	-0.10054	-0.10993	-0.12426	-0.11575	-0.11595	-0.04097	0.003043	0.033608	0.038654	0.054064	0.009315	0.012326	-0.01727	0.060639	0.115393	0.183236
0.478419	0.467525	0.510293	0.507058	0.471969	0.430169	0.409553	0.380334	0.349504	0.318311	0.290187	0.264245	0.247351	0.223172	0.234931	0.226157	0.184433	0.252317	0.22898	0.202079	0.204598	0.305044	0.301913	0.297504	0.330923	0.257489	0.246824	0.188151	0.093454	0.023162	0.019704	0.021311	0.037084	0.012027	0.038333	0.021712	0.021914	0.026086	0.024318	0.077165	0.138069	0.14659	0.146885	0.167081	0.131153	0.120219	0.11014	0.171735	0.21158	0.258629
0.461453	0.448338	0.48614	0.479694	0.439454	0.407688	0.385859	0.370259	0.339912	0.298978	0.265475	0.231624	0.223547	0.190507	0.202804	0.201084	0.150838	0.201993	0.192557	0.197207	0.199239	0.28627	0.282741	0.276208	0.291958	0.21076	0.209643	0.170954	0.079471	-0.00839	-0.02016	-0.02857	-0.01092	-0.03474	-0.01806	-0.02438	-0.01528	0.015802	-0.00282	0.073903	0.115533	0.138368	0.14472	0.152575	0.132047	0.107292	0.093742	0.166082	0.205555	0.263437
0.471543	0.461845	0.498148	0.48834	0.455004	0.41534	0.38192	0.350413	0.31982	0.307697	0.275343	0.242932	0.22173	0.19876	0.213957	0.200786	0.160346	0.231255	0.220395	0.208238	0.210851	0.30854	0.307421	0.30046	0.314889	0.253029	0.258826	0.204702	0.105493	0.025945	0.020675	0.030173	0.037221	0.024094	0.039523	0.028386	0.038566	0.051068	0.046901	0.122025	0.148504	0.171986	0.17879	0.183753	0.158214	0.130182	0.124657	0.195614	0.241507	0.288775
0.441058	0.437133	0.465551	0.463092	0.427519	0.389376	0.362004	0.323913	0.297981	0.292048	0.276705	0.269347	0.231984	0.223631	0.24268	0.213841	0.176292	0.25417	0.255588	0.228681	0.24409	0.343026	0.33197	0.323385	0.327243	0.262139	0.223978	0.159066	0.072722	0.003364	0.020536	0.034475	0.044236	0.043919	0.061251	0.050978	0.047267	0.058656	0.065177	0.138636	0.167852	0.213394	0.20693	0.218963	0.184469	0.162532	0.159279	0.212469	0.259846	0.298236
0.483104	0.487294	0.497189	0.486363	0.468729	0.434918	0.400063	0.351121	0.314265	0.307424	0.294367	0.289669	0.257964	0.241143	0.258128	0.233959	0.198776	0.277358	0.304708	0.253105	0.261356	0.352251	0.331292	0.335153	0.32367	0.270462	0.222234	0.161668	0.073728	0.003645	0.026685	0.040429	0.057623	0.058337	0.068745	0.057163	0.049391	0.040856	0.055696	0.099918	0.145607	0.208201	0.180198	0.22066	0.151635	0.166417	0.126006	0.168551	0.208578	0.240748
0.580931	0.569078	0.578557	0.552239	0.527506	0.488819	0.433887	0.369599	0.334077	0.295188	0.27109	0.237541	0.198347	0.179536	0.211094	0.173369	0.135558	0.211271	0.239557	0.185241	0.211044	0.286664	0.280216	0.263819	0.24536	0.182968	0.146394	0.113613	0.013665	-0.06439	-0.06297	-0.05287	-0.03524	-0.046	-0.01925	-0.02886	-0.0314	-0.03632	-0.03588	0.039007	0.084678	0.166161	0.140588	0.168794	0.108842	0.105066	0.054564	0.106287	0.141311	0.189752
0.613619	0.616781	0.562366	0.534576	0.50723	0.463854	0.401762	0.344705	0.306333	0.258968	0.224973	0.187561	0.152609	0.133223	0.162063	0.128515	0.074587	0.161767	0.2258	0.173867	0.242399	0.269839	0.306488	0.266496	0.192253	0.161862	0.146109	0.126652	0.059738	0.004396	0.01251	0.003641	0.019588	0.001362	0.01716	0.01708	0.002145	-0.0022	-0.01025	0.063322	0.112535	0.190625	0.175582	0.199778	0.142956	0.138506	0.105987	0.129767	0.179643	0.210247
0.581188	0.594439	0.535242	0.513455	0.48544	0.441419	0.392582	0.333546	0.309481	0.274235	0.240997	0.208495	0.167583	0.155898	0.189185	0.15576	0.096691	0.195841	0.255078	0.208614	0.284901	0.311335	0.349574	0.302902	0.235707	0.204595	0.159029	0.137765	0.071578	0.022218	0.039755	0.045128	0.056961	0.040727	0.064103	0.059055	0.049775	0.044873	0.04225	0.115806	0.165701	0.241385	0.229868	0.255884	0.190373	0.191234	0.159902	0.177455	0.231573	0.259194
0.619277	0.617693	0.589752	0.565241	0.537912	0.492527	0.444966	0.39697	0.35838	0.311967	0.266544	0.221777	0.189713	0.159487	0.19718	0.172465	0.118413	0.198562	0.274487	0.218854	0.289075	0.306503	0.348709	0.304979	0.208906	0.202124	0.190735	0.17442	0.082468	0.062175	0.068561	0.058737	0.092182	0.058284	0.06657	0.067455	0.051357	0.036842	0.032819	0.087071	0.140668	0.23134	0.224183	0.236819	0.17818	0.179273	0.135654	0.139902	0.206215	0.232299
0.644161	0.636562	0.608102	0.575431	0.560362	0.511681	0.449268	0.386868	0.341852	0.27648	0.227045	0.175115	0.144599	0.107276	0.1527	0.112424	0.076473	0.151251	0.211331	0.150276	0.235652	0.238891	0.272078	0.203772	0.11593	0.104242	0.077336	0.057818	-0.02715	-0.01211	-0.01089	-0.02979	0.008771	-0.03274	-0.00821	-0.01781	-0.06686	-0.08091	-0.08834	-0.03711	0.029759	0.125039	0.113318	0.146984	0.066729	0.094484	0.033656	0.017503	0.089881	0.115835
0.597946	0.5778	0.554748	0.523843	0.510206	0.46295	0.387533	0.33674	0.287088	0.232282	0.192238	0.132824	0.103819	0.064015	0.111237	0.073817	0.040799	0.119079	0.161467	0.100095	0.178868	0.193148	0.213583	0.159059	0.082113	0.071704	0.065699	0.046234	-0.00952	-0.00905	-0.01084	-0.04095	-0.00605	-0.06174	-0.04595	-0.04933	-0.08917	-0.09755	-0.11479	-0.0678	-0.00121	0.083079	0.083472	0.104671	0.047761	0.065141	0.002766	-0.00361	0.067642	0.102345
0.619506	0.605514	0.5667	0.539256	0.51671	0.476315	0.413411	0.359211	0.333252	0.307331	0.254689	0.201948	0.168182	0.142948	0.180545	0.143845	0.105308	0.186348	0.243744	0.185973	0.278595	0.288608	0.31934	0.291796	0.190363	0.181708	0.179712	0.163096	0.112175	0.115742	0.119079	0.109357	0.131262	0.109552	0.116276	0.109211	0.0891	0.07625	0.076013	0.123233	0.179507	0.261149	0.257371	0.257343	0.223372	0.211626	0.169532	0.168591	0.236158	0.251232
0.631897	0.630238	0.582218	0.561132	0.542589	0.496223	0.444681	0.38073	0.354362	0.323358	0.271099	0.234261	0.190523	0.177123	0.221572	0.168215	0.133712	0.201555	0.276155	0.209309	0.307828	0.308455	0.342689	0.301491	0.211205	0.216505	0.166448	0.145807	0.074953	0.090832	0.11037	0.111244	0.133656	0.109586	0.124205	0.11854	0.074819	0.057821	0.055959	0.108081	0.162629	0.260877	0.244883	0.272963	0.206765	0.212763	0.171453	0.149683	0.220552	0.225944
0.650878	0.642579	0.600686	0.570762	0.559112	0.510398	0.433503	0.370038	0.330976	0.280809	0.24618	0.189689	0.152992	0.12708	0.174419	0.113343	0.085856	0.175781	0.23467	0.149791	0.242362	0.255185	0.285172	0.236852	0.140143	0.129501	0.121273	0.109099	0.056358	0.061501	0.071858	0.059481	0.086024	0.05691	0.071252	0.064292	0.019422	0.000368	-0.01838	0.032657	0.090266	0.184219	0.176275	0.200037	0.135831	0.150847	0.104409	0.078956	0.150455	0.153427
0.688335	0.688655	0.652275	0.629437	0.618032	0.58196	0.520981	0.447111	0.40787	0.364744	0.318192	0.285808	0.242453	0.220314	0.271067	0.213221	0.188547	0.257522	0.329013	0.239001	0.335021	0.336789	0.365169	0.321909	0.228483	0.205804	0.145298	0.124328	0.054037	0.069769	0.08917	0.092296	0.126865	0.103836	0.121158	0.114099	0.065148	0.038564	0.047305	0.070771	0.130147	0.258231	0.210789	0.263924	0.165015	0.20376	0.132488	0.091833	0.169429	0.178548
0.67823	0.680743	0.642353	0.617033	0.621474	0.592897	0.539191	0.464103	0.436449	0.393949	0.35696	0.321823	0.276607	0.25977	0.312274	0.253096	0.236093	0.304256	0.363938	0.265585	0.349233	0.34907	0.373361	0.340227	0.255731	0.240863	0.189412	0.163131	0.105099	0.131373	0.147899	0.146374	0.176929	0.150251	0.17119	0.15868	0.108265	0.077344	0.073741	0.082016	0.145346	0.273505	0.216957	0.281197	0.175674	0.225546	0.146495	0.099477	0.168255	0.170403
0.730145	0.720657	0.690724	0.663636	0.663304	0.630338	0.5502	0.480644	0.433947	0.363799	0.330825	0.2858	0.244541	0.224095	0.280885	0.211353	0.199338	0.271807	0.318668	0.210692	0.296185	0.303992	0.331902	0.262738	0.184244	0.16389	0.108934	0.083952	0.025519	0.027331	0.037502	0.029397	0.067839	0.030322	0.049068	0.04125	-0.02479	-0.05448	-0.06749	-0.05299	0.019299	0.144807	0.092213	0.160457	0.048524	0.106571	0.017521	-0.02667	0.033211	0.055315
0.764127	0.747912	0.723967	0.695426	0.694268	0.666421	0.585483	0.524294	0.464386	0.391195	0.356761	0.311462	0.275124	0.252118	0.306913	0.24015	0.235053	0.289905	0.333797	0.22946	0.304897	0.307397	0.322169	0.260379	0.186943	0.176393	0.113832	0.074606	0.003119	0.01332	0.015344	0.002568	0.049512	-0.00054	0.022177	0.00373	-0.06892	-0.10299	-0.11361	-0.10419	-0.02903	0.090429	0.043354	0.109168	-0.00611	0.065692	-0.04355	-0.08343	-0.0158	0.008632
0.761597	0.757252	0.732854	0.709582	0.715813	0.689036	0.62561	0.558125	0.510138	0.444899	0.407991	0.373493	0.338274	0.317736	0.364987	0.306023	0.278576	0.340753	0.387263	0.292651	0.374777	0.377293	0.406252	0.343843	0.267682	0.246161	0.169968	0.12359	0.050457	0.058256	0.070492	0.068588	0.107812	0.075665	0.096483	0.084563	0.003679	-0.02589	-0.03595	-0.01915	0.044637	0.171384	0.118457	0.182101	0.068069	0.127362	0.032509	-0.00592	0.06161	0.083514
0.777269	0.767553	0.753087	0.727412	0.737805	0.711008	0.658944	0.58702	0.545345	0.490221	0.448867	0.410753	0.374034	0.356632	0.409766	0.345809	0.320287	0.377529	0.431459	0.340738	0.420665	0.415037	0.437666	0.400743	0.325949	0.30463	0.239175	0.196251	0.119233	0.131843	0.148848	0.15542	0.187545	0.163131	0.176933	0.161655	0.095644	0.06227	0.047284	0.059741	0.114555	0.240785	0.183163	0.247182	0.137913	0.193644	0.110176	0.077234	0.126204	0.143285
0.810659	0.800591	0.785679	0.757097	0.760443	0.734345	0.672145	0.605373	0.562295	0.477578	0.436408	0.394966	0.366819	0.345386	0.397878	0.338113	0.306514	0.36543	0.419391	0.316139	0.389293	0.391873	0.411879	0.353045	0.281404	0.264311	0.202448	0.157588	0.079317	0.076947	0.087044	0.089117	0.129377	0.090747	0.112485	0.092731	0.025931	-0.00397	-0.02029	-0.01965	0.051882	0.184574	0.120028	0.198039	0.069249	0.137693	0.055179	0.012189	0.055182	0.080926
0.812267	0.802804	0.786754	0.75831	0.767396	0.742834	0.685992	0.614236	0.577496	0.501273	0.466813	0.428562	0.399156	0.373743	0.430668	0.364269	0.338516	0.3992	0.458579	0.355268	0.426541	0.423378	0.442485	0.395779	0.328245	0.315825	0.26049	0.220946	0.147667	0.151741	0.168093	0.182138	0.211241	0.169443	0.185312	0.163843	0.1064	0.074818	0.051324	0.051104	0.112147	0.239133	0.171855	0.257263	0.124751	0.196961	0.119287	0.071353	0.109695	0.120706
0.851409	0.837657	0.811983	0.775234	0.779727	0.757413	0.700453	0.625321	0.585973	0.510716	0.479752	0.444673	0.414696	0.38198	0.44071	0.375002	0.346202	0.410952	0.471966	0.361919	0.42827	0.419456	0.434647	0.381227	0.304852	0.305767	0.252526	0.220664	0.158297	0.157495	0.170559	0.178563	0.206082	0.172274	0.17001	0.148182	0.093146	0.048192	0.022834	0.030707	0.091965	0.207722	0.146037	0.230196	0.100093	0.167059	0.091962	0.047156	0.060024	0.05597
0.886374	0.873941	0.83747	0.80533	0.80747	0.780446	0.722594	0.646447	0.606517	0.548308	0.527669	0.482858	0.457145	0.423051	0.477902	0.40977	0.385449	0.443032	0.510525	0.392922	0.462356	0.448889	0.468294	0.41034	0.330819	0.347694	0.298121	0.278044	0.210268	0.206415	0.227283	0.235577	0.253611	0.209877	0.206903	0.175256	0.118762	0.066145	0.043511	0.032537	0.092015	0.209471	0.155185	0.225315	0.101286	0.178351	0.088962	0.03956	0.054378	0.059268
0.871542	0.870787	0.834168	0.80623	0.810339	0.785056	0.735936	0.663296	0.624255	0.559634	0.539712	0.507078	0.484112	0.447011	0.50354	0.440133	0.410967	0.479974	0.551689	0.428778	0.500498	0.486488	0.506221	0.4474	0.366408	0.374506	0.322921	0.301601	0.222947	0.218645	0.242869	0.257824	0.288193	0.250861	0.248372	0.212309	0.160881	0.102281	0.092722	0.086237	0.143403	0.263311	0.206207	0.278465	0.143581	0.219603	0.126737	0.077405	0.104588	0.101564
0.876929	0.871282	0.831252	0.811701	0.794455	0.765343	0.717051	0.636914	0.588046	0.527329	0.493746	0.458331	0.442896	0.421757	0.464044	0.410032	0.376286	0.445538	0.512439	0.399728	0.485678	0.477504	0.493973	0.437757	0.358141	0.345675	0.301011	0.272015	0.198078	0.190929	0.214032	0.228966	0.256348	0.231026	0.245432	0.209993	0.155242	0.115332	0.104319	0.108684	0.169673	0.294855	0.234337	0.311359	0.167491	0.226393	0.153379	0.109114	0.132395	0.140288
0.915609	0.918306	0.864957	0.851119	0.829403	0.801418	0.752483	0.681707	0.633984	0.57848	0.547015	0.515638	0.49882	0.47332	0.513396	0.457752	0.429225	0.492619	0.57582	0.467501	0.527742	0.533807	0.555284	0.492645	0.405036	0.409764	0.359536	0.323139	0.235256	0.199289	0.224711	0.240994	0.273766	0.248754	0.246951	0.206378	0.149218	0.104249	0.099955	0.11061	0.16547	0.263077	0.202724	0.292456	0.160079	0.212271	0.130545	0.103392	0.121279	0.142398
[truncated: 288 more columns]

## Sheet: GM12878 Hi-C correlation matrix
1	0.620144	0.635245	0.62335	0.602409	0.626398	0.608691	0.645975	0.639505	0.61116	0.638524	0.561678	0.671357	0.54763	0.603473	0.594367	0.592369	0.60103	0.584285	0.538208	0.591221	0.584351	0.577105	0.582316	0.525352	0.535441	0.538055	0.491311	0.494521	0.477085	0.494096	0.477886	0.486634	0.516076	0.478574	0.464812	0.428337	0.458441	0.482086	0.40618	0.372605	0.388891	0.446874	0.484894	0.479862	0.476187	0.427372	0.042753	0.077094	0.093021
0.620144	1	0.61054	0.560114	0.640609	0.660587	0.635367	0.640257	0.657772	0.653541	0.646917	0.621095	0.618246	0.607529	0.616348	0.595193	0.638223	0.634047	0.634213	0.60994	0.636186	0.604155	0.591979	0.599239	0.567038	0.607513	0.574878	0.524894	0.541383	0.532566	0.550364	0.566729	0.55426	0.557789	0.529125	0.52234	0.524328	0.523017	0.509152	0.475469	0.425799	0.458182	0.505931	0.529412	0.534306	0.524097	0.476618	0.080158	0.116263	0.119653
0.635245	0.61054	1	0.604636	0.582685	0.658383	0.614076	0.650592	0.652013	0.65361	0.604938	0.64192	0.651232	0.56219	0.653891	0.552528	0.634338	0.624211	0.610697	0.656082	0.633371	0.628287	0.641796	0.637034	0.623862	0.620525	0.612313	0.592753	0.575829	0.584115	0.600633	0.604695	0.603094	0.604354	0.594355	0.589275	0.570522	0.577937	0.57206	0.50634	0.481223	0.4894	0.556435	0.56642	0.573152	0.574427	0.515916	0.005554	0.015813	0.018216
0.62335	0.560114	0.604636	1	0.561402	0.634414	0.65039	0.643282	0.6726	0.635111	0.659533	0.619825	0.602179	0.604559	0.644773	0.579461	0.576002	0.610774	0.591175	0.599525	0.598722	0.605671	0.616969	0.598352	0.594566	0.565452	0.593155	0.568401	0.573485	0.554574	0.589899	0.56297	0.567068	0.572659	0.541878	0.550522	0.519399	0.519296	0.546494	0.469562	0.458404	0.468986	0.51877	0.524714	0.523465	0.540621	0.497928	0.085661	0.080408	0.076466
0.602409	0.640609	0.582685	0.561402	1	0.629802	0.635206	0.614263	0.630149	0.693169	0.644749	0.637433	0.611222	0.619349	0.654061	0.620967	0.613441	0.662346	0.658541	0.626253	0.6345	0.614286	0.663371	0.649627	0.598767	0.601619	0.618397	0.572048	0.565999	0.554078	0.555702	0.605326	0.582713	0.589286	0.569278	0.573829	0.547592	0.561049	0.578362	0.519218	0.481382	0.509846	0.543266	0.547464	0.569125	0.576803	0.52445	-0.00505	0.026221	0.015938
0.626398	0.660587	0.658383	0.634414	0.629802	1	0.646757	0.688151	0.701863	0.704957	0.651251	0.636882	0.676748	0.597386	0.677193	0.602562	0.624711	0.647186	0.659671	0.632752	0.670696	0.631684	0.623978	0.626372	0.622842	0.627551	0.609476	0.582698	0.575302	0.579082	0.580208	0.581122	0.577129	0.580429	0.566787	0.582759	0.561005	0.545493	0.565211	0.480384	0.482476	0.4793	0.538281	0.564683	0.554152	0.556398	0.516997	0.008906	0.049857	0.060394
0.608691	0.635367	0.614076	0.65039	0.635206	0.646757	1	0.722423	0.677834	0.698607	0.659025	0.68278	0.655772	0.61777	0.6488	0.645801	0.632285	0.706896	0.630536	0.700859	0.714501	0.676	0.636592	0.681282	0.632662	0.647389	0.658771	0.638784	0.638859	0.63601	0.629545	0.657716	0.649093	0.619219	0.629662	0.616128	0.623129	0.608043	0.613145	0.57713	0.520121	0.545131	0.589391	0.592091	0.61683	0.604822	0.566148	0.022878	0.043121	0.046761
0.645975	0.640257	0.650592	0.643282	0.614263	0.688151	0.722423	1	0.699888	0.693085	0.709529	0.674226	0.689559	0.665808	0.67304	0.632718	0.651632	0.691467	0.635641	0.68078	0.6889	0.65524	0.653389	0.70384	0.616149	0.667416	0.679542	0.672628	0.675257	0.655178	0.646973	0.669431	0.635141	0.625604	0.632525	0.620733	0.605959	0.632044	0.624271	0.563169	0.516	0.543163	0.590283	0.595616	0.610939	0.636544	0.605452	0.012685	0.025721	0.028146
0.639505	0.657772	0.652013	0.6726	0.630149	0.701863	0.677834	0.699888	1	0.71436	0.668699	0.65519	0.684211	0.684215	0.699635	0.644329	0.646684	0.670217	0.686942	0.696712	0.678465	0.681574	0.663673	0.667395	0.646091	0.64742	0.65096	0.656228	0.649073	0.643498	0.627494	0.656549	0.640236	0.649683	0.633411	0.629835	0.622956	0.638293	0.649308	0.567987	0.532836	0.565032	0.598784	0.623969	0.627138	0.618801	0.556388	-0.04158	-0.0038	0.022603
0.61116	0.653541	0.65361	0.635111	0.693169	0.704957	0.698607	0.693085	0.71436	1	0.688529	0.680711	0.669829	0.661438	0.698121	0.617904	0.647291	0.69657	0.665965	0.707171	0.726651	0.662773	0.687652	0.667133	0.680267	0.66301	0.691987	0.65353	0.637094	0.640535	0.63638	0.657917	0.633816	0.628218	0.618154	0.642796	0.632909	0.611102	0.63051	0.539312	0.515024	0.563132	0.600639	0.607354	0.609907	0.60085	0.558522	0.008609	0.053799	0.065046
0.638524	0.646917	0.604938	0.659533	0.644749	0.651251	0.659025	0.709529	0.668699	0.688529	1	0.681783	0.663867	0.637946	0.667779	0.632199	0.677679	0.661	0.674559	0.662673	0.641507	0.677595	0.671007	0.700957	0.646216	0.666531	0.682931	0.67124	0.665317	0.639457	0.665788	0.646785	0.652924	0.661084	0.647658	0.644065	0.62379	0.649285	0.658648	0.582726	0.557533	0.570724	0.624312	0.624021	0.630502	0.655005	0.599898	0.074128	0.115916	0.096811
0.561678	0.621095	0.64192	0.619825	0.637433	0.636882	0.68278	0.674226	0.65519	0.680711	0.681783	1	0.648864	0.624319	0.693428	0.636303	0.6623	0.708761	0.694498	0.712159	0.719132	0.685973	0.720125	0.695608	0.683946	0.697255	0.717165	0.669327	0.654478	0.672513	0.667007	0.708039	0.686773	0.687964	0.672968	0.685004	0.652366	0.657786	0.674616	0.643522	0.617147	0.62342	0.707454	0.692441	0.682389	0.661277	0.56565	0.144674	0.137236	0.136598
0.671357	0.618246	0.651232	0.602179	0.611222	0.676748	0.655772	0.689559	0.684211	0.669829	0.663867	0.648864	1	0.687282	0.70034	0.587803	0.696171	0.688089	0.705644	0.712131	0.717706	0.720409	0.715216	0.708382	0.666608	0.684378	0.707381	0.689734	0.657639	0.655916	0.663923	0.696747	0.67363	0.706439	0.665207	0.686861	0.644183	0.664031	0.686069	0.623496	0.607452	0.601652	0.651874	0.669518	0.657583	0.643266	0.575369	0.06002	0.110955	0.123604
0.54763	0.607529	0.56219	0.604559	0.619349	0.597386	0.61777	0.665808	0.684215	0.661438	0.637946	0.624319	0.687282	1	0.701274	0.637846	0.655018	0.704339	0.659593	0.669772	0.668947	0.673509	0.678423	0.709352	0.650174	0.661831	0.690131	0.687588	0.681768	0.660543	0.662672	0.699845	0.664661	0.650218	0.649752	0.677058	0.667207	0.661794	0.654933	0.606891	0.566566	0.608192	0.63716	0.626835	0.641588	0.645988	0.632129	0.032847	0.097128	0.089156
0.603473	0.616348	0.653891	0.644773	0.654061	0.677193	0.6488	0.67304	0.699635	0.698121	0.667779	0.693428	0.70034	0.701274	1	0.660381	0.71212	0.753805	0.749959	0.75035	0.726169	0.71447	0.779876	0.767376	0.759006	0.789399	0.772508	0.761286	0.738985	0.740009	0.743544	0.768395	0.749065	0.764338	0.728947	0.758315	0.710072	0.741416	0.752342	0.680433	0.680479	0.680713	0.73757	0.73146	0.747482	0.747595	0.69322	-0.00132	0.04892	0.056115
0.594367	0.595193	0.552528	0.579461	0.620967	0.602562	0.645801	0.632718	0.644329	0.617904	0.632199	0.636303	0.587803	0.637846	0.660381	1	0.612178	0.700499	0.655333	0.666777	0.688225	0.701784	0.690417	0.664499	0.645228	0.688982	0.678628	0.671571	0.66235	0.65576	0.655083	0.676459	0.663528	0.670437	0.638738	0.659968	0.638311	0.654094	0.666754	0.625163	0.578963	0.61334	0.63948	0.659487	0.65485	0.645266	0.58653	0.18076	0.215414	0.208521
0.592369	0.638223	0.634338	0.576002	0.613441	0.624711	0.632285	0.651632	0.646684	0.647291	0.677679	0.6623	0.696171	0.655018	0.71212	0.612178	1	0.722142	0.752662	0.744459	0.742027	0.70947	0.75985	0.752442	0.654811	0.780039	0.766853	0.737197	0.746706	0.740763	0.736434	0.760392	0.740161	0.741746	0.751807	0.715753	0.727042	0.735543	0.731086	0.712383	0.65373	0.6617	0.716093	0.707312	0.719269	0.694527	0.647417	0.010581	0.062775	0.056283
0.60103	0.634047	0.624211	0.610774	0.662346	0.647186	0.706896	0.691467	0.670217	0.69657	0.661	0.708761	0.688089	0.704339	0.753805	0.700499	0.722142	1	0.759806	0.793392	0.797501	0.797033	0.787	0.832226	0.755288	0.812933	0.823367	0.808396	0.803106	0.79831	0.788318	0.823886	0.806294	0.776785	0.791404	0.783696	0.788963	0.77284	0.784354	0.74065	0.685894	0.717638	0.753753	0.760625	0.767627	0.771325	0.739422	0.142407	0.176585	0.176964
0.584285	0.634213	0.610697	0.591175	0.658541	0.659671	0.630536	0.635641	0.686942	0.665965	0.674559	0.694498	0.705644	0.659593	0.749959	0.655333	0.752662	0.759806	1	0.785396	0.781736	0.757595	0.782929	0.788374	0.778644	0.797221	0.807977	0.795065	0.762578	0.786355	0.767419	0.783833	0.799083	0.805133	0.775948	0.779136	0.751185	0.770723	0.778781	0.738077	0.708663	0.698669	0.767609	0.774262	0.77815	0.768969	0.71094	0.062753	0.105214	0.109085
0.538208	0.60994	0.656082	0.599525	0.626253	0.632752	0.700859	0.68078	0.696712	0.707171	0.662673	0.712159	0.712131	0.669772	0.75035	0.666777	0.744459	0.793392	0.785396	1	0.813812	0.771024	0.785392	0.801525	0.77905	0.820883	0.839168	0.828063	0.804393	0.81985	0.802194	0.83969	0.811499	0.810338	0.802666	0.817909	0.78852	0.800593	0.794685	0.756365	0.726896	0.740765	0.783935	0.755824	0.786934	0.754868	0.716924	0.089375	0.091865	0.122782
0.591221	0.636186	0.633371	0.598722	0.6345	0.670696	0.714501	0.6889	0.678465	0.726651	0.641507	0.719132	0.717706	0.668947	0.726169	0.688225	0.742027	0.797501	0.781736	0.813812	1	0.793805	0.800035	0.799167	0.76279	0.804159	0.817452	0.797532	0.787044	0.799787	0.78498	0.806076	0.788915	0.790929	0.79802	0.783448	0.757639	0.765398	0.779124	0.738504	0.688706	0.712972	0.755747	0.766005	0.761024	0.736159	0.697327	0.07607	0.131947	0.142799
0.584351	0.604155	0.628287	0.605671	0.614286	0.631684	0.676	0.65524	0.681574	0.662773	0.677595	0.685973	0.720409	0.673509	0.71447	0.701784	0.70947	0.797033	0.757595	0.771024	0.793805	1	0.789839	0.830044	0.76106	0.828228	0.845327	0.854255	0.8221	0.82389	0.830645	0.84942	0.829494	0.838433	0.825764	0.846111	0.825421	0.822457	0.821401	0.779988	0.737042	0.760787	0.809893	0.813704	0.819702	0.812212	0.785114	0.108305	0.170156	0.189091
0.577105	0.591979	0.641796	0.616969	0.663371	0.623978	0.636592	0.653389	0.663673	0.687652	0.671007	0.720125	0.715216	0.678423	0.779876	0.690417	0.75985	0.787	0.782929	0.785392	0.800035	0.789839	1	0.819201	0.806789	0.822942	0.851222	0.835941	0.811282	0.808915	0.7928	0.846197	0.801945	0.836489	0.811416	0.829843	0.788174	0.817786	0.832463	0.799433	0.786461	0.795479	0.830325	0.805545	0.815707	0.79117	0.697951	0.05239	0.119903	0.119256
0.582316	0.599239	0.637034	0.598352	0.649627	0.626372	0.681282	0.70384	0.667395	0.667133	0.700957	0.695608	0.708382	0.709352	0.767376	0.664499	0.752442	0.832226	0.788374	0.801525	0.799167	0.830044	0.819201	1	0.803454	0.86834	0.880366	0.881919	0.898748	0.890879	0.871705	0.893076	0.878042	0.866371	0.866988	0.873332	0.848106	0.877395	0.872635	0.82252	0.787914	0.815688	0.847662	0.851535	0.860447	0.873084	0.867905	0.028243	0.081992	0.079303
0.525352	0.567038	0.623862	0.594566	0.598767	0.622842	0.632662	0.616149	0.646091	0.680267	0.646216	0.683946	0.666608	0.650174	0.759006	0.645228	0.654811	0.755288	0.778644	0.77905	0.76279	0.76106	0.806789	0.803454	1	0.813472	0.824436	0.80106	0.801018	0.812509	0.80369	0.813955	0.828917	0.837159	0.799763	0.824996	0.777475	0.807898	0.818187	0.760999	0.753151	0.743917	0.797539	0.794408	0.788393	0.78321	0.739783	0.040958	0.094285	0.116631
0.535441	0.607513	0.620525	0.565452	0.601619	0.627551	0.647389	0.667416	0.64742	0.66301	0.666531	0.697255	0.684378	0.661831	0.789399	0.688982	0.780039	0.812933	0.797221	0.820883	0.804159	0.828228	0.822942	0.86834	0.813472	1	0.901014	0.896075	0.897787	0.900719	0.883788	0.907501	0.882035	0.885072	0.887111	0.884348	0.874812	0.888637	0.883984	0.853985	0.821667	0.83548	0.873218	0.864171	0.885903	0.865895	0.844576	0.066477	0.10868	0.121823
0.538055	0.574878	0.612313	0.593155	0.618397	0.609476	0.658771	0.679542	0.65096	0.691987	0.682931	0.717165	0.707381	0.690131	0.772508	0.678628	0.766853	0.823367	0.807977	0.839168	0.817452	0.845327	0.851222	0.880366	0.824436	0.901014	1	0.924278	0.913279	0.91496	0.891197	0.936469	0.90239	0.910452	0.905662	0.909989	0.896671	0.915921	0.908343	0.880054	0.854331	0.856587	0.893222	0.885684	0.901644	0.879817	0.845881	0.050597	0.094985	0.094435
0.491311	0.524894	0.592753	0.568401	0.572048	0.582698	0.638784	0.672628	0.656228	0.65353	0.67124	0.669327	0.689734	0.687588	0.761286	0.671571	0.737197	0.808396	0.795065	0.828063	0.797532	0.854255	0.835941	0.881919	0.80106	0.896075	0.924278	1	0.943513	0.928139	0.90889	0.931277	0.902686	0.909497	0.905875	0.916368	0.904892	0.922682	0.924516	0.878739	0.850816	0.854497	0.885515	0.880402	0.891812	0.896158	0.881118	0.052498	0.096701	0.094323
0.494521	0.541383	0.575829	0.573485	0.565999	0.575302	0.638859	0.675257	0.649073	0.637094	0.665317	0.654478	0.657639	0.681768	0.738985	0.66235	0.746706	0.803106	0.762578	0.804393	0.787044	0.8221	0.811282	0.898748	0.801018	0.897787	0.913279	0.943513	1	0.941628	0.922101	0.924941	0.903367	0.895191	0.898186	0.909141	0.904201	0.929377	0.913416	0.877909	0.848711	0.849041	0.875705	0.880552	0.893643	0.897413	0.897914	0.038764	0.075294	0.077319
0.477085	0.532566	0.584115	0.554574	0.554078	0.579082	0.63601	0.655178	0.643498	0.640535	0.639457	0.672513	0.655916	0.660543	0.740009	0.65576	0.740763	0.79831	0.786355	0.81985	0.799787	0.82389	0.808915	0.890879	0.812509	0.900719	0.91496	0.928139	0.941628	1	0.903498	0.927583	0.90903	0.902503	0.89848	0.913077	0.891978	0.919788	0.920632	0.883521	0.861282	0.862617	0.895655	0.890614	0.896329	0.887336	0.874451	0.055208	0.097066	0.11002
0.494096	0.550364	0.600633	0.589899	0.555702	0.580208	0.629545	0.646973	0.627494	0.63638	0.665788	0.667007	0.663923	0.662672	0.743544	0.655083	0.736434	0.788318	0.767419	0.802194	0.78498	0.830645	0.7928	0.871705	0.80369	0.883788	0.891197	0.90889	0.922101	0.903498	1	0.899432	0.904283	0.903466	0.902364	0.902048	0.897632	0.910681	0.908384	0.847841	0.831129	0.831607	0.879724	0.883973	0.885802	0.893254	0.871165	0.091928	0.131978	0.141566
0.477886	0.566729	0.604695	0.56297	0.605326	0.581122	0.657716	0.669431	0.656549	0.657917	0.646785	0.708039	0.696747	0.699845	0.768395	0.676459	0.760392	0.823886	0.783833	0.83969	0.806076	0.84942	0.846197	0.893076	0.813955	0.907501	0.936469	0.931277	0.924941	0.927583	0.899432	1	0.920815	0.91575	0.926611	0.929974	0.912215	0.928545	0.923899	0.904265	0.878004	0.892282	0.91242	0.898167	0.918059	0.904567	0.869472	0.044176	0.101244	0.101604
0.486634	0.55426	0.603094	0.567068	0.582713	0.577129	0.649093	0.635141	0.640236	0.633816	0.652924	0.686773	0.67363	0.664661	0.749065	0.663528	0.740161	0.806294	0.799083	0.811499	0.788915	0.829494	0.801945	0.878042	0.828917	0.882035	0.90239	0.902686	0.903367	0.90903	0.904283	0.920815	1	0.909601	0.923237	0.904456	0.890491	0.915291	0.907938	0.885446	0.850258	0.849272	0.87696	0.889201	0.898004	0.895798	0.862998	0.074444	0.128896	0.133787
0.516076	0.557789	0.604354	0.572659	0.589286	0.580429	0.619219	0.625604	0.649683	0.628218	0.661084	0.687964	0.706439	0.650218	0.764338	0.670437	0.741746	0.776785	0.805133	0.810338	0.790929	0.838433	0.836489	0.866371	0.837159	0.885072	0.910452	0.909497	0.895191	0.902503	0.903466	0.91575	0.909601	1	0.924147	0.924478	0.895404	0.921132	0.927003	0.886056	0.876064	0.870559	0.914021	0.902737	0.911908	0.906019	0.849545	0.072238	0.121977	0.139114
0.478574	0.529125	0.594355	0.541878	0.569278	0.566787	0.629662	0.632525	0.633411	0.618154	0.647658	0.672968	0.665207	0.649752	0.728947	0.638738	0.751807	0.791404	0.775948	0.802666	0.79802	0.825764	0.811416	0.866988	0.799763	0.887111	0.905662	0.905875	0.898186	0.89848	0.902364	0.926611	0.923237	0.924147	1	0.909432	0.905368	0.924374	0.920137	0.900403	0.877542	0.880343	0.905089	0.901794	0.914892	0.911546	0.866805	0.053615	0.102903	0.107278
0.464812	0.52234	0.589275	0.550522	0.573829	0.582759	0.616128	0.620733	0.629835	0.642796	0.644065	0.685004	0.686861	0.677058	0.758315	0.659968	0.715753	0.783696	0.779136	0.817909	0.783448	0.846111	0.829843	0.873332	0.824996	0.884348	0.909989	0.916368	0.909141	0.913077	0.902048	0.929974	0.904456	0.924478	0.909432	1	0.907114	0.935941	0.930468	0.888319	0.895878	0.895232	0.929426	0.906077	0.929994	0.919946	0.889856	0.059086	0.090779	0.112272
0.428337	0.524328	0.570522	0.519399	0.547592	0.561005	0.623129	0.605959	0.622956	0.632909	0.62379	0.652366	0.644183	0.667207	0.710072	0.638311	0.727042	0.788963	0.751185	0.78852	0.757639	0.825421	0.788174	0.848106	0.777475	0.874812	0.896671	0.904892	0.904201	0.891978	0.897632	0.912215	0.890491	0.895404	0.905368	0.907114	1	0.920081	0.92328	0.881169	0.857905	0.872337	0.903788	0.896685	0.919696	0.907727	0.879325	0.060761	0.10406	0.109518
0.458441	0.523017	0.577937	0.519296	0.561049	0.545493	0.608043	0.632044	0.638293	0.611102	0.649285	0.657786	0.664031	0.661794	0.741416	0.654094	0.735543	0.77284	0.770723	0.800593	0.765398	0.822457	0.817786	0.877395	0.807898	0.888637	0.915921	0.922682	0.929377	0.919788	0.910681	0.928545	0.915291	0.921132	0.924374	0.935941	0.920081	1	0.947973	0.912553	0.904232	0.899038	0.925123	0.923183	0.942015	0.939073	0.898396	0.011258	0.059397	0.062377
0.482086	0.509152	0.57206	0.546494	0.578362	0.565211	0.613145	0.624271	0.649308	0.63051	0.658648	0.674616	0.686069	0.654933	0.752342	0.666754	0.731086	0.784354	0.778781	0.794685	0.779124	0.821401	0.832463	0.872635	0.818187	0.883984	0.908343	0.924516	0.913416	0.920632	0.908384	0.923899	0.907938	0.927003	0.920137	0.930468	0.92328	0.947973	1	0.922469	0.919782	0.915365	0.936747	0.942719	0.942175	0.933718	0.882261	0.022637	0.082789	0.091959
0.40618	0.475469	0.50634	0.469562	0.519218	0.480384	0.57713	0.563169	0.567987	0.539312	0.582726	0.643522	0.623496	0.606891	0.680433	0.625163	0.712383	0.74065	0.738077	0.756365	0.738504	0.779988	0.799433	0.82252	0.760999	0.853985	0.880054	0.878739	0.877909	0.883521	0.847841	0.904265	0.885446	0.886056	0.900403	0.888319	0.881169	0.912553	0.922469	1	0.935052	0.92415	0.91703	0.908816	0.919733	0.886377	0.826584	0.0463	0.116221	0.114084
0.372605	0.425799	0.481223	0.458404	0.481382	0.482476	0.520121	0.516	0.532836	0.515024	0.557533	0.617147	0.607452	0.566566	0.680479	0.578963	0.65373	0.685894	0.708663	0.726896	0.688706	0.737042	0.786461	0.787914	0.753151	0.821667	0.854331	0.850816	0.848711	0.861282	0.831129	0.878004	0.850258	0.876064	0.877542	0.895878	0.857905	0.904232	0.919782	0.935052	1	0.923582	0.928795	0.908621	0.917642	0.880682	0.810963	0.044354	0.107486	0.11702
0.388891	0.458182	0.4894	0.468986	0.509846	0.4793	0.545131	0.543163	0.565032	0.563132	0.570724	0.62342	0.601652	0.608192	0.680713	0.61334	0.6617	0.717638	0.698669	0.740765	0.712972	0.760787	0.795479	0.815688	0.743917	0.83548	0.856587	0.854497	0.849041	0.862617	0.831607	0.892282	0.849272	0.870559	0.880343	0.895232	0.872337	0.899038	0.915365	0.92415	0.923582	1	0.920863	0.898927	0.91679	0.892241	0.817599	0.053261	0.107887	0.123611
0.446874	0.505931	0.556435	0.51877	0.543266	0.538281	0.589391	0.590283	0.598784	0.600639	0.624312	0.707454	0.651874	0.63716	0.73757	0.63948	0.716093	0.753753	0.767609	0.783935	0.755747	0.809893	0.830325	0.847662	0.797539	0.873218	0.893222	0.885515	0.875705	0.895655	0.879724	0.91242	0.87696	0.914021	0.905089	0.929426	0.903788	0.925123	0.936747	0.91703	0.928795	0.920863	1	0.946877	0.947162	0.920897	0.851444	0.039881	0.090212	0.102873
0.484894	0.529412	0.56642	0.524714	0.547464	0.564683	0.592091	0.595616	0.623969	0.607354	0.624021	0.692441	0.669518	0.626835	0.73146	0.659487	0.707312	0.760625	0.774262	0.755824	0.766005	0.813704	0.805545	0.851535	0.794408	0.864171	0.885684	0.880402	0.880552	0.890614	0.883973	0.898167	0.889201	0.902737	0.901794	0.906077	0.896685	0.923183	0.942719	0.908816	0.908621	0.898927	0.946877	1	0.943789	0.927392	0.864833	0.029198	0.089554	0.103771
0.479862	0.534306	0.573152	0.523465	0.569125	0.554152	0.61683	0.610939	0.627138	0.609907	0.630502	0.682389	0.657583	0.641588	0.747482	0.65485	0.719269	0.767627	0.77815	0.786934	0.761024	0.819702	0.815707	0.860447	0.788393	0.885903	0.901644	0.891812	0.893643	0.896329	0.885802	0.918059	0.898004	0.911908	0.914892	0.929994	0.919696	0.942015	0.942175	0.919733	0.917642	0.91679	0.947162	0.943789	1	0.947993	0.89142	0.025625	0.064065	0.074317
0.476187	0.524097	0.574427	0.540621	0.576803	0.556398	0.604822	0.636544	0.618801	0.60085	0.655005	0.661277	0.643266	0.645988	0.747595	0.645266	0.694527	0.771325	0.768969	0.754868	0.736159	0.812212	0.79117	0.873084	0.78321	0.865895	0.879817	0.896158	0.897413	0.887336	0.893254	0.904567	0.895798	0.906019	0.911546	0.919946	0.907727	0.939073	0.933718	0.886377	0.880682	0.892241	0.920897	0.927392	0.947993	1	0.939904	0.012573	0.042243	0.046121
0.427372	0.476618	0.515916	0.497928	0.52445	0.516997	0.566148	0.605452	0.556388	0.558522	0.599898	0.56565	0.575369	0.632129	0.69322	0.58653	0.647417	0.739422	0.71094	0.716924	0.697327	0.785114	0.697951	0.867905	0.739783	0.844576	0.845881	0.881118	0.897914	0.874451	0.871165	0.869472	0.862998	0.849545	0.866805	0.889856	0.879325	0.898396	0.882261	0.826584	0.810963	0.817599	0.851444	0.864833	0.89142	0.939904	1	0.023598	0.048271	0.050401
0.042753	0.080158	0.005554	0.085661	-0.00505	0.008906	0.022878	0.012685	-0.04158	0.008609	0.074128	0.144674	0.06002	0.032847	-0.00132	0.18076	0.010581	0.142407	0.062753	0.089375	0.07607	0.108305	0.05239	0.028243	0.040958	0.066477	0.050597	0.052498	0.038764	0.055208	0.091928	0.044176	0.074444	0.072238	0.053615	0.059086	0.060761	0.011258	0.022637	0.0463	0.044354	0.053261	0.039881	0.029198	0.025625	0.012573	0.023598	1	0.883143	0.845728
0.077094	0.116263	0.015813	0.080408	0.026221	0.049857	0.043121	0.025721	-0.0038	0.053799	0.115916	0.137236	0.110955	0.097128	0.04892	0.215414	0.062775	0.176585	0.105214	0.091865	0.131947	0.170156	0.119903	0.081992	0.094285	0.10868	0.094985	0.096701	0.075294	0.097066	0.131978	0.101244	0.128896	0.121977	0.102903	0.090779	0.10406	0.059397	0.082789	0.116221	0.107486	0.107887	0.090212	0.089554	0.064065	0.042243	0.048271	0.883143	1	0.945792
0.093021	0.119653	0.018216	0.076466	0.015938	0.060394	0.046761	0.028146	0.022603	0.065046	0.096811	0.136598	0.123604	0.089156	0.056115	0.208521	0.056283	0.176964	0.109085	0.122782	0.142799	0.189091	0.119256	0.079303	0.116631	0.121823	0.094435	0.094323	0.077319	0.11002	0.141566	0.101604	0.133787	0.139114	0.107278	0.112272	0.109518	0.062377	0.091959	0.114084	0.11702	0.123611	0.102873	0.103771	0.074317	0.046121	0.050401	0.845728	0.945792	1
0.087873	0.110545	0.005205	0.052075	0.02905	0.027575	0.049445	0.014828	0.02148	0.056992	0.097708	0.136429	0.121975	0.088072	0.067033	0.215172	0.078361	0.168458	0.112961	0.107929	0.142944	0.168378	0.136894	0.088128	0.119649	0.116981	0.101923	0.111377	0.082587	0.110143	0.138644	0.120196	0.141439	0.139435	0.113796	0.106774	0.111238	0.069191	0.111588	0.149092	0.139316	0.136929	0.118686	0.113126	0.085961	0.052925	0.045892	0.764827	0.910272	0.926439
0.07211	0.130452	0.010015	0.07662	0.029028	0.046401	0.04499	0.007693	0.030738	0.065691	0.087879	0.141068	0.10879	0.100542	0.07554	0.200822	0.072716	0.169398	0.133953	0.141398	0.133519	0.149577	0.125754	0.086	0.127721	0.12328	0.116069	0.106625	0.077325	0.106733	0.129678	0.118764	0.145314	0.145995	0.127157	0.102894	0.117489	0.073556	0.100712	0.131358	0.137743	0.143328	0.108814	0.103872	0.094561	0.049219	0.043648	0.809665	0.908207	0.901132
0.067153	0.120111	0.004445	0.059082	0.020768	0.034363	0.051319	0.01774	0.025212	0.049557	0.090457	0.150804	0.119437	0.107441	0.071878	0.207399	0.073811	0.17662	0.125812	0.132865	0.150638	0.171695	0.136835	0.100566	0.13124	0.136433	0.111855	0.102048	0.090339	0.121208	0.145337	0.133895	0.149358	0.158683	0.126523	0.121271	0.125289	0.08761	0.112498	0.150239	0.157177	0.155224	0.137858	0.127268	0.10354	0.063392	0.048468	0.758151	0.903149	0.912863
0.090449	0.141388	0.016225	0.079088	0.052336	0.066123	0.091902	0.047498	0.046303	0.089125	0.128431	0.177714	0.147837	0.111531	0.091912	0.227208	0.109689	0.192263	0.131374	0.159747	0.155671	0.180834	0.151156	0.115817	0.164339	0.168247	0.143532	0.126847	0.111452	0.141288	0.167033	0.155991	0.171471	0.172403	0.148835	0.150533	0.152472	0.098798	0.150576	0.183628	0.192971	0.181867	0.15921	0.155432	0.12989	0.080543	0.064816	0.731375	0.870018	0.885798
0.087634	0.167934	0.019924	0.078802	0.081587	0.071009	0.096396	0.052982	0.053798	0.084329	0.107814	0.175086	0.144685	0.144936	0.086286	0.23753	0.097434	0.189597	0.15941	0.160048	0.167686	0.186925	0.159192	0.13832	0.170271	0.172007	0.140027	0.132387	0.120625	0.147115	0.174424	0.171654	0.182233	0.188729	0.161329	0.152049	0.157336	0.124202	0.155325	0.206887	0.203229	0.218065	0.182808	0.172247	0.144851	0.101218	0.080492	0.697661	0.852232	0.874817
0.114921	0.16173	0.037707	0.073987	0.095913	0.100943	0.116767	0.058077	0.09146	0.115159	0.113011	0.167459	0.178022	0.151724	0.154089	0.22486	0.113486	0.21332	0.159683	0.173089	0.187796	0.208481	0.181285	0.154013	0.202151	0.202842	0.156206	0.152888	0.132825	0.153636	0.177962	0.184937	0.204905	0.202638	0.171752	0.160769	0.165847	0.131089	0.167545	0.203156	0.197894	0.20785	0.176276	0.171592	0.15392	0.113896	0.089755	0.609805	0.803953	0.839859
0.103782	0.167092	0.018981	0.069643	0.086871	0.081536	0.065465	0.012506	0.05668	0.103071	0.088728	0.137033	0.154485	0.153236	0.122136	0.201026	0.097411	0.210575	0.175592	0.13189	0.187941	0.178874	0.171214	0.13097	0.159497	0.167634	0.132256	0.12057	0.111114	0.143844	0.144413	0.156803	0.168317	0.162033	0.143551	0.13307	0.141232	0.097071	0.143326	0.180823	0.183569	0.200988	0.165095	0.154488	0.132003	0.07957	0.062599	0.588912	0.771274	0.795002
0.083498	0.149017	0.038797	0.069229	0.099352	0.082313	0.082607	0.060442	0.083314	0.111459	0.110772	0.157403	0.171766	0.156427	0.13458	0.252945	0.125198	0.19061	0.174479	0.158764	0.178178	0.185915	0.190659	0.137967	0.190786	0.178232	0.169825	0.158941	0.144976	0.173728	0.175153	0.178609	0.192482	0.213012	0.175189	0.180211	0.182694	0.146729	0.184814	0.211052	0.22232	0.224212	0.198824	0.193508	0.159548	0.127582	0.109088	0.621762	0.797813	0.839905
0.115297	0.15173	0.02612	0.072051	0.066122	0.110525	0.076609	0.036302	0.06187	0.126078	0.113317	0.133691	0.165517	0.100411	0.107296	0.224535	0.104886	0.189916	0.193562	0.143464	0.168555	0.179121	0.179756	0.119168	0.17656	0.166124	0.15024	0.133127	0.125211	0.150252	0.163744	0.153777	0.19164	0.186878	0.160545	0.135207	0.16988	0.123455	0.173656	0.185933	0.204511	0.197037	0.171081	0.175668	0.160698	0.108516	0.075798	0.599532	0.784244	0.813088
0.093658	0.153642	0.036805	0.061442	0.086905	0.080295	0.090566	0.072902	0.084297	0.109854	0.113688	0.176759	0.164834	0.141996	0.141415	0.212819	0.141566	0.201192	0.1784	0.17367	0.203591	0.196326	0.185253	0.170109	0.199468	0.194767	0.171297	0.160733	0.148087	0.18537	0.197521	0.205613	0.201767	0.221145	0.195279	0.183179	0.183649	0.147489	0.205041	0.21995	0.239458	0.240555	0.213856	0.212077	0.174707	0.130916	0.110186	0.576558	0.78067	0.806996
0.104449	0.155965	0.010836	0.049431	0.097385	0.072155	0.059736	0.027464	0.038196	0.107461	0.1112	0.144098	0.160543	0.113951	0.10875	0.211697	0.147112	0.179376	0.189973	0.139801	0.186795	0.180619	0.157499	0.139144	0.187596	0.192243	0.168396	0.13175	0.129487	0.162882	0.172367	0.180458	0.192895	0.205041	0.195131	0.15895	0.163821	0.144779	0.199293	0.229007	0.251003	0.237521	0.20795	0.204024	0.172574	0.120327	0.091627	0.486714	0.699338	0.739312
0.132414	0.159441	0.059034	0.087246	0.116281	0.078775	0.103884	0.047225	0.105059	0.126902	0.157018	0.165073	0.198751	0.141745	0.163631	0.203819	0.162052	0.208131	0.208237	0.172856	0.20615	0.205962	0.20316	0.170284	0.21296	0.218537	0.193133	0.173748	0.161505	0.191716	0.212583	0.205368	0.220078	0.243295	0.21432	0.197219	0.206347	0.18612	0.232471	0.256415	0.272517	0.27876	0.239498	0.230056	0.203826	0.14957	0.100359	0.47118	0.702431	0.734141
0.126077	0.164768	0.057396	0.100179	0.10454	0.084855	0.11213	0.067617	0.097154	0.10703	0.125273	0.1653	0.190769	0.155709	0.12871	0.225934	0.167489	0.230264	0.201078	0.197284	0.206397	0.19534	0.211328	0.197921	0.210128	0.200998	0.203001	0.180315	0.18609	0.212792	0.210614	0.22146	0.252606	0.250762	0.226104	0.199316	0.197685	0.190241	0.236042	0.28322	0.291625	0.292054	0.233616	0.235271	0.220228	0.170358	0.130354	0.503412	0.690658	0.728694
0.140899	0.174883	0.088158	0.129049	0.14204	0.091065	0.156787	0.105572	0.140012	0.137574	0.151078	0.218949	0.22049	0.167817	0.192263	0.278529	0.164708	0.268543	0.233708	0.236584	0.235482	0.247107	0.285248	0.223558	0.265347	0.259119	0.248919	0.243684	0.229053	0.254355	0.260228	0.281494	0.29167	0.310508	0.272919	0.253683	0.267156	0.244746	0.303316	0.35163	0.351516	0.343234	0.314806	0.30251	0.276364	0.225118	0.15849	0.464011	0.662333	0.718138
0.152237	0.150425	0.048006	0.105927	0.134002	0.100279	0.137478	0.069028	0.142373	0.147389	0.137505	0.185092	0.201447	0.190836	0.179472	0.258394	0.173838	0.238706	0.231155	0.224403	0.220678	0.213206	0.227567	0.215851	0.254762	0.246087	0.231298	0.22018	0.213326	0.249901	0.234115	0.258856	0.265155	0.280223	0.255875	0.236396	0.242849	0.225321	0.27928	0.329295	0.349749	0.349051	0.299503	0.287582	0.266635	0.202438	0.152771	0.437601	0.639705	0.688724
0.130118	0.176782	0.07515	0.082439	0.131383	0.09664	0.127694	0.10028	0.124601	0.147822	0.12648	0.184601	0.230224	0.180871	0.18253	0.261479	0.195604	0.227362	0.229799	0.223337	0.217904	0.223761	0.253645	0.222776	0.248701	0.273783	0.258757	0.237969	0.233034	0.261648	0.252888	0.289397	0.285563	0.303503	0.273534	0.27118	0.270696	0.262796	0.313512	0.379186	0.390813	0.37995	0.32864	0.318426	0.29605	0.227703	0.170966	0.396342	0.608266	0.650675
0.140209	0.176105	0.088894	0.136988	0.166957	0.088103	0.174712	0.11306	0.142744	0.159812	0.141991	0.223601	0.2176	0.197774	0.185529	0.285608	0.232412	0.252063	0.253767	0.239759	0.274169	0.250109	0.275231	0.248766	0.279576	0.287481	0.287718	0.266899	0.268108	0.295306	0.28789	0.316609	0.324154	0.342379	0.314095	0.280643	0.287417	0.286478	0.341627	0.399701	0.414969	0.407601	0.34391	0.338535	0.32678	0.254186	0.193543	0.353506	0.549284	0.580066
0.151903	0.216864	0.085619	0.126524	0.167937	0.127996	0.164208	0.109465	0.144356	0.165386	0.175267	0.220563	0.238748	0.201889	0.208064	0.283262	0.223	0.269251	0.264173	0.255247	0.262813	0.264374	0.289253	0.253158	0.281973	0.292926	0.271948	0.247803	0.251971	0.286861	0.283696	0.304013	0.315791	0.331256	0.291844	0.27656	0.297452	0.266967	0.320162	0.371561	0.385024	0.398004	0.340364	0.321239	0.312235	0.245047	0.18596	0.435804	0.635389	0.672798
0.174835	0.207792	0.108353	0.112271	0.177964	0.167393	0.164146	0.115287	0.141457	0.180165	0.155975	0.216417	0.211326	0.180233	0.218599	0.291431	0.193574	0.250368	0.257444	0.221167	0.248687	0.238643	0.27119	0.226062	0.291545	0.264404	0.257241	0.233027	0.224584	0.267123	0.265294	0.268127	0.302238	0.314361	0.274408	0.254176	0.256519	0.245108	0.302874	0.321896	0.356298	0.342165	0.3118	0.306503	0.28983	0.221771	0.160224	0.405506	0.605425	0.650949
0.169623	0.23714	0.097131	0.131738	0.166374	0.177001	0.111428	0.10471	0.164397	0.190188	0.169041	0.201131	0.244299	0.218903	0.218715	0.251922	0.215471	0.242312	0.257558	0.248191	0.24521	0.239051	0.266087	0.222594	0.26525	0.27697	0.244293	0.229732	0.218196	0.243543	0.248854	0.263891	0.273174	0.291602	0.252109	0.255373	0.242708	0.233885	0.266436	0.303042	0.320037	0.341447	0.289611	0.285111	0.259799	0.213305	0.160535	0.438384	0.634927	0.6684
0.179827	0.212008	0.08075	0.116378	0.176665	0.139485	0.135935	0.096873	0.122067	0.152361	0.16123	0.2364	0.231678	0.199203	0.180955	0.249265	0.194266	0.270351	0.242397	0.221974	0.240498	0.257394	0.259812	0.223192	0.23982	0.251074	0.2363	0.211029	0.201629	0.23739	0.236163	0.248336	0.268551	0.280153	0.24608	0.232711	0.235216	0.212915	0.26266	0.296236	0.3089	0.326306	0.278298	0.276936	0.251276	0.203447	0.157832	0.504884	0.67482	0.721045
0.207081	0.286994	0.180594	0.173328	0.218608	0.221102	0.214008	0.178602	0.211184	0.240421	0.203885	0.28044	0.265927	0.252536	0.254093	0.313819	0.282041	0.335338	0.30153	0.290414	0.298993	0.292698	0.309037	0.318081	0.304935	0.31759	0.290232	0.273908	0.276281	0.308287	0.302648	0.326861	0.327304	0.318082	0.318369	0.293671	0.292194	0.277618	0.325817	0.319896	0.328141	0.35719	0.328089	0.322568	0.302208	0.276324	0.239479	0.395338	0.592632	0.634751
0.192135	0.276602	0.124621	0.14587	0.215065	0.227779	0.200216	0.144767	0.217466	0.245103	0.221492	0.252728	0.257968	0.242939	0.24982	0.30369	0.23701	0.274551	0.299496	0.259636	0.242973	0.246612	0.250421	0.231958	0.286565	0.267181	0.23703	0.227182	0.210523	0.247387	0.231278	0.250402	0.274006	0.28258	0.253918	0.235013	0.246244	0.216179	0.258393	0.256862	0.277549	0.279546	0.259473	0.254453	0.245389	0.198707	0.167813	0.491749	0.664783	0.691888
0.201713	0.268656	0.122827	0.14651	0.211885	0.200905	0.185485	0.145483	0.196619	0.236156	0.197737	0.226134	0.232337	0.227507	0.19667	0.297101	0.216052	0.268082	0.263133	0.217683	0.259233	0.209824	0.246353	0.208154	0.246998	0.2272	0.22605	0.19656	0.187374	0.222283	0.215233	0.234067	0.243453	0.263359	0.22383	0.209737	0.201796	0.199823	0.237728	0.245195	0.248124	0.266024	0.246011	0.238897	0.211251	0.177745	0.144546	0.395128	0.609771	0.635233
-0.37717	-0.36277	-0.30497	-0.3566	-0.36482	-0.33796	-0.40021	-0.38506	-0.33965	-0.33781	-0.32965	-0.36159	-0.35365	-0.29775	-0.34136	-0.37855	-0.31916	-0.35837	-0.32751	-0.29603	-0.34283	-0.33203	-0.33977	-0.28824	-0.30904	-0.29263	-0.27215	-0.25813	-0.25917	-0.26409	-0.26459	-0.28922	-0.27181	-0.28416	-0.26972	-0.25956	-0.21386	-0.23512	-0.26576	-0.29863	-0.28136	-0.28443	-0.25471	-0.26415	-0.25829	-0.22617	-0.15276	-0.1365	-0.2529	-0.24375
-0.41411	-0.38075	-0.31859	-0.34269	-0.3906	-0.35886	-0.34008	-0.4112	-0.35545	-0.34279	-0.3505	-0.36811	-0.39781	-0.32969	-0.37134	-0.3657	-0.34628	-0.36785	-0.39747	-0.31073	-0.3657	-0.34616	-0.35753	-0.31055	-0.35705	-0.31519	-0.31191	-0.27385	-0.26914	-0.29093	-0.28023	-0.30409	-0.29424	-0.33088	-0.29618	-0.2845	-0.24428	-0.25006	-0.29914	-0.31368	-0.30217	-0.30414	-0.28958	-0.29671	-0.28726	-0.25544	-0.18241	-0.17416	-0.26367	-0.25879
-0.41511	-0.41534	-0.32621	-0.38821	-0.39029	-0.4205	-0.36247	-0.42391	-0.37844	-0.3875	-0.39042	-0.40227	-0.37218	-0.34998	-0.37573	-0.39497	-0.39327	-0.39536	-0.39935	-0.35153	-0.38104	-0.3491	-0.40434	-0.34069	-0.36907	-0.36646	-0.33579	-0.28925	-0.29154	-0.32637	-0.30745	-0.32454	-0.31195	-0.34691	-0.31246	-0.30854	-0.28275	-0.28741	-0.31962	-0.32569	-0.3107	-0.32467	-0.313	-0.31417	-0.29776	-0.26944	-0.18967	-0.18263	-0.27893	-0.3094
-0.36272	-0.35233	-0.28898	-0.36354	-0.35138	-0.36283	-0.32727	-0.34483	-0.33542	-0.3355	-0.31824	-0.32413	-0.34959	-0.30965	-0.33129	-0.35442	-0.34496	-0.35333	-0.32817	-0.31014	-0.35004	-0.32023	-0.33841	-0.28573	-0.29451	-0.31193	-0.28787	-0.25546	-0.25576	-0.27401	-0.27817	-0.2878	-0.27262	-0.31271	-0.28777	-0.27482	-0.2422	-0.24779	-0.27349	-0.30248	-0.28113	-0.30777	-0.26624	-0.28469	-0.27271	-0.24725	-0.16493	-0.17707	-0.27434	-0.26869
-0.44378	-0.42796	-0.3791	-0.40209	-0.44267	-0.46018	-0.44681	-0.45422	-0.43898	-0.39589	-0.41322	-0.39946	-0.46079	-0.39921	-0.40626	-0.46435	-0.43407	-0.41999	-0.41806	-0.3963	-0.44133	-0.41132	-0.42712	-0.37139	-0.37993	-0.38484	-0.37459	-0.34147	-0.34294	-0.35818	-0.36621	-0.37886	-0.36743	-0.41055	-0.37863	-0.35013	-0.32462	-0.34374	-0.36716	-0.39518	-0.37496	-0.38123	-0.35684	-0.37151	-0.35417	-0.31907	-0.23576	-0.1806	-0.27933	-0.28705
-0.35454	-0.34233	-0.32335	-0.30962	-0.31854	-0.34958	-0.32257	-0.34899	-0.2921	-0.30411	-0.30254	-0.32562	-0.31837	-0.25058	-0.3197	-0.32133	-0.32315	-0.31232	-0.31218	-0.28916	-0.34325	-0.29145	-0.32112	-0.29674	-0.30371	-0.29836	-0.27826	-0.23614	-0.22615	-0.26438	-0.25033	-0.27861	-0.28309	-0.30933	-0.29258	-0.26103	-0.21605	-0.23156	-0.26789	-0.29863	-0.30078	-0.30555	-0.27019	-0.28535	-0.26637	-0.23382	-0.14495	-0.13755	-0.22461	-0.23343
-0.42888	-0.43069	-0.35205	-0.36014	-0.39786	-0.42561	-0.39307	-0.42314	-0.40532	-0.39121	-0.36118	-0.38056	-0.42469	-0.33574	-0.36511	-0.42183	-0.37801	-0.39528	-0.40729	-0.34457	-0.38682	-0.37003	-0.41067	-0.35848	-0.37016	-0.34753	-0.33604	-0.3086	-0.30937	-0.33465	-0.32015	-0.3486	-0.33328	-0.37838	-0.34662	-0.31809	-0.28787	-0.29683	-0.33774	-0.35745	-0.35065	-0.3633	-0.34497	-0.35605	-0.33243	-0.28527	-0.20377	-0.18804	-0.28458	-0.31826
-0.45322	-0.45664	-0.3749	-0.40491	-0.43366	-0.44189	-0.41692	-0.46275	-0.43147	-0.41084	-0.40901	-0.42608	-0.45477	-0.41542	-0.42271	-0.43706	-0.43245	-0.42404	-0.42832	-0.3923	-0.41663	-0.38476	-0.42385	-0.38547	-0.40202	-0.388	-0.36474	-0.32698	-0.34316	-0.35623	-0.34794	-0.38665	-0.36004	-0.39255	-0.37696	-0.346	-0.31531	-0.33225	-0.37139	-0.39328	-0.37081	-0.39062	-0.37336	-0.37985	-0.35218	-0.31705	-0.23001	-0.16142	-0.2672	-0.26778
-0.39557	-0.40993	-0.35516	-0.36116	-0.40338	-0.40594	-0.38429	-0.43256	-0.38648	-0.38025	-0.38481	-0.38976	-0.39346	-0.35821	-0.3925	-0.41933	-0.35984	-0.38513	-0.36839	-0.36451	-0.3986	-0.35185	-0.37577	-0.34923	-0.34696	-0.35641	-0.34848	-0.29832	-0.30077	-0.33666	-0.33642	-0.34842	-0.34704	-0.3624	-0.34375	-0.32251	-0.29868	-0.3083	-0.33809	-0.35881	-0.34942	-0.35239	-0.34742	-0.35788	-0.33546	-0.3	-0.21283	-0.18312	-0.28455	-0.29444
-0.41541	-0.42089	-0.33515	-0.36192	-0.37138	-0.41893	-0.39432	-0.427	-0.38999	-0.37165	-0.37317	-0.37677	-0.44586	-0.34349	-0.36542	-0.41524	-0.3493	-0.37514	-0.35959	-0.34686	-0.40993	-0.36402	-0.3948	-0.34281	-0.37928	-0.34838	-0.33565	-0.28947	-0.30908	-0.33019	-0.32059	-0.35126	-0.35638	-0.36965	-0.33754	-0.31625	-0.2886	-0.30173	-0.33946	-0.37885	-0.3586	-0.374	-0.33773	-0.35167	-0.33245	-0.28371	-0.18489	-0.16157	-0.28736	-0.30655
-0.44263	-0.44166	-0.36737	-0.38532	-0.44266	-0.46019	-0.42157	-0.44858	-0.40817	-0.42254	-0.38241	-0.41088	-0.45233	-0.37003	-0.40819	-0.43795	-0.39425	-0.41617	-0.42014	-0.38159	-0.41419	-0.39096	-0.40626	-0.39039	-0.39604	-0.38319	-0.37466	-0.34075	-0.34825	-0.37254	-0.36247	-0.38627	-0.37884	-0.40739	-0.37799	-0.35653	-0.32968	-0.33914	-0.38133	-0.41429	-0.40823	-0.41799	-0.38292	-0.39729	-0.3699	-0.32902	-0.24054	-0.16544	-0.28513	-0.30752
-0.4232	-0.44959	-0.37912	-0.3771	-0.43875	-0.45601	-0.42917	-0.44198	-0.43027	-0.41125	-0.36343	-0.39576	-0.43518	-0.36192	-0.39784	-0.4281	-0.3878	-0.41323	-0.4155	-0.37423	-0.41184	-0.37171	-0.40337	-0.36246	-0.37235	-0.36242	-0.36275	-0.32119	-0.33154	-0.35993	-0.3434	-0.38155	-0.35768	-0.39922	-0.36843	-0.3348	-0.32454	-0.32101	-0.36898	-0.3922	-0.38145	-0.40389	-0.3664	-0.37789	-0.35667	-0.31283	-0.21654	-0.16085	-0.27949	-0.29727
-0.43681	-0.44708	-0.37623	-0.38431	-0.43746	-0.44827	-0.41345	-0.448	-0.42321	-0.41044	-0.39485	-0.40821	-0.4571	-0.38717	-0.42161	-0.46181	-0.4012	-0.43931	-0.41898	-0.40257	-0.43367	-0.4085	-0.43241	-0.39481	-0.41123	-0.40078	-0.39262	-0.35495	-0.36759	-0.3889	-0.37376	-0.40791	-0.38655	-0.42592	-0.39219	-0.36794	-0.34618	-0.35419	-0.39756	-0.42039	-0.40959	-0.41982	-0.39911	-0.40909	-0.39067	-0.34062	-0.24814	-0.19926	-0.31175	-0.33299
-0.445	-0.45381	-0.39369	-0.39648	-0.43111	-0.47364	-0.41108	-0.4623	-0.43569	-0.42638	-0.39003	-0.42199	-0.45989	-0.38026	-0.40998	-0.45672	-0.42675	-0.43249	-0.4192	-0.39514	-0.44618	-0.40158	-0.42992	-0.38082	-0.39774	-0.38965	-0.38974	-0.34123	-0.34856	-0.37686	-0.36992	-0.38966	-0.39004	-0.41475	-0.37495	-0.35839	-0.34175	-0.34455	-0.38628	-0.41342	-0.39823	-0.40833	-0.3908	-0.40122	-0.36933	-0.33407	-0.23849	-0.17034	-0.29032	-0.31513
-0.43414	-0.42815	-0.35759	-0.37223	-0.4097	-0.43818	-0.38041	-0.43387	-0.41884	-0.39061	-0.37014	-0.38715	-0.44148	-0.35144	-0.38662	-0.41935	-0.39689	-0.40388	-0.40535	-0.37318	-0.40948	-0.37759	-0.4134	-0.36046	-0.38026	-0.36529	-0.36113	-0.32328	-0.33188	-0.35586	-0.34463	-0.37272	-0.35256	-0.3947	-0.36485	-0.3462	-0.32402	-0.32978	-0.36666	-0.39907	-0.38566	-0.39029	-0.36349	-0.37462	-0.35288	-0.31315	-0.21958	-0.16219	-0.26198	-0.28936
-0.3762	-0.41218	-0.32542	-0.32794	-0.39205	-0.41649	-0.37821	-0.39667	-0.3798	-0.36308	-0.34233	-0.37002	-0.41358	-0.3445	-0.37258	-0.42855	-0.38767	-0.39537	-0.37941	-0.34735	-0.39647	-0.35557	-0.39125	-0.35714	-0.35816	-0.37344	-0.35665	-0.32968	-0.33621	-0.36121	-0.33975	-0.37385	-0.35395	-0.39213	-0.36598	-0.33757	-0.3252	-0.32665	-0.37587	-0.4041	-0.39628	-0.39662	-0.37267	-0.38103	-0.35232	-0.30632	-0.22285	-0.20529	-0.32948	-0.34452
-0.45331	-0.45264	-0.36577	-0.39099	-0.43803	-0.45522	-0.4259	-0.4491	-0.41885	-0.42008	-0.3835	-0.40624	-0.44815	-0.36793	-0.42657	-0.45314	-0.39886	-0.42222	-0.41281	-0.38577	-0.43283	-0.39698	-0.41554	-0.38147	-0.40778	-0.38868	-0.37948	-0.33633	-0.34965	-0.37171	-0.37223	-0.39107	-0.38153	-0.41288	-0.388	-0.35706	-0.33694	-0.34496	-0.38824	-0.41193	-0.39766	-0.41293	-0.3803	-0.39809	-0.37161	-0.32834	-0.23526	-0.15493	-0.28859	-0.31019
-0.41503	-0.43584	-0.38142	-0.39505	-0.4453	-0.43995	-0.44092	-0.4549	-0.44877	-0.41177	-0.40115	-0.43038	-0.4619	-0.39284	-0.41557	-0.4559	-0.41868	-0.42816	-0.43062	-0.40184	-0.43621	-0.41657	-0.42434	-0.40638	-0.38105	-0.40134	-0.40725	-0.36741	-0.36248	-0.39668	-0.37866	-0.41335	-0.39389	-0.42173	-0.39353	-0.38047	-0.35276	-0.37462	-0.40888	-0.4278	-0.42488	-0.42735	-0.40723	-0.41194	-0.40101	-0.36073	-0.26178	-0.16455	-0.26469	-0.29809
-0.41358	-0.42647	-0.36743	-0.38362	-0.42327	-0.45613	-0.41545	-0.4386	-0.40722	-0.39726	-0.38938	-0.39108	-0.46336	-0.35189	-0.41083	-0.4479	-0.39771	-0.42513	-0.41582	-0.39671	-0.42216	-0.39357	-0.41171	-0.38072	-0.3978	-0.38991	-0.38012	-0.34414	-0.35342	-0.36975	-0.36555	-0.38946	-0.39826	-0.41117	-0.38332	-0.359	-0.33848	-0.35537	-0.3863	-0.41949	-0.4162	-0.40686	-0.3878	-0.39527	-0.37774	-0.33597	-0.24333	-0.15954	-0.26813	-0.29726
-0.42316	-0.42355	-0.38055	-0.39512	-0.42194	-0.45705	-0.43847	-0.47093	-0.41276	-0.41213	-0.39087	-0.39598	-0.44499	-0.37175	-0.4078	-0.46186	-0.37963	-0.41857	-0.40199	-0.39857	-0.41739	-0.40004	-0.42708	-0.37916	-0.38985	-0.37932	-0.38363	-0.34689	-0.35146	-0.37488	-0.36507	-0.39045	-0.3811	-0.40892	-0.37855	-0.36053	-0.34667	-0.34707	-0.38381	-0.41401	-0.4091	-0.4106	-0.38656	-0.39441	-0.38372	-0.33671	-0.23825	-0.181	-0.28411	-0.30385
-0.4309	-0.43496	-0.37139	-0.39113	-0.42644	-0.45372	-0.41688	-0.4523	-0.43037	-0.40609	-0.40022	-0.40038	-0.45198	-0.37661	-0.38686	-0.43955	-0.40523	-0.43258	-0.41317	-0.38896	-0.4163	-0.39256	-0.4135	-0.37655	-0.37795	-0.37118	-0.37136	-0.33677	-0.34478	-0.36903	-0.36187	-0.38289	-0.37648	-0.40475	-0.37482	-0.35782	-0.33773	-0.34179	-0.38077	-0.40388	-0.39226	-0.39943	-0.37744	-0.38754	-0.36354	-0.32271	-0.22913	-0.18701	-0.31107	-0.33857
-0.45107	-0.4498	-0.36836	-0.37358	-0.42219	-0.44131	-0.3988	-0.45615	-0.43935	-0.40219	-0.39863	-0.41308	-0.4565	-0.38454	-0.41514	-0.44137	-0.39997	-0.4355	-0.43246	-0.39866	-0.42873	-0.39868	-0.42067	-0.38528	-0.40391	-0.3885	-0.39466	-0.34796	-0.35896	-0.38514	-0.36212	-0.39754	-0.38485	-0.42247	-0.38312	-0.36577	-0.33739	-0.35673	-0.39208	-0.42357	-0.40994	-0.41894	-0.38795	-0.39972	-0.38382	-0.33786	-0.23982	-0.15328	-0.26236	-0.28475
-0.37748	-0.36657	-0.32026	-0.35395	-0.3727	-0.38446	-0.35625	-0.37869	-0.34952	-0.35866	-0.33925	-0.36772	-0.37987	-0.29696	-0.34796	-0.35561	-0.33564	-0.35703	-0.35954	-0.33109	-0.37286	-0.3196	-0.36282	-0.32941	-0.3542	-0.30667	-0.31853	-0.27052	-0.29204	-0.31664	-0.29915	-0.32692	-0.32158	-0.35337	-0.32653	-0.30346	-0.27077	-0.2843	-0.32726	-0.35962	-0.35416	-0.34886	-0.32663	-0.34046	-0.32037	-0.26505	-0.17497	-0.15	-0.2512	-0.25957
-0.41033	-0.42734	-0.33676	-0.37619	-0.41176	-0.44971	-0.3933	-0.43321	-0.41007	-0.39105	-0.39243	-0.39839	-0.43943	-0.36481	-0.39819	-0.43694	-0.3852	-0.40019	-0.41282	-0.37553	-0.41517	-0.37919	-0.40609	-0.36585	-0.39536	-0.38536	-0.37112	-0.34217	-0.3398	-0.3723	-0.348	-0.38323	-0.36668	-0.40387	-0.36642	-0.34627	-0.32672	-0.34392	-0.38518	-0.40897	-0.40546	-0.42054	-0.37899	-0.40332	-0.37113	-0.32723	-0.23412	-0.16378	-0.27209	-0.28337
-0.39343	-0.38654	-0.33508	-0.35263	-0.41112	-0.42943	-0.3801	-0.42149	-0.3932	-0.3813	-0.38137	-0.36478	-0.43627	-0.33527	-0.39177	-0.42741	-0.37701	-0.39381	-0.40824	-0.37379	-0.3786	-0.36598	-0.40754	-0.35149	-0.37859	-0.36136	-0.35323	-0.32533	-0.32098	-0.34824	-0.34451	-0.36292	-0.35704	-0.38634	-0.35885	-0.34522	-0.31197	-0.32474	-0.36929	-0.39335	-0.39927	-0.39771	-0.36591	-0.37188	-0.36141	-0.31204	-0.21156	-0.14059	-0.25203	-0.2811
-0.40608	-0.40189	-0.33264	-0.35019	-0.39335	-0.42379	-0.37616	-0.40388	-0.39371	-0.3696	-0.34869	-0.35726	-0.42189	-0.34414	-0.36401	-0.40233	-0.37035	-0.38349	-0.38492	-0.34015	-0.39509	-0.38395	-0.39729	-0.35669	-0.36703	-0.35539	-0.35065	-0.31468	-0.3181	-0.34467	-0.32698	-0.35901	-0.34732	-0.36906	-0.35622	-0.31631	-0.29546	-0.30876	-0.3538	-0.39759	-0.3798	-0.39304	-0.34324	-0.36119	-0.33699	-0.28939	-0.20169	-0.16339	-0.30873	-0.34297
-0.41891	-0.40045	-0.35289	-0.36475	-0.42113	-0.42325	-0.39742	-0.4386	-0.40673	-0.41219	-0.37555	-0.39313	-0.44338	-0.35302	-0.37956	-0.43944	-0.38885	-0.40054	-0.41374	-0.35584	-0.41622	-0.37973	-0.40881	-0.37587	-0.37887	-0.37853	-0.37268	-0.33177	-0.34294	-0.37174	-0.35958	-0.37581	-0.36838	-0.40697	-0.38309	-0.34755	-0.33082	-0.34138	-0.384	-0.41479	-0.40104	-0.40566	-0.37987	-0.39827	-0.37257	-0.32717	-0.2306	-0.16731	-0.27884	-0.30261
-0.40426	-0.40637	-0.33141	-0.34321	-0.40341	-0.41028	-0.37941	-0.42308	-0.38138	-0.37151	-0.35761	-0.37733	-0.41751	-0.34211	-0.38238	-0.39912	-0.38831	-0.37935	-0.40513	-0.37631	-0.38789	-0.36877	-0.39855	-0.36277	-0.37329	-0.3615	-0.36358	-0.32238	-0.3288	-0.35891	-0.34817	-0.37648	-0.35556	-0.39298	-0.36504	-0.32904	-0.31341	-0.32418	-0.36983	-0.40577	-0.3999	-0.39617	-0.36701	-0.3944	-0.36019	-0.31544	-0.21427	-0.14979	-0.2841	-0.3164
-0.37551	-0.40783	-0.31037	-0.31523	-0.39492	-0.39266	-0.3637	-0.41256	-0.40241	-0.39695	-0.36018	-0.38677	-0.40991	-0.36572	-0.37231	-0.42027	-0.3927	-0.38882	-0.39643	-0.37361	-0.38921	-0.35609	-0.37921	-0.34572	-0.38374	-0.37814	-0.36676	-0.33053	-0.34605	-0.36443	-0.35492	-0.38051	-0.38005	-0.40016	-0.37259	-0.33663	-0.34929	-0.35241	-0.38067	-0.41985	-0.40359	-0.41024	-0.37479	-0.39149	-0.37219	-0.32615	-0.23501	-0.14409	-0.26388	-0.2956
-0.40899	-0.42194	-0.34289	-0.36826	-0.3968	-0.42591	-0.3914	-0.44001	-0.39435	-0.38846	-0.36821	-0.37869	-0.45068	-0.36544	-0.38864	-0.42104	-0.39238	-0.40492	-0.405	-0.36707	-0.41189	-0.36496	-0.39825	-0.359	-0.38482	-0.3724	-0.35363	-0.31782	-0.31836	-0.35512	-0.33601	-0.3656	-0.35517	-0.38615	-0.34725	-0.32592	-0.30204	-0.32064	-0.35947	-0.38965	-0.37342	-0.37453	-0.35144	-0.36854	-0.3386	-0.29602	-0.20352	-0.17718	-0.30765	-0.3294
-0.41728	-0.41297	-0.35046	-0.35782	-0.42899	-0.41675	-0.3984	-0.42119	-0.40227	-0.39396	-0.35558	-0.38442	-0.44451	-0.35986	-0.38653	-0.42912	-0.38818	-0.39522	-0.41133	-0.37195	-0.42182	-0.37757	-0.40705	-0.36375	-0.40562	-0.3643	-0.35685	-0.31949	-0.32515	-0.35539	-0.33883	-0.37102	-0.35574	-0.39715	-0.36425	-0.33341	-0.3141	-0.32778	-0.36954	-0.3993	-0.38607	-0.39086	-0.36247	-0.37744	-0.35546	-0.31303	-0.21515	-0.17227	-0.30352	-0.33246
-0.37893	-0.39058	-0.32508	-0.36301	-0.40411	-0.40553	-0.37511	-0.38166	-0.42064	-0.38686	-0.37486	-0.37799	-0.42962	-0.34348	-0.3655	-0.40825	-0.41688	-0.41637	-0.43353	-0.40277	-0.4214	-0.37532	-0.42869	-0.36868	-0.39681	-0.38521	-0.37805	-0.34643	-0.34808	-0.37925	-0.37238	-0.39293	-0.37474	-0.42096	-0.37637	-0.36562	-0.34045	-0.35303	-0.40238	-0.43753	-0.43478	-0.4259	-0.39694	-0.40666	-0.37654	-0.3327	-0.22785	-0.09016	-0.20268	-0.24753
-0.36926	-0.3774	-0.31605	-0.33505	-0.38594	-0.40013	-0.36192	-0.36853	-0.36255	-0.36845	-0.33724	-0.37652	-0.39039	-0.34384	-0.37308	-0.37214	-0.38517	-0.38291	-0.41092	-0.36027	-0.3946	-0.3648	-0.39701	-0.35904	-0.37975	-0.36682	-0.35147	-0.31336	-0.31535	-0.35629	-0.33677	-0.36137	-0.35649	-0.38252	-0.35365	-0.33625	-0.30414	-0.32032	-0.36584	-0.40763	-0.41117	-0.39831	-0.37086	-0.38132	-0.35695	-0.31029	-0.22291	-0.1167	-0.26902	-0.29675
-0.38549	-0.34503	-0.29263	-0.36344	-0.34349	-0.37222	-0.35271	-0.35721	-0.36194	-0.34396	-0.31812	-0.35876	-0.38156	-0.33533	-0.34808	-0.40078	-0.35612	-0.36341	-0.37437	-0.34373	-0.38441	-0.34828	-0.35445	-0.3077	-0.34247	-0.33669	-0.31908	-0.29281	-0.28869	-0.32345	-0.31068	-0.33618	-0.34533	-0.35713	-0.33041	-0.30696	-0.27379	-0.29204	-0.3379	-0.3652	-0.36135	-0.36721	-0.33865	-0.34658	-0.32309	-0.27824	-0.18768	-0.20151	-0.3293	-0.35717
-0.35152	-0.36629	-0.31415	-0.33359	-0.39018	-0.39573	-0.35745	-0.38323	-0.34253	-0.36215	-0.31805	-0.34793	-0.38593	-0.29965	-0.33032	-0.37586	-0.33073	-0.36382	-0.36662	-0.36078	-0.38746	-0.3407	-0.38717	-0.32728	-0.35028	-0.34193	-0.3416	-0.28757	-0.28779	-0.31907	-0.30654	-0.33517	-0.33111	-0.36101	-0.33311	-0.30586	-0.28086	-0.30432	-0.33386	-0.36705	-0.36621	-0.3756	-0.34534	-0.34605	-0.32054	-0.27095	-0.17992	-0.19477	-0.29599	-0.33253
-0.40703	-0.39957	-0.33845	-0.37997	-0.4132	-0.42907	-0.4004	-0.43257	-0.39978	-0.39638	-0.37512	-0.40674	-0.44885	-0.39649	-0.41044	-0.43953	-0.40731	-0.42075	-0.41874	-0.38444	-0.42501	-0.39061	-0.4323	-0.39461	-0.39949	-0.39614	-0.38231	-0.34952	-0.35182	-0.38219	-0.36832	-0.40135	-0.37819	-0.41965	-0.37844	-0.36521	-0.33599	-0.34782	-0.39667	-0.42185	-0.4209	-0.42678	-0.38877	-0.39534	-0.38256	-0.33463	-0.24369	-0.16926	-0.30695	-0.33427
-0.43859	-0.41877	-0.3875	-0.38955	-0.41287	-0.43221	-0.41216	-0.41652	-0.41374	-0.39303	-0.38041	-0.39118	-0.43951	-0.37021	-0.39628	-0.45227	-0.42252	-0.41985	-0.4297	-0.37879	-0.42268	-0.39903	-0.42652	-0.38484	-0.39201	-0.39018	-0.37601	-0.33608	-0.3464	-0.37576	-0.37255	-0.37579	-0.37614	-0.42214	-0.37469	-0.35389	-0.33988	-0.34573	-0.3949	-0.41216	-0.41013	-0.41447	-0.38943	-0.41536	-0.38052	-0.33638	-0.23725	-0.19259	-0.31521	-0.34927
-0.40935	-0.39455	-0.32161	-0.34598	-0.39981	-0.39394	-0.37969	-0.39443	-0.38062	-0.39218	-0.33864	-0.36089	-0.42103	-0.35965	-0.4016	-0.43301	-0.35629	-0.40287	-0.40481	-0.37209	-0.4137	-0.36847	-0.4018	-0.34646	-0.39243	-0.36584	-0.36453	-0.32874	-0.32477	-0.36311	-0.34969	-0.36931	-0.37343	-0.38639	-0.36304	-0.33991	-0.31606	-0.3314	-0.37657	-0.40396	-0.39599	-0.39687	-0.36551	-0.38372	-0.35945	-0.31578	-0.21797	-0.17928	-0.3139	-0.33556
-0.39537	-0.40179	-0.33297	-0.35594	-0.39948	-0.41299	-0.36881	-0.38979	-0.39975	-0.37405	-0.33674	-0.39563	-0.4319	-0.3912	-0.38412	-0.43604	-0.3975	-0.42592	-0.42349	-0.38733	-0.42596	-0.39675	-0.4357	-0.36846	-0.39878	-0.37922	-0.37216	-0.33775	-0.34173	-0.37788	-0.35601	-0.38256	-0.38224	-0.40039	-0.37203	-0.35957	-0.32683	-0.34586	-0.38602	-0.42062	-0.41396	-0.41589	-0.39006	-0.40502	-0.372	-0.31932	-0.21557	-0.21122	-0.33771	-0.36492
-0.40357	-0.4283	-0.34864	-0.3637	-0.40068	-0.42392	-0.37893	-0.41196	-0.40411	-0.39101	-0.35994	-0.41459	-0.44722	-0.38188	-0.39951	-0.43226	-0.41721	-0.41417	-0.43831	-0.39831	-0.44755	-0.39692	-0.43553	-0.39782	-0.41857	-0.41356	-0.39535	-0.35632	-0.35783	-0.39028	-0.37308	-0.40361	-0.40578	-0.42696	-0.39424	-0.37915	-0.35469	-0.37191	-0.40604	-0.43711	-0.43675	-0.43352	-0.40693	-0.4241	-0.39763	-0.35344	-0.26219	-0.18136	-0.31636	-0.35265
-0.40156	-0.36893	-0.3324	-0.38794	-0.39092	-0.40728	-0.38406	-0.41231	-0.38862	-0.38526	-0.37233	-0.38222	-0.44766	-0.36096	-0.38346	-0.41909	-0.40298	-0.40456	-0.40862	-0.37232	-0.40945	-0.38601	-0.42463	-0.38339	-0.3837	-0.38322	-0.36889	-0.34534	-0.3478	-0.37086	-0.36168	-0.3823	-0.37991	-0.41693	-0.37799	-0.35999	-0.32513	-0.34617	-0.39364	-0.41926	-0.4075	-0.4206	-0.38143	-0.39227	-0.37069	-0.33672	-0.22908	-0.18293	-0.30894	-0.3371
-0.35505	-0.38564	-0.3378	-0.36015	-0.39572	-0.40469	-0.37515	-0.39089	-0.38419	-0.39538	-0.34893	-0.39938	-0.4179	-0.3642	-0.38382	-0.44265	-0.38619	-0.41186	-0.41693	-0.39485	-0.425	-0.39608	-0.44171	-0.38606	-0.41554	-0.40032	-0.3914	-0.3574	-0.36462	-0.39463	-0.3709	-0.39901	-0.39804	-0.42427	-0.38472	-0.37848	-0.34851	-0.35876	-0.40351	-0.4336	-0.43666	-0.43514	-0.40129	-0.4129	-0.39175	-0.34878	-0.2519	-0.20391	-0.31699	-0.35043
-0.41492	-0.36952	-0.33442	-0.33404	-0.38378	-0.3875	-0.34113	-0.38726	-0.3574	-0.3373	-0.3308	-0.33975	-0.42743	-0.33632	-0.37106	-0.42235	-0.36781	-0.36883	-0.41	-0.34363	-0.40362	-0.36497	-0.40211	-0.35306	-0.36773	-0.36587	-0.34497	-0.30471	-0.30878	-0.34994	-0.34258	-0.35617	-0.36202	-0.39318	-0.3529	-0.33151	-0.2865	-0.31373	-0.35393	-0.39298	-0.37854	-0.38609	-0.35239	-0.36456	-0.33806	-0.30048	-0.20351	-0.1924	-0.33271	-0.35707
-0.39811	-0.41739	-0.31879	-0.37793	-0.41267	-0.40464	-0.38221	-0.40985	-0.39285	-0.38731	-0.36864	-0.39487	-0.43753	-0.36054	-0.38689	-0.45439	-0.40158	-0.41597	-0.43052	-0.40126	-0.43766	-0.39161	-0.42605	-0.38851	-0.41131	-0.39266	-0.38503	-0.35226	-0.35782	-0.39143	-0.37001	-0.38609	-0.38349	-0.41984	-0.37852	-0.36318	-0.33883	-0.35435	-0.39456	-0.41886	-0.41649	-0.42317	-0.39163	-0.41066	-0.38385	-0.33408	-0.24022	-0.19071	-0.31732	-0.34719
-0.40616	-0.4126	-0.35067	-0.35561	-0.40145	-0.40536	-0.34857	-0.40557	-0.4037	-0.37909	-0.32643	-0.37243	-0.41854	-0.3621	-0.39182	-0.47401	-0.39714	-0.41479	-0.42501	-0.37319	-0.42769	-0.3977	-0.438	-0.38183	-0.39208	-0.39202	-0.36684	-0.34082	-0.34484	-0.38294	-0.36059	-0.38502	-0.37596	-0.41054	-0.37603	-0.3496	-0.33455	-0.34138	-0.38659	-0.41404	-0.40756	-0.42518	-0.38699	-0.40444	-0.37813	-0.33419	-0.22954	-0.18394	-0.3228	-0.36306
-0.41964	-0.43914	-0.36692	-0.37629	-0.39861	-0.42488	-0.39742	-0.44154	-0.38995	-0.37631	-0.37396	-0.39419	-0.45915	-0.37349	-0.41798	-0.46793	-0.43042	-0.43218	-0.44595	-0.41209	-0.44513	-0.42798	-0.4377	-0.40118	-0.40508	-0.42389	-0.39639	-0.36922	-0.37071	-0.40364	-0.39022	-0.41194	-0.41252	-0.4406	-0.40231	-0.38845	-0.35997	-0.36977	-0.4076	-0.43219	-0.42318	-0.43392	-0.40956	-0.42088	-0.40267	-0.35645	-0.25794	-0.20107	-0.33399	-0.36432
-0.41694	-0.42001	-0.35749	-0.38625	-0.40603	-0.44052	-0.37545	-0.42042	-0.41132	-0.39918	-0.35909	-0.38877	-0.44349	-0.36758	-0.39085	-0.42541	-0.40844	-0.4152	-0.43552	-0.38446	-0.44156	-0.40484	-0.43735	-0.38366	-0.41781	-0.39672	-0.39146	-0.35159	-0.34858	-0.37791	-0.36576	-0.39754	-0.3889	-0.43519	-0.38749	-0.36958	-0.35216	-0.35061	-0.39904	-0.42922	-0.41424	-0.41401	-0.38813	-0.40822	-0.38143	-0.34466	-0.24735	-0.15696	-0.30288	-0.34399
-0.39921	-0.41204	-0.34352	-0.36475	-0.3919	-0.44232	-0.37877	-0.41691	-0.39708	-0.39253	-0.36333	-0.41309	-0.44165	-0.37316	-0.38964	-0.4434	-0.41776	-0.41671	-0.43641	-0.40312	-0.45109	-0.40732	-0.43606	-0.39511	-0.41249	-0.41556	-0.40628	-0.36148	-0.36731	-0.40895	-0.39033	-0.41274	-0.40856	-0.43914	-0.40872	-0.39322	-0.36281	-0.37504	-0.41589	-0.45927	-0.45456	-0.45509	-0.42376	-0.43148	-0.41044	-0.35316	-0.25549	-0.16892	-0.32238	-0.34782
-0.40948	-0.42989	-0.34639	-0.36541	-0.41329	-0.41762	-0.41414	-0.41797	-0.39726	-0.39778	-0.36883	-0.3995	-0.4541	-0.38139	-0.42831	-0.46154	-0.42162	-0.42271	-0.43852	-0.40702	-0.44919	-0.40242	-0.43968	-0.38444	-0.41173	-0.41247	-0.39551	-0.3569	-0.35985	-0.39754	-0.38378	-0.40621	-0.40864	-0.44537	-0.39935	-0.38057	-0.35657	-0.36613	-0.41264	-0.44342	-0.43289	-0.43371	-0.41585	-0.4243	-0.40613	-0.35379	-0.25121	-0.1717	-0.30897	-0.33801
-0.37982	-0.38808	-0.31671	-0.34913	-0.37586	-0.41316	-0.36085	-0.3765	-0.37749	-0.3388	-0.3429	-0.38016	-0.41466	-0.33919	-0.37975	-0.4347	-0.36483	-0.38087	-0.4035	-0.3846	-0.41193	-0.38959	-0.4186	-0.36622	-0.37543	-0.38162	-0.36703	-0.33333	-0.33716	-0.36933	-0.35132	-0.37125	-0.36873	-0.40829	-0.36934	-0.34624	-0.32358	-0.33406	-0.38659	-0.40234	-0.40658	-0.41158	-0.38751	-0.39105	-0.36649	-0.31986	-0.22548	-0.21725	-0.34292	-0.38181
-0.40935	-0.39829	-0.31832	-0.37432	-0.40187	-0.40614	-0.40112	-0.42007	-0.40774	-0.38123	-0.37636	-0.39912	-0.43578	-0.38447	-0.40682	-0.45715	-0.39084	-0.43216	-0.43358	-0.40246	-0.4271	-0.40304	-0.43294	-0.40256	-0.40923	-0.4085	-0.40387	-0.37484	-0.3743	-0.39663	-0.38238	-0.40125	-0.41082	-0.43231	-0.39424	-0.37852	-0.35403	-0.37337	-0.41704	-0.44336	-0.43469	-0.44106	-0.41564	-0.42247	-0.39949	-0.35394	-0.25889	-0.1946	-0.33218	-0.35425
-0.39429	-0.40534	-0.3283	-0.35321	-0.40117	-0.40693	-0.3664	-0.39902	-0.3902	-0.38981	-0.34947	-0.35893	-0.42704	-0.3767	-0.39609	-0.4546	-0.4026	-0.41144	-0.43943	-0.38785	-0.43045	-0.38999	-0.44396	-0.37468	-0.40404	-0.39936	-0.38022	-0.35336	-0.35162	-0.38755	-0.36786	-0.3955	-0.38833	-0.42347	-0.38693	-0.36459	-0.34105	-0.35035	-0.40165	-0.43034	-0.42081	-0.4328	-0.39296	-0.40646	-0.38073	-0.33693	-0.24101	-0.20524	-0.35207	-0.38254
-0.43639	-0.42812	-0.35148	-0.39155	-0.39485	-0.43734	-0.42827	-0.43501	-0.40807	-0.39948	-0.37391	-0.41333	-0.46069	-0.40118	-0.41235	-0.46089	-0.41692	-0.42125	-0.44502	-0.4181	-0.46386	-0.40991	-0.46117	-0.39292	-0.4155	-0.4168	-0.40451	-0.3537	-0.35612	-0.38977	-0.37797	-0.41	-0.39362	-0.43877	-0.38578	-0.38005	-0.35612	-0.36424	-0.40706	-0.44025	-0.42979	-0.44044	-0.41538	-0.41866	-0.40403	-0.34941	-0.25301	-0.20115	-0.33667	-0.37288
-0.39671	-0.40737	-0.32826	-0.35045	-0.39041	-0.40302	-0.38785	-0.39932	-0.40468	-0.39131	-0.3603	-0.3978	-0.44656	-0.38411	-0.38094	-0.41761	-0.42198	-0.40572	-0.42314	-0.40598	-0.42658	-0.40914	-0.42458	-0.37997	-0.40988	-0.39525	-0.388	-0.35338	-0.35193	-0.38368	-0.36695	-0.40284	-0.38331	-0.42107	-0.38745	-0.37225	-0.34563	-0.35444	-0.39033	-0.42135	-0.42119	-0.4181	-0.39706	-0.40543	-0.38232	-0.33971	-0.23948	-0.17351	-0.31301	-0.34502
-0.42141	-0.41554	-0.33443	-0.35223	-0.37916	-0.4343	-0.39995	-0.40964	-0.38965	-0.39317	-0.366	-0.3933	-0.43643	-0.40462	-0.41044	-0.44702	-0.40751	-0.41484	-0.43189	-0.4012	-0.43226	-0.40433	-0.42379	-0.39532	-0.41169	-0.40357	-0.39016	-0.35488	-0.35914	-0.39151	-0.3794	-0.39921	-0.39973	-0.43147	-0.39502	-0.37588	-0.35343	-0.36639	-0.40935	-0.42344	-0.42775	-0.44016	-0.40396	-0.42091	-0.39601	-0.3508	-0.25689	-0.17684	-0.31099	-0.34415
-0.39751	-0.39422	-0.34605	-0.36909	-0.39253	-0.42907	-0.40374	-0.42506	-0.42395	-0.40557	-0.38871	-0.40959	-0.46981	-0.3816	-0.40759	-0.44626	-0.39665	-0.43292	-0.4271	-0.39043	-0.43417	-0.39446	-0.44783	-0.3928	-0.4238	-0.39832	-0.37727	-0.35965	-0.36332	-0.38595	-0.36259	-0.39747	-0.39533	-0.42935	-0.38868	-0.37104	-0.34556	-0.36049	-0.39967	-0.41728	-0.41877	-0.42975	-0.39139	-0.40269	-0.38937	-0.35309	-0.24715	-0.19208	-0.33233	-0.35029
-0.41228	-0.43008	-0.34243	-0.35267	-0.425	-0.4471	-0.38295	-0.39842	-0.41444	-0.4012	-0.33605	-0.38884	-0.44635	-0.38602	-0.42108	-0.44124	-0.4221	-0.41865	-0.44251	-0.40155	-0.45507	-0.40725	-0.44051	-0.38878	-0.41384	-0.41496	-0.38632	-0.35644	-0.36102	-0.39496	-0.36854	-0.40947	-0.40813	-0.42934	-0.40523	-0.37717	-0.36017	-0.36607	-0.4065	-0.42701	-0.43233	-0.44368	-0.40602	-0.42097	-0.40666	-0.36072	-0.26108	-0.16325	-0.30653	-0.34115
-0.42784	-0.45257	-0.38526	-0.40227	-0.4046	-0.45395	-0.41849	-0.43212	-0.42653	-0.41271	-0.40451	-0.43495	-0.46343	-0.40179	-0.41496	-0.49168	-0.41367	-0.40694	-0.45969	-0.41487	-0.46201	-0.41436	-0.45814	-0.41895	-0.41614	-0.41813	-0.39874	-0.35558	-0.36692	-0.40443	-0.39378	-0.41586	-0.40207	-0.44236	-0.40779	-0.38173	-0.36965	-0.37203	-0.41524	-0.44828	-0.43621	-0.45119	-0.41537	-0.42989	-0.4079	-0.36622	-0.26292	-0.19349	-0.32695	-0.35301
-0.42248	-0.40938	-0.36096	-0.36698	-0.39995	-0.41096	-0.38184	-0.40961	-0.42272	-0.39191	-0.37169	-0.39786	-0.45775	-0.37775	-0.38965	-0.46377	-0.40271	-0.41083	-0.44264	-0.39136	-0.44889	-0.39589	-0.46056	-0.39557	-0.40836	-0.40401	-0.39631	-0.36498	-0.36742	-0.39362	-0.37731	-0.40747	-0.4063	-0.44626	-0.40677	-0.38168	-0.35679	-0.37515	-0.42899	-0.44879	-0.44213	-0.44745	-0.41837	-0.43044	-0.40751	-0.35681	-0.25198	-0.20613	-0.34357	-0.3745
-0.42392	-0.41013	-0.3097	-0.35812	-0.37977	-0.38875	-0.4006	-0.40443	-0.36745	-0.37232	-0.34848	-0.36923	-0.44366	-0.35485	-0.39616	-0.44882	-0.40149	-0.41973	-0.40654	-0.39339	-0.42185	-0.38088	-0.42151	-0.38049	-0.38743	-0.39974	-0.37224	-0.34877	-0.34555	-0.38659	-0.36003	-0.3901	-0.39696	-0.42172	-0.3792	-0.3685	-0.33111	-0.34926	-0.39904	-0.41567	-0.42243	-0.43222	-0.38786	-0.40186	-0.38562	-0.34749	-0.24758	-0.20877	-0.33949	-0.36969
-0.42936	-0.39815	-0.38034	-0.36977	-0.38644	-0.43843	-0.42784	-0.40221	-0.40275	-0.3877	-0.36132	-0.40114	-0.42242	-0.35267	-0.40095	-0.43349	-0.38459	-0.4187	-0.42343	-0.4079	-0.43549	-0.41098	-0.42357	-0.37091	-0.40736	-0.40297	-0.38361	-0.35911	-0.34751	-0.38497	-0.36633	-0.39221	-0.40305	-0.41877	-0.38503	-0.36453	-0.34258	-0.35505	-0.39603	-0.41837	-0.40888	-0.42754	-0.38745	-0.40254	-0.38467	-0.34792	-0.24996	-0.20439	-0.3369	-0.36759
-0.40855	-0.40395	-0.34069	-0.35563	-0.3841	-0.39866	-0.35902	-0.38824	-0.39601	-0.34494	-0.34761	-0.37952	-0.41148	-0.35985	-0.38956	-0.44553	-0.42593	-0.41017	-0.42288	-0.3815	-0.43477	-0.39615	-0.44553	-0.37675	-0.41616	-0.41201	-0.38947	-0.35599	-0.35237	-0.37773	-0.37307	-0.39703	-0.39415	-0.43368	-0.39566	-0.3744	-0.35476	-0.36254	-0.40787	-0.42781	-0.42822	-0.44223	-0.40863	-0.4212	-0.40451	-0.3575	-0.25696	-0.21579	-0.36137	-0.38771
-0.39247	-0.38639	-0.35675	-0.35707	-0.36802	-0.41354	-0.36921	-0.39386	-0.37091	-0.38391	-0.35832	-0.39304	-0.39882	-0.34914	-0.3893	-0.43051	-0.38164	-0.41868	-0.43041	-0.39698	-0.44024	-0.38371	-0.44678	-0.39348	-0.41207	-0.40369	-0.40003	-0.35656	-0.3611	-0.40117	-0.3824	-0.40697	-0.40431	-0.42935	-0.39735	-0.38388	-0.36236	-0.36598	-0.40789	-0.43714	-0.43739	-0.44756	-0.4066	-0.41668	-0.40448	-0.3567	-0.2571	-0.19485	-0.34069	-0.36714
-0.37362	-0.41647	-0.35284	-0.33736	-0.38999	-0.45453	-0.38128	-0.37511	-0.37098	-0.36285	-0.3578	-0.41058	-0.41329	-0.35098	-0.36823	-0.42276	-0.38474	-0.39774	-0.39734	-0.36529	-0.41155	-0.36775	-0.42316	-0.35837	-0.39111	-0.378	-0.36864	-0.33416	-0.33061	-0.3651	-0.34962	-0.3847	-0.37646	-0.41411	-0.37738	-0.36419	-0.33953	-0.3526	-0.38952	-0.40405	-0.41576	-0.43112	-0.38936	-0.40483	-0.37935	-0.3468	-0.23586	-0.20106	-0.32156	-0.34891
-0.40336	-0.41097	-0.36767	-0.37328	-0.4026	-0.41361	-0.37179	-0.42392	-0.39089	-0.38104	-0.38028	-0.38668	-0.45654	-0.38885	-0.40645	-0.43167	-0.40144	-0.42442	-0.42444	-0.3932	-0.41906	-0.40327	-0.43815	-0.38594	-0.40472	-0.39864	-0.37777	-0.34338	-0.34748	-0.37768	-0.3726	-0.39819	-0.39158	-0.4236	-0.3863	-0.37428	-0.33597	-0.35934	-0.39692	-0.41749	-0.42326	-0.42336	-0.39769	-0.41288	-0.38406	-0.34061	-0.24514	-0.22424	-0.35935	-0.39111
-0.37594	-0.3914	-0.33503	-0.35909	-0.39884	-0.38824	-0.38204	-0.36169	-0.38023	-0.36818	-0.32896	-0.37922	-0.43953	-0.4045	-0.39337	-0.4341	-0.39677	-0.41284	-0.42823	-0.39854	-0.43151	-0.38623	-0.43585	-0.38964	-0.40065	-0.40748	-0.39283	-0.35118	-0.34582	-0.38634	-0.37655	-0.397	-0.40323	-0.42875	-0.40888	-0.37603	-0.35751	-0.36277	-0.40885	-0.42602	-0.42987	-0.43438	-0.4052	-0.41914	-0.39326	-0.35017	-0.2576	-0.20394	-0.34487	-0.37095
-0.42147	-0.42019	-0.36036	-0.37544	-0.40854	-0.427	-0.38495	-0.39386	-0.41843	-0.38428	-0.37868	-0.42509	-0.46051	-0.3777	-0.39739	-0.44929	-0.42178	-0.41844	-0.44783	-0.40694	-0.444	-0.40148	-0.45041	-0.39229	-0.41633	-0.41637	-0.38973	-0.35878	-0.35381	-0.38408	-0.37984	-0.39685	-0.40558	-0.43595	-0.40226	-0.37739	-0.35977	-0.37118	-0.41789	-0.42017	-0.4223	-0.43986	-0.4063	-0.42226	-0.40435	-0.3626	-0.25635	-0.20761	-0.32506	-0.36928
-0.40931	-0.37282	-0.33904	-0.36533	-0.38335	-0.38867	-0.37594	-0.38788	-0.37588	-0.36405	-0.34292	-0.37652	-0.44021	-0.34651	-0.37499	-0.41983	-0.41631	-0.39947	-0.43307	-0.39168	-0.4286	-0.37166	-0.43988	-0.37248	-0.3741	-0.39897	-0.3833	-0.34033	-0.34149	-0.38383	-0.36502	-0.39202	-0.38097	-0.42069	-0.38215	-0.36067	-0.33523	-0.35117	-0.40175	-0.41776	-0.4205	-0.43294	-0.3922	-0.40647	-0.38662	-0.33358	-0.23731	-0.21008	-0.33889	-0.37451
-0.3919	-0.39011	-0.3402	-0.36007	-0.39228	-0.3955	-0.36865	-0.37581	-0.37222	-0.36725	-0.33224	-0.35601	-0.42011	-0.37107	-0.39832	-0.43774	-0.4173	-0.42175	-0.42323	-0.38785	-0.42555	-0.38985	-0.43334	-0.39312	-0.42927	-0.412	-0.4008	-0.36018	-0.35112	-0.39348	-0.3782	-0.40594	-0.4053	-0.43817	-0.40599	-0.38545	-0.35794	-0.37103	-0.41496	-0.43728	-0.43689	-0.45304	-0.41353	-0.43157	-0.40065	-0.36206	-0.26273	-0.20812	-0.34151	-0.37584
-0.43818	-0.42169	-0.38712	-0.39106	-0.39735	-0.4275	-0.42714	-0.41404	-0.42144	-0.40345	-0.39553	-0.3922	-0.45688	-0.38689	-0.42584	-0.4525	-0.42807	-0.43951	-0.45462	-0.41093	-0.44511	-0.41574	-0.47942	-0.40571	-0.44688	-0.43305	-0.41655	-0.37374	-0.37383	-0.40771	-0.39172	-0.42825	-0.4227	-0.45808	-0.4262	-0.40094	-0.37028	-0.39112	-0.43334	-0.45191	-0.44719	-0.46592	-0.42905	-0.4455	-0.43054	-0.37973	-0.27887	-0.1902	-0.33987	-0.37242
-0.38579	-0.38702	-0.33369	-0.35392	-0.38164	-0.39618	-0.37631	-0.37638	-0.36513	-0.35625	-0.33796	-0.37082	-0.42089	-0.36077	-0.3881	-0.41461	-0.38876	-0.39403	-0.41556	-0.38837	-0.42771	-0.37647	-0.43436	-0.35988	-0.39639	-0.3941	-0.37133	-0.33058	-0.33451	-0.37625	-0.3694	-0.38407	-0.38202	-0.41364	-0.38375	-0.36316	-0.33898	-0.35274	-0.39345	-0.41116	-0.41155	-0.41874	-0.39232	-0.40183	-0.38338	-0.34168	-0.23928	-0.19097	-0.32398	-0.34896
-0.42463	-0.39946	-0.36347	-0.39153	-0.42003	-0.40265	-0.3821	-0.40321	-0.40177	-0.39981	-0.37301	-0.39092	-0.44835	-0.3823	-0.39838	-0.43237	-0.41477	-0.40902	-0.44218	-0.39453	-0.42162	-0.38896	-0.44738	-0.39063	-0.42125	-0.40693	-0.39705	-0.35311	-0.34998	-0.39394	-0.37145	-0.40812	-0.39531	-0.44586	-0.40406	-0.38387	-0.35925	-0.37329	-0.41186	-0.43628	-0.43202	-0.44253	-0.41713	-0.41994	-0.40013	-0.35641	-0.26074	-0.19734	-0.33714	-0.36165
-0.41353	-0.41056	-0.34891	-0.39651	-0.42265	-0.4351	-0.39607	-0.40382	-0.40889	-0.38365	-0.36772	-0.40254	-0.44392	-0.37797	-0.41393	-0.45017	-0.41095	-0.42235	-0.44196	-0.40419	-0.44802	-0.4055	-0.45413	-0.39382	-0.42507	-0.4212	-0.40298	-0.36592	-0.36726	-0.40202	-0.38927	-0.41966	-0.42275	-0.44866	-0.42142	-0.39457	-0.36547	-0.3827	-0.43507	-0.45079	-0.4509	-0.46088	-0.42994	-0.4463	-0.41893	-0.37825	-0.26886	-0.20829	-0.34074	-0.3664
-0.43567	-0.43225	-0.3682	-0.3828	-0.38603	-0.41384	-0.4094	-0.42114	-0.41547	-0.38051	-0.36899	-0.40548	-0.44648	-0.39708	-0.40725	-0.46385	-0.43192	-0.43536	-0.42939	-0.40184	-0.46681	-0.41572	-0.4514	-0.38865	-0.42352	-0.41525	-0.39771	-0.36161	-0.35421	-0.39102	-0.38132	-0.40962	-0.40212	-0.44208	-0.40297	-0.37943	-0.36736	-0.36933	-0.41742	-0.43355	-0.42554	-0.44156	-0.41642	-0.43022	-0.4086	-0.36365	-0.2592	-0.21057	-0.34784	-0.37228
-0.39996	-0.38336	-0.32664	-0.36529	-0.39029	-0.3859	-0.37102	-0.35157	-0.35635	-0.36135	-0.34819	-0.40428	-0.41977	-0.35774	-0.37118	-0.42546	-0.40386	-0.40251	-0.41214	-0.37725	-0.42233	-0.3964	-0.43088	-0.38072	-0.3975	-0.40631	-0.37738	-0.34168	-0.34202	-0.38098	-0.37912	-0.3883	-0.39426	-0.43343	-0.38412	-0.36898	-0.35444	-0.34959	-0.40149	-0.42157	-0.41516	-0.42632	-0.40433	-0.41496	-0.38493	-0.34847	-0.25354	-0.21024	-0.34515	-0.36755
-0.40571	-0.39709	-0.35423	-0.35809	-0.41696	-0.423	-0.4109	-0.40202	-0.4174	-0.40448	-0.34973	-0.40372	-0.434	-0.36058	-0.39399	-0.43404	-0.40177	-0.40747	-0.43283	-0.38777	-0.43333	-0.38534	-0.43518	-0.38055	-0.40561	-0.40376	-0.38575	-0.34877	-0.34801	-0.37877	-0.37471	-0.39699	-0.3981	-0.43392	-0.40374	-0.37642	-0.35137	-0.35878	-0.40465	-0.41952	-0.42031	-0.44198	-0.40224	-0.41433	-0.39702	-0.34937	-0.2468	-0.21043	-0.33372	-0.37052
-0.42484	-0.40811	-0.35488	-0.39652	-0.41924	-0.41567	-0.38536	-0.40224	-0.39511	-0.39457	-0.36692	-0.38867	-0.44631	-0.38666	-0.41354	-0.44319	-0.43416	-0.42783	-0.44552	-0.40662	-0.42985	-0.40422	-0.45569	-0.38913	-0.40238	-0.41253	-0.41059	-0.36538	-0.35175	-0.38778	-0.37548	-0.40835	-0.40357	-0.44121	-0.39687	-0.38542	-0.3523	-0.36377	-0.41213	-0.43112	-0.42606	-0.43863	-0.40882	-0.42248	-0.40462	-0.36221	-0.25541	-0.20624	-0.33295	-0.35749
-0.40862	-0.3641	-0.3335	-0.37515	-0.37434	-0.40265	-0.39382	-0.39242	-0.39924	-0.39428	-0.34171	-0.40483	-0.43071	-0.37787	-0.40407	-0.42547	-0.39161	-0.39159	-0.43808	-0.38301	-0.43302	-0.39993	-0.43539	-0.37454	-0.39638	-0.40263	-0.39342	-0.35928	-0.34503	-0.38487	-0.3792	-0.3933	-0.40513	-0.43152	-0.3907	-0.38193	-0.35122	-0.35785	-0.41205	-0.42282	-0.41946	-0.43275	-0.41052	-0.41754	-0.3924	-0.35742	-0.25321	-0.19157	-0.32488	-0.35068
-0.42393	-0.39067	-0.36307	-0.35939	-0.38946	-0.41524	-0.37514	-0.38974	-0.38219	-0.38511	-0.36085	-0.38996	-0.42134	-0.36273	-0.39944	-0.41932	-0.41019	-0.40733	-0.43129	-0.39136	-0.42628	-0.37386	-0.41571	-0.36429	-0.39993	-0.40368	-0.38944	-0.3334	-0.33692	-0.3724	-0.36064	-0.38948	-0.38183	-0.42174	-0.39193	-0.36765	-0.34286	-0.35273	-0.39482	-0.40068	-0.40365	-0.4143	-0.39745	-0.39929	-0.38515	-0.34226	-0.24987	-0.19131	-0.32235	-0.35266
-0.43826	-0.41922	-0.37952	-0.3853	-0.40994	-0.40793	-0.3889	-0.41027	-0.40534	-0.38405	-0.37968	-0.39172	-0.44152	-0.38159	-0.40063	-0.4537	-0.42972	-0.43231	-0.45335	-0.40344	-0.45032	-0.39163	-0.45634	-0.38949	-0.41038	-0.40835	-0.3939	-0.3535	-0.35357	-0.39323	-0.38027	-0.40081	-0.40806	-0.42689	-0.40598	-0.37282	-0.3524	-0.36535	-0.4066	-0.42785	-0.42313	-0.43274	-0.40106	-0.41329	-0.39271	-0.35264	-0.24985	-0.21499	-0.35893	-0.38189
-0.38194	-0.38952	-0.31784	-0.38601	-0.40354	-0.40046	-0.39792	-0.3774	-0.39221	-0.37335	-0.34571	-0.38431	-0.42344	-0.37144	-0.39052	-0.44103	-0.41213	-0.40319	-0.45216	-0.39685	-0.43192	-0.39838	-0.45117	-0.38868	-0.39967	-0.40567	-0.39289	-0.35841	-0.34764	-0.38996	-0.37688	-0.40614	-0.39354	-0.42934	-0.39379	-0.3778	-0.3469	-0.3603	-0.40592	-0.42756	-0.42714	-0.437	-0.40233	-0.41355	-0.39733	-0.35306	-0.25611	-0.21711	-0.35123	-0.37764
-0.42126	-0.41056	-0.34872	-0.35477	-0.3899	-0.41144	-0.40112	-0.40808	-0.4021	-0.3853	-0.3634	-0.38306	-0.44298	-0.37947	-0.39534	-0.44271	-0.41902	-0.41023	-0.40813	-0.39808	-0.42578	-0.39778	-0.43462	-0.37769	-0.40544	-0.40197	-0.37965	-0.34708	-0.33998	-0.38753	-0.36555	-0.39361	-0.39296	-0.42723	-0.3987	-0.37501	-0.3598	-0.35665	-0.40845	-0.41652	-0.41766	-0.43434	-0.3999	-0.41226	-0.39807	-0.34697	-0.25305	-0.21573	-0.35319	-0.38019
-0.42072	-0.4134	-0.36716	-0.3519	-0.41277	-0.42275	-0.40787	-0.39657	-0.40258	-0.37889	-0.36634	-0.39199	-0.44541	-0.37469	-0.40213	-0.44634	-0.42238	-0.41857	-0.45298	-0.39251	-0.43965	-0.39947	-0.45307	-0.39435	-0.40696	-0.41371	-0.39754	-0.3573	-0.34895	-0.39614	-0.37811	-0.4141	-0.40417	-0.44312	-0.40323	-0.3835	-0.36234	-0.36733	-0.41246	-0.43827	-0.43373	-0.44537	-0.41744	-0.42922	-0.40718	-0.36568	-0.26305	-0.20318	-0.34182	-0.37747
-0.41051	-0.42819	-0.3524	-0.3706	-0.37692	-0.43433	-0.40988	-0.39719	-0.39863	-0.36911	-0.34726	-0.39592	-0.44953	-0.37509	-0.39918	-0.43584	-0.4077	-0.39995	-0.4332	-0.40824	-0.43887	-0.40341	-0.4345	-0.38996	-0.39176	-0.41596	-0.39871	-0.35682	-0.35033	-0.39526	-0.3708	-0.40195	-0.40676	-0.43341	-0.40489	-0.38024	-0.35705	-0.35854	-0.41274	-0.4282	-0.43244	-0.43568	-0.4112	-0.42688	-0.40294	-0.35599	-0.25477	-0.21621	-0.34968	-0.38202
-0.40224	-0.3967	-0.37138	-0.37903	-0.39211	-0.43705	-0.41897	-0.41289	-0.4127	-0.38851	-0.3822	-0.40818	-0.45339	-0.38075	-0.39751	-0.44076	-0.41265	-0.39462	-0.44237	-0.40771	-0.45462	-0.40627	-0.45025	-0.3841	-0.4189	-0.40756	-0.40587	-0.36063	-0.36041	-0.39196	-0.38199	-0.41227	-0.39788	-0.4353	-0.40142	-0.3812	-0.36426	-0.36335	-0.41563	-0.43029	-0.42216	-0.44564	-0.41322	-0.42455	-0.39965	-0.35724	-0.25696	-0.20378	-0.3365	-0.37045
-0.42536	-0.42933	-0.35217	-0.36591	-0.41874	-0.40623	-0.4145	-0.40363	-0.43309	-0.40632	-0.35261	-0.43469	-0.44995	-0.39799	-0.41573	-0.43054	-0.40935	-0.41625	-0.42684	-0.40515	-0.45007	-0.41582	-0.45392	-0.39172	-0.43123	-0.41499	-0.39467	-0.36182	-0.35666	-0.38937	-0.37604	-0.41253	-0.40017	-0.43883	-0.39465	-0.38338	-0.36223	-0.36034	-0.41119	-0.42915	-0.41864	-0.44351	-0.41457	-0.425	-0.40737	-0.36203	-0.26359	-0.21275	-0.34224	-0.36974
-0.43357	-0.43487	-0.36858	-0.37748	-0.42384	-0.41446	-0.41284	-0.40992	-0.41851	-0.39958	-0.40123	-0.41368	-0.4551	-0.39901	-0.39532	-0.47129	-0.42888	-0.41546	-0.45633	-0.42467	-0.4476	-0.40843	-0.45246	-0.39677	-0.4244	-0.41455	-0.39281	-0.3624	-0.36197	-0.39142	-0.38762	-0.40805	-0.40974	-0.4291	-0.40688	-0.38737	-0.36472	-0.36302	-0.41718	-0.43761	-0.43223	-0.44796	-0.41914	-0.43131	-0.40463	-0.36465	-0.26173	-0.21306	-0.34805	-0.38008
-0.44025	-0.43292	-0.37285	-0.38982	-0.40643	-0.447	-0.43512	-0.41739	-0.42443	-0.39775	-0.3791	-0.40122	-0.4458	-0.36439	-0.38543	-0.45479	-0.40611	-0.40338	-0.42475	-0.40621	-0.44788	-0.39358	-0.43482	-0.38809	-0.42069	-0.40792	-0.4023	-0.35122	-0.35651	-0.39067	-0.37214	-0.40484	-0.39682	-0.42749	-0.40112	-0.37891	-0.35543	-0.36393	-0.40684	-0.42408	-0.41803	-0.44287	-0.40328	-0.41731	-0.39672	-0.34993	-0.25107	-0.21492	-0.35327	-0.37262
-0.43941	-0.42061	-0.37079	-0.39962	-0.41375	-0.42757	-0.41671	-0.40002	-0.40783	-0.38369	-0.38156	-0.39933	-0.45533	-0.38272	-0.3935	-0.45774	-0.44806	-0.41955	-0.44801	-0.40241	-0.43595	-0.40684	-0.45358	-0.39521	-0.4129	-0.41085	-0.39523	-0.35873	-0.35491	-0.39196	-0.37391	-0.40356	-0.40409	-0.44506	-0.39958	-0.38434	-0.35018	-0.36517	-0.40894	-0.42882	-0.423	-0.44082	-0.40814	-0.42364	-0.39856	-0.36172	-0.25848	-0.21736	-0.35005	-0.37771
-0.38625	-0.41224	-0.35037	-0.35079	-0.39403	-0.40362	-0.41118	-0.37087	-0.3911	-0.36432	-0.35505	-0.39978	-0.42033	-0.36542	-0.39742	-0.43288	-0.40731	-0.40988	-0.43073	-0.39685	-0.43037	-0.39683	-0.44005	-0.37886	-0.40282	-0.39246	-0.37767	-0.34277	-0.34183	-0.38277	-0.36326	-0.3876	-0.39415	-0.42638	-0.39114	-0.37232	-0.35366	-0.3505	-0.39965	-0.41425	-0.41377	-0.43116	-0.40205	-0.41304	-0.3912	-0.35041	-0.24357	-0.19578	-0.32948	-0.35924
-0.37974	-0.37649	-0.32905	-0.35206	-0.36969	-0.39491	-0.38125	-0.38853	-0.38698	-0.35159	-0.34222	-0.38462	-0.40572	-0.33723	-0.36937	-0.42739	-0.39076	-0.38843	-0.40681	-0.37729	-0.43134	-0.37592	-0.41236	-0.36647	-0.39526	-0.38412	-0.35692	-0.32512	-0.33	-0.36619	-0.35853	-0.37436	-0.37884	-0.40464	-0.37545	-0.36013	-0.33209	-0.33886	-0.38826	-0.39778	-0.4045	-0.4167	-0.38687	-0.39556	-0.38127	-0.3342	-0.23487	-0.20947	-0.34382	-0.36841
-0.38943	-0.42077	-0.33761	-0.38843	-0.3785	-0.41065	-0.43502	-0.39483	-0.40087	-0.39486	-0.36706	-0.39272	-0.42547	-0.3619	-0.40626	-0.42876	-0.39038	-0.40656	-0.41406	-0.38791	-0.4274	-0.38785	-0.42093	-0.37145	-0.38428	-0.39881	-0.37913	-0.34095	-0.3441	-0.38204	-0.37146	-0.39243	-0.37996	-0.42297	-0.38713	-0.36697	-0.34591	-0.35162	-0.39576	-0.40928	-0.41174	-0.42176	-0.3982	-0.41174	-0.38889	-0.34928	-0.24726	-0.19847	-0.33613	-0.35684
-0.36281	-0.3862	-0.32254	-0.36258	-0.39233	-0.42534	-0.40797	-0.37998	-0.38209	-0.36728	-0.33671	-0.39807	-0.42027	-0.36352	-0.38696	-0.42602	-0.38077	-0.40384	-0.4008	-0.38204	-0.42899	-0.38627	-0.41495	-0.37222	-0.40216	-0.40441	-0.38768	-0.34769	-0.34523	-0.38953	-0.37366	-0.38531	-0.39475	-0.42014	-0.38841	-0.36953	-0.35822	-0.35533	-0.40485	-0.41737	-0.42164	-0.4353	-0.3997	-0.414	-0.38601	-0.3447	-0.25186	-0.21351	-0.33704	-0.3654
-0.42967	-0.41594	-0.35952	-0.38492	-0.43053	-0.43445	-0.42487	-0.42172	-0.41987	-0.41684	-0.36264	-0.40958	-0.46293	-0.39047	-0.41324	-0.46859	-0.44073	-0.44154	-0.46125	-0.42464	-0.46572	-0.40794	-0.46067	-0.40233	-0.41518	-0.42212	-0.40924	-0.36653	-0.35934	-0.40002	-0.39539	-0.42342	-0.41294	-0.44976	-0.4223	-0.40415	-0.37612	-0.37085	-0.4281	-0.43846	-0.43876	-0.45508	-0.42512	-0.42978	-0.4115	-0.36521	-0.27038	-0.22034	-0.35606	-0.38914
-0.40472	-0.40804	-0.34562	-0.38083	-0.40872	-0.44561	-0.40427	-0.40867	-0.39499	-0.38211	-0.36412	-0.38434	-0.44729	-0.37341	-0.391	-0.4379	-0.41918	-0.41012	-0.42858	-0.38982	-0.44134	-0.3992	-0.44449	-0.38092	-0.40254	-0.41233	-0.3856	-0.34929	-0.3431	-0.38367	-0.36319	-0.39805	-0.39546	-0.42271	-0.40043	-0.38095	-0.35797	-0.35272	-0.40043	-0.41116	-0.41018	-0.4338	-0.39878	-0.41336	-0.3914	-0.35306	-0.25599	-0.21513	-0.33823	-0.36697
-0.4156	-0.4069	-0.37315	-0.3658	-0.39081	-0.41539	-0.39112	-0.38322	-0.3933	-0.38544	-0.36189	-0.40346	-0.41786	-0.36214	-0.41382	-0.4448	-0.41497	-0.42033	-0.44592	-0.40041	-0.44665	-0.38654	-0.45066	-0.39314	-0.39846	-0.41969	-0.39552	-0.3655	-0.35231	-0.39263	-0.38934	-0.40516	-0.40479	-0.44849	-0.40659	-0.38099	-0.36405	-0.3737	-0.41405	-0.4311	-0.43565	-0.4498	-0.41437	-0.42729	-0.41055	-0.36446	-0.26355	-0.22221	-0.35976	-0.38823
-0.43548	-0.41983	-0.32284	-0.36834	-0.38764	-0.41885	-0.42732	-0.41711	-0.39332	-0.36568	-0.36134	-0.40005	-0.45418	-0.37728	-0.4037	-0.43004	-0.43213	-0.42276	-0.4378	-0.39811	-0.45383	-0.4098	-0.44156	-0.38737	-0.41271	-0.41404	-0.39806	-0.35723	-0.36195	-0.38679	-0.37637	-0.40427	-0.40211	-0.4398	-0.40725	-0.3775	-0.36184	-0.36702	-0.41155	-0.41896	-0.42223	-0.43352	-0.40763	-0.42463	-0.39501	-0.35019	-0.25803	-0.21259	-0.34277	-0.37378
0.175318	0.099584	0.025285	0.133083	0.096412	0.050579	0.160047	0.141665	0.124527	0.104555	0.102153	0.086837	0.180402	0.170193	0.056383	0.10345	0.044007	0.098212	0.045019	0.07016	0.131537	0.083999	0.061384	0.057097	0.08205	0.033803	0.085085	0.046692	0.04562	0.022627	0.062071	0.059822	0.036487	0.073988	0.030106	0.026558	0.037231	0.022495	0.050237	0.063773	0.019298	0.017692	0.022661	0.050391	-0.01542	-0.03205	-0.02098	0.120268	0.245188	0.255395
0.189889	0.097781	0.028695	0.092334	0.09215	0.048165	0.162108	0.139737	0.117615	0.099892	0.096359	0.095689	0.168531	0.158933	0.02246	0.100419	0.055437	0.105565	0.047149	0.067583	0.137652	0.061944	0.050877	0.047979	0.076132	0.029693	0.069521	0.035393	0.036489	0.026996	0.056574	0.051474	0.042707	0.066398	0.029509	0.020516	0.016505	0.012281	0.033996	0.062083	0.011374	0.006776	0.013277	0.035948	-0.0215	-0.04889	-0.03867	0.129647	0.248006	0.258022
0.170108	0.089596	0.015816	0.126395	0.095563	0.050825	0.157264	0.137128	0.114035	0.091962	0.105403	0.09469	0.144397	0.151354	0.046582	0.123442	0.055733	0.107465	0.058023	0.058146	0.126329	0.076241	0.077133	0.058046	0.092851	0.040051	0.070613	0.047207	0.048337	0.036982	0.055263	0.066467	0.050485	0.072083	0.038685	0.023118	0.024298	0.020917	0.052615	0.075788	0.029448	0.029574	0.029509	0.047716	-0.0116	-0.02972	-0.03078	0.141921	0.266721	0.27026
0.192	0.111976	0.027617	0.100421	0.081705	0.083837	0.152076	0.131475	0.109388	0.087054	0.078582	0.095192	0.166215	0.124027	0.068744	0.082368	0.043167	0.114552	0.06245	0.081577	0.124765	0.0697	0.072567	0.061241	0.090218	0.045332	0.076606	0.031304	0.046196	0.024315	0.046725	0.062651	0.039967	0.061802	0.025515	0.014591	0.009126	0.020632	0.026852	0.05492	0.022705	0.018274	0.012369	0.037766	-0.01413	-0.0334	-0.0349	0.110338	0.236487	0.25138
0.192022	0.103357	0.060709	0.08822	0.107595	0.087596	0.154927	0.139979	0.081754	0.107458	0.102903	0.100016	0.149485	0.124111	0.052138	0.093362	0.047882	0.102259	0.044047	0.071498	0.12212	0.034281	0.071339	0.053139	0.082901	0.038399	0.067889	0.032497	0.031477	0.031171	0.043105	0.051983	0.042657	0.06052	0.028314	0.007668	0.004526	0.001707	0.016535	0.054367	0.01795	0.013592	0.005674	0.016292	-0.02005	-0.04676	-0.05141	0.116354	0.238069	0.238281
0.209427	0.131758	0.071119	0.096435	0.11984	0.090074	0.139904	0.140493	0.106177	0.109111	0.107695	0.093269	0.151365	0.129712	0.060716	0.083975	0.051033	0.095756	0.089441	0.077168	0.105747	0.055978	0.075025	0.048712	0.088334	0.03726	0.065593	0.040006	0.043506	0.027525	0.034322	0.056815	0.050803	0.073886	0.030708	0.022958	0.008325	0.009837	0.023261	0.076699	0.034924	0.036177	0.012096	0.036404	0.004685	-0.03078	-0.04059	0.13046	0.237205	0.242161
0.193709	0.087947	0.049886	0.071494	0.083223	0.057845	0.111517	0.133789	0.078027	0.056036	0.069203	0.080215	0.13809	0.105062	0.037654	0.086676	0.041257	0.111272	0.035038	0.072033	0.109995	0.059825	0.066156	0.067051	0.080895	0.040476	0.068158	0.039504	0.052658	0.043606	0.060523	0.061134	0.056044	0.076825	0.046636	0.035428	0.020548	0.030039	0.041516	0.086374	0.059725	0.046745	0.030272	0.054391	0.006726	-0.00866	-0.01919	0.140336	0.258585	0.276449
0.163785	0.073559	0.011201	0.06701	0.05824	0.045428	0.101615	0.11906	0.065287	0.074858	0.040717	0.067882	0.121396	0.085238	0.050653	0.055434	0.049099	0.093421	0.070563	0.04887	0.09261	0.020584	0.074982	0.04602	0.070159	0.036662	0.065639	0.042366	0.047148	0.054439	0.036008	0.058171	0.062416	0.078032	0.036535	0.020962	0.017987	0.02352	0.046678	0.084484	0.067496	0.06114	0.041222	0.056915	0.015444	-0.01479	-0.03302	0.124233	0.236123	0.251816
0.186095	0.054424	0.048121	0.079311	0.077637	0.040365	0.095921	0.08081	0.094723	0.069475	0.057866	0.050195	0.123714	0.113977	0.064801	0.068472	0.03839	0.099802	0.059173	0.037662	0.072606	0.040926	0.059828	0.047632	0.086607	0.036371	0.04877	0.017982	0.02502	0.02037	0.028872	0.042928	0.036057	0.062255	0.017991	0.004804	0.001266	0.007204	0.025106	0.057071	0.041933	0.027077	0.014769	0.036835	-0.01731	-0.0388	-0.04985	0.111173	0.231599	0.245327
0.140231	0.074022	0.032592	0.06553	0.06876	0.030736	0.130625	0.121257	0.066091	0.062331	0.058956	0.070411	0.131073	0.091155	0.034879	0.076087	0.051935	0.083314	0.047204	0.046928	0.079831	0.028852	0.054507	0.026516	0.066595	0.015464	0.0398	0.016264	0.024846	0.023564	0.045813	0.040462	0.044857	0.05903	0.009131	0.005646	0.002055	0.00184	0.031164	0.058822	0.036	0.019513	0.010292	0.036871	-0.01235	-0.0457	-0.04459	0.105479	0.225411	0.230528
0.194353	0.125567	0.048779	0.077335	0.08871	0.057968	0.120458	0.125686	0.094289	0.066149	0.073177	0.085112	0.146068	0.105457	0.047652	0.076884	0.058879	0.092042	0.057407	0.037969	0.077343	0.038888	0.047645	0.028907	0.063562	0.00969	0.029109	-0.00086	0.017455	0.007624	0.02188	0.027108	0.020449	0.035482	-0.00237	-0.0157	-0.01528	-0.00642	0.002819	0.028944	-0.00775	-0.00892	-0.01026	0.012438	-0.03269	-0.05627	-0.0606	0.120212	0.243483	0.256753
0.171017	0.129075	0.062656	0.07833	0.120647	0.11388	0.108298	0.1077	0.076608	0.088528	0.069935	0.059623	0.120967	0.09142	0.064942	0.075283	0.057993	0.076901	0.064699	0.054414	0.092138	0.042905	0.06715	0.043515	0.059055	0.008854	0.032689	0.007073	0.009495	0.015816	0.011169	0.027776	0.018469	0.055969	-0.00125	-0.01275	-0.02742	-0.00529	0.004508	0.027533	0.010664	0.005092	-0.00683	-0.00128	-0.02668	-0.05039	-0.05329	0.09324	0.202951	0.216482
0.122975	0.048591	0.034574	0.057953	0.065048	0.050385	0.070439	0.068224	0.034599	0.056134	0.040971	0.051112	0.0672	0.064109	0.033632	0.049328	0.025469	0.048142	0.015464	0.024775	0.074873	0.025126	0.035129	5.96e-06	0.050466	0.024697	0.042932	-0.0124	-0.01339	-0.00575	0.012422	0.014521	0.004085	0.036007	-0.00027	-0.00707	-0.01041	-0.01603	0.002787	0.024023	0.002887	0.021529	-0.00529	0.006808	-0.02893	-0.05123	-0.05632	0.116919	0.217453	0.222638
0.175416	0.09084	0.062844	0.075268	0.067251	0.065644	0.08334	0.109509	0.058098	0.074	0.070049	0.057661	0.115311	0.074992	0.007853	0.044181	0.043111	0.086801	0.056088	0.041218	0.073704	0.021843	0.043213	0.031609	0.04537	0.017029	0.021982	-0.0032	0.005747	0.008474	0.002018	0.026907	0.020684	0.034162	0.008405	-0.01624	-0.03129	-0.01506	-0.00952	0.02332	0.009522	-0.00093	-0.0129	0.004672	-0.03909	-0.05955	-0.0613	0.107156	0.219984	0.220697
0.189316	0.135825	0.070415	0.093448	0.114168	0.115562	0.135807	0.130444	0.093944	0.074386	0.0689	0.066885	0.122606	0.100246	0.054413	0.060653	0.059178	0.077953	0.067872	0.041706	0.103996	0.025957	0.043976	0.035537	0.051233	0.019322	0.027543	-0.00475	-0.00461	0.000753	-0.00156	0.028361	0.023595	0.038812	0.006021	-0.02081	-0.03162	-0.02977	-0.01561	-0.00308	-0.01706	-0.01837	-0.02199	-0.00629	-0.04992	-0.07823	-0.06628	0.096526	0.202442	0.2228
0.173303	0.119896	0.063587	0.081548	0.068119	0.10632	0.08855	0.107359	0.081647	0.067289	0.044943	0.058969	0.102531	0.070687	0.039895	0.035686	0.021997	0.065991	0.042101	0.024473	0.067973	0.020419	0.0338	0.011245	0.028836	0.007095	0.012747	-0.00351	0.000347	-0.00179	0.002933	0.015125	0.005943	0.015196	-0.01974	-0.0327	-0.03137	-0.02809	-0.0228	0.003258	-0.00615	-0.0224	-0.0293	-0.00536	-0.04684	-0.06619	-0.06586	0.094532	0.202174	0.218024
0.144954	0.080947	0.025332	0.045509	0.056708	0.083442	0.071202	0.080799	0.06025	0.040263	0.059417	0.016964	0.068539	0.067441	0.001025	0.022177	0.028732	0.036216	0.028201	0.000137	0.024578	-0.00517	0.000466	-0.00145	0.024816	-0.02155	0.004658	-0.02314	-0.0155	-0.02451	-0.03834	-0.01384	-0.00229	0.008898	-0.02021	-0.05621	-0.05905	-0.04323	-0.04876	0.000893	-0.02241	-0.02972	-0.05349	-0.03147	-0.06079	-0.08212	-0.07886	0.080526	0.187731	0.192222
0.175741	0.107302	0.074062	0.051896	0.09188	0.068478	0.098562	0.091581	0.074306	0.068379	0.051504	0.055793	0.09598	0.089537	0.023376	0.043686	0.03338	0.058139	0.043542	0.007716	0.037199	-0.00741	0.01756	0.027864	0.020978	-0.01278	-0.00278	-0.03644	-0.01385	-0.01548	-0.02453	-0.00075	0.003587	0.01402	-0.02771	-0.04883	-0.05194	-0.03748	-0.03908	-0.00098	-0.02388	-0.02628	-0.03669	-0.02009	-0.05262	-0.07506	-0.0722	0.092619	0.200477	0.212366
0.147431	0.118156	0.056492	0.049439	0.075248	0.075931	0.096374	0.098166	0.061831	0.058446	0.057559	0.048533	0.072546	0.06389	0.018688	0.045703	0.036345	0.054781	0.046338	0.0167	0.046517	-0.00698	0.021732	0.002096	0.020923	-0.01768	-0.00437	-0.02827	-0.01742	-0.01973	-0.03282	-0.00368	0.007395	0.004354	-0.02816	-0.04919	-0.06046	-0.04761	-0.04889	-0.01229	-0.03411	-0.03664	-0.0554	-0.03495	-0.06948	-0.08696	-0.0804	0.090841	0.19414	0.203202
0.141691	0.068698	0.047288	0.04175	0.056587	0.079654	0.050215	0.061295	0.04631	0.048558	0.034526	0.032443	0.068516	0.052485	0.00263	0.024423	0.003152	0.046842	0.017748	-0.01151	0.015648	-0.02242	-0.00014	-0.01647	0.00218	-0.03031	-0.03178	-0.03862	-0.03683	-0.0337	-0.04518	-0.0356	-0.03766	-0.03386	-0.06226	-0.07116	-0.0638	-0.0653	-0.06438	-0.03868	-0.05356	-0.06768	-0.06776	-0.0501	-0.08434	-0.09433	-0.09384	0.06733	0.16952	0.17922
0.15402	0.121265	0.058288	0.048888	0.075599	0.093186	0.082103	0.094509	0.076145	0.045587	0.053983	0.042161	0.08874	0.062727	0.018801	0.031573	0.031667	0.042641	0.008364	-0.00771	0.023048	-0.00709	-0.00076	-0.01162	0.00598	-0.02504	-0.02808	-0.04531	-0.0409	-0.03427	-0.05468	-0.02745	-0.02333	-0.02243	-0.05276	-0.06273	-0.06603	-0.06993	-0.07181	-0.04382	-0.06441	-0.0789	-0.07119	-0.04472	-0.08339	-0.09371	-0.08455	0.075312	0.171323	0.179953
0.149383	0.137219	0.060161	0.084778	0.082831	0.07794	0.074202	0.095508	0.077016	0.082938	0.04241	0.031586	0.089946	0.095269	0.027608	0.0491	0.033388	0.063437	0.043684	0.02881	0.046333	-0.00533	0.015024	-0.00134	0.017084	-0.00626	-0.00754	-0.0299	-0.04151	-0.03136	-0.04515	-0.01668	-0.01975	-0.00807	-0.03456	-0.05282	-0.05903	-0.07217	-0.0635	-0.04118	-0.06019	-0.06283	-0.06164	-0.0463	-0.07963	-0.10255	-0.08615	0.072645	0.162871	0.186065
0.16326	0.094884	0.056578	0.043899	0.033936	0.066066	0.06199	0.07117	0.06072	0.035137	0.030754	-0.00685	0.051741	0.033948	-0.00721	-0.00242	0.009167	0.032153	-0.01198	-0.01868	-0.00573	-0.04122	-0.01955	-0.02925	-0.01811	-0.05237	-0.04316	-0.07014	-0.06376	-0.06374	-0.06398	-0.05324	-0.04939	-0.0494	-0.06823	-0.09582	-0.10297	-0.09614	-0.09123	-0.08595	-0.09243	-0.09965	-0.10477	-0.08715	-0.11707	-0.11974	-0.10334	0.072349	0.154788	0.166692
0.154268	0.116823	0.035861	0.059075	0.064147	0.064521	0.05745	0.06976	0.045783	0.04489	0.042206	0.016394	0.069303	0.036594	-0.0023	-0.00103	0.008724	0.034989	0.001505	-0.01937	0.014652	-0.04086	-0.0261	-0.03785	-0.02767	-0.05936	-0.04531	-0.07855	-0.06958	-0.07984	-0.06978	-0.06321	-0.06872	-0.05964	-0.08261	-0.09915	-0.11065	-0.10462	-0.10493	-0.08156	-0.1004	-0.10682	-0.11149	-0.09182	-0.12904	-0.13551	-0.11573	0.065949	0.155877	0.169651
0.138929	0.106671	0.014601	0.045348	0.034657	0.078969	0.075871	0.08441	0.06441	0.037961	0.02479	0.040231	0.057641	0.064419	0.010508	0.019969	0.000877	0.048953	-0.00137	-0.03388	0.017083	-0.02593	-0.02104	-0.03125	-0.01043	-0.04054	-0.04483	-0.0722	-0.05639	-0.06217	-0.05671	-0.05255	-0.0573	-0.05374	-0.09265	-0.09458	-0.09547	-0.09527	-0.10166	-0.07964	-0.10003	-0.10684	-0.10837	-0.08036	-0.12565	-0.12702	-0.11028	0.072909	0.157466	0.169702
0.14004	0.104729	0.046977	0.034958	0.053955	0.06494	0.068325	0.055491	0.042912	0.039928	0.020959	0.013216	0.036588	0.03056	-0.01377	-0.00639	-0.01128	0.020916	-0.01026	-0.03932	-0.01477	-0.04196	-0.04387	-0.04336	-0.03868	-0.05901	-0.06839	-0.0982	-0.08821	-0.09134	-0.09226	-0.07447	-0.07883	-0.07663	-0.11167	-0.11145	-0.1163	-0.11981	-0.12612	-0.10889	-0.12532	-0.13068	-0.12553	-0.11662	-0.14041	-0.1464	-0.12031	0.070294	0.143289	0.145162
0.13549	0.080695	0.018522	0.044643	0.032698	0.066979	0.06123	0.070776	0.045718	0.034609	0.022703	0.013861	0.048103	0.019991	-0.02322	-0.01405	-0.00554	0.015315	-0.02244	-0.02953	-0.0019	-0.05107	-0.06145	-0.04471	-0.04297	-0.06697	-0.06866	-0.09544	-0.07969	-0.08656	-0.07868	-0.07865	-0.07384	-0.08098	-0.10807	-0.11598	-0.10925	-0.11274	-0.11713	-0.11218	-0.13081	-0.1284	-0.13185	-0.10511	-0.1369	-0.13818	-0.11572	0.052998	0.127682	0.135584
0.122736	0.076403	0.028822	0.020458	0.035711	0.066789	0.043116	0.061362	0.037002	0.048802	0.026267	0.00341	0.043434	0.031067	-0.01803	-0.01653	-0.00777	0.030221	-0.02115	-0.04429	-0.01174	-0.0569	-0.04827	-0.03588	-0.05121	-0.0574	-0.06367	-0.09503	-0.08088	-0.09252	-0.09636	-0.08168	-0.08268	-0.08203	-0.10387	-0.11917	-0.12745	-0.1251	-0.13202	-0.11791	-0.14195	-0.13486	-0.14032	-0.12126	-0.14696	-0.14634	-0.12212	0.052932	0.119392	0.122953
0.093383	0.091338	0.027154	0.015772	0.028819	0.058993	0.038446	0.032972	0.039381	0.018353	0.014412	-0.02071	0.012746	0.006803	-0.05027	-0.02419	-0.01323	0.001893	-0.02064	-0.05718	-0.0342	-0.07371	-0.07489	-0.05504	-0.0783	-0.08053	-0.08721	-0.11322	-0.10045	-0.10099	-0.10878	-0.09681	-0.09163	-0.09767	-0.12416	-0.12496	-0.134	-0.1292	-0.14276	-0.13168	-0.14431	-0.14318	-0.14498	-0.13063	-0.14827	-0.15639	-0.12403	0.045891	0.109907	0.115015
0.08334	0.040544	0.015088	-0.00892	-0.01574	0.029052	0.030113	0.035007	0.010347	0.005621	-0.01339	-0.02572	-0.01427	-0.00407	-0.03796	-0.03498	-0.01094	-0.00722	-0.0506	-0.06666	-0.02935	-0.0722	-0.09463	-0.07091	-0.09722	-0.08496	-0.0935	-0.11324	-0.09461	-0.10732	-0.10005	-0.10778	-0.09704	-0.1075	-0.13044	-0.12998	-0.12982	-0.13425	-0.14813	-0.13951	-0.16147	-0.15606	-0.15417	-0.14071	-0.15801	-0.15819	-0.1256	0.048136	0.100435	0.105925
0.055234	0.035013	0.006745	0.005526	-0.02291	0.013235	0.021143	0.018779	0.036185	0.018351	-0.00677	-0.0216	-0.01687	-0.00421	-0.05584	-0.01287	-0.03869	-0.01645	-0.0581	-0.07054	-0.04455	-0.07761	-0.08973	-0.0601	-0.08002	-0.09394	-0.08011	-0.10534	-0.09724	-0.10102	-0.10207	-0.1023	-0.10368	-0.09973	-0.12197	-0.12013	-0.12281	-0.13355	-0.14308	-0.13135	-0.15051	-0.15076	-0.14572	-0.13402	-0.15399	-0.14895	-0.11733	0.035543	0.076699	0.082786
0.021843	0.008984	-0.01882	-0.04034	-0.04094	-0.01866	-0.01924	-0.00595	0.015837	0.006505	-0.02562	-0.0556	-0.0403	-0.02908	-0.06692	-0.02037	-0.03411	-0.03101	-0.06932	-0.0813	-0.0634	-0.07004	-0.07336	-0.06315	-0.0831	-0.08546	-0.07524	-0.09666	-0.08594	-0.0905	-0.0965	-0.08816	-0.09345	-0.10148	-0.11247	-0.10464	-0.10791	-0.11344	-0.12101	-0.11813	-0.13247	-0.1311	-0.12574	-0.11721	-0.13012	-0.12343	-0.09383	0.010777	0.031974	0.030269
0.367234	0.326827	0.364143	0.427552	0.270854	0.398043	0.373677	0.442889	0.396548	0.364303	0.317893	0.26563	0.313503	0.241069	0.274318	0.260892	0.291128	0.216197	0.206994	0.203775	0.210776	0.168892	0.202547	0.168929	0.196127	0.183252	0.183739	0.179697	0.211214	0.190373	0.174178	0.148228	0.145792	0.13976	0.116547	0.102172	0.090832	0.11907	0.12922	0.089366	0.055536	0.068425	0.075619	0.108426	0.110502	0.133796	0.05604	-0.11454	-0.16449	-0.17976
0.397729	0.37429	0.404836	0.445304	0.305767	0.429551	0.388171	0.474344	0.418321	0.393379	0.343038	0.284112	0.328802	0.256843	0.282628	0.272815	0.298716	0.231876	0.233695	0.223189	0.22721	0.173525	0.217465	0.175971	0.201863	0.190943	0.187654	0.179789	0.215686	0.193524	0.184458	0.156733	0.156311	0.146958	0.11825	0.106483	0.093855	0.119258	0.130363	0.08972	0.055924	0.076259	0.079424	0.11799	0.116074	0.140504	0.058161	-0.12254	-0.17326	-0.18365
0.435876	0.391129	0.407615	0.454396	0.330158	0.443491	0.406447	0.498392	0.428317	0.407361	0.361034	0.305988	0.349338	0.274854	0.294788	0.28625	0.306923	0.249822	0.237398	0.226103	0.239544	0.184075	0.228926	0.181807	0.220578	0.196297	0.195311	0.180292	0.213673	0.195202	0.183036	0.163025	0.165101	0.154677	0.126188	0.112179	0.097208	0.126221	0.138359	0.09627	0.059862	0.078137	0.089617	0.130263	0.122132	0.151037	0.062439	-0.12504	-0.16764	-0.17807
0.446419	0.388102	0.412761	0.438714	0.319703	0.428604	0.412499	0.502624	0.446015	0.387656	0.338378	0.307642	0.354782	0.266548	0.29015	0.294424	0.306237	0.240169	0.239021	0.220008	0.225241	0.177824	0.216663	0.180465	0.210342	0.189125	0.184964	0.161416	0.197102	0.186239	0.170536	0.159199	0.158289	0.157211	0.125509	0.113237	0.101272	0.127684	0.140269	0.103002	0.069795	0.093027	0.095854	0.139321	0.138685	0.162004	0.070845	-0.12343	-0.16432	-0.16821
0.468956	0.421258	0.411131	0.433913	0.348156	0.451318	0.405818	0.483747	0.427225	0.416116	0.340842	0.305232	0.365672	0.281678	0.30027	0.284408	0.298774	0.259349	0.26095	0.22098	0.246687	0.173244	0.225339	0.182448	0.218547	0.188477	0.176131	0.152266	0.18339	0.174449	0.163631	0.155446	0.157687	0.160017	0.123235	0.113872	0.100867	0.124154	0.138668	0.099445	0.076487	0.090595	0.103922	0.153982	0.139125	0.166761	0.07794	-0.11897	-0.14616	-0.14685
0.429092	0.387481	0.397181	0.404796	0.332414	0.406678	0.379631	0.455249	0.395099	0.378945	0.321443	0.287148	0.319767	0.256899	0.288641	0.259671	0.291054	0.252453	0.237969	0.207651	0.223267	0.163299	0.212777	0.182197	0.199316	0.190497	0.172954	0.159447	0.18875	0.179496	0.172326	0.156433	0.162475	0.155724	0.12143	0.11008	0.091649	0.118459	0.133215	0.103922	0.078539	0.093677	0.097868	0.143993	0.130689	0.154365	0.068931	-0.10963	-0.12914	-0.12537
0.45264	0.420016	0.402874	0.429548	0.371501	0.437957	0.413193	0.492923	0.405042	0.391463	0.337704	0.302242	0.345844	0.266588	0.281601	0.290351	0.295155	0.24826	0.26255	0.232896	0.249436	0.180016	0.221249	0.188758	0.219961	0.186302	0.187162	0.145567	0.177558	0.177499	0.167247	0.163176	0.168953	0.160667	0.116378	0.107626	0.084067	0.118461	0.12297	0.09394	0.064319	0.083013	0.088314	0.130833	0.116847	0.133252	0.053653	-0.10551	-0.12414	-0.11412
0.390632	0.376603	0.335068	0.363689	0.308128	0.370407	0.336836	0.437027	0.356477	0.330177	0.300887	0.243268	0.339976	0.243131	0.233848	0.241592	0.266426	0.210582	0.247046	0.199011	0.211918	0.139856	0.201735	0.167851	0.19087	0.169651	0.165909	0.146348	0.192103	0.176749	0.1578	0.152589	0.166384	0.166157	0.113625	0.096791	0.084946	0.117683	0.127247	0.110944	0.08995	0.09473	0.087114	0.131546	0.119509	0.125001	0.040923	-0.07408	-0.0653	-0.05753
0.336968	0.294261	0.283125	0.316891	0.239136	0.304777	0.288342	0.347794	0.300647	0.268363	0.233867	0.214859	0.274205	0.175288	0.198332	0.189227	0.21806	0.176829	0.20704	0.167423	0.172488	0.114677	0.159348	0.145242	0.169206	0.13715	0.133516	0.117418	0.147233	0.155362	0.132566	0.13566	0.151638	0.147212	0.095943	0.089132	0.069118	0.108688	0.121352	0.129845	0.112655	0.118315	0.098294	0.13342	0.115602	0.112933	0.032306	-0.0523	-0.0319	-0.01192
0.245245	0.232661	0.207206	0.212409	0.190201	0.231156	0.21046	0.261521	0.187566	0.190313	0.165614	0.159723	0.183963	0.122228	0.131596	0.141869	0.152833	0.121553	0.150397	0.112764	0.117816	0.073447	0.121969	0.0924	0.13201	0.101204	0.102334	0.074947	0.106351	0.111797	0.087592	0.101995	0.116435	0.12579	0.067222	0.057946	0.049057	0.078956	0.091542	0.121736	0.117372	0.10915	0.083663	0.107857	0.088623	0.07685	0.006442	-0.03306	0.019164	0.044399
0.324804	0.25858	0.233458	0.257	0.233787	0.252666	0.252618	0.3076	0.244172	0.235201	0.191476	0.161239	0.257267	0.171373	0.162031	0.176476	0.201792	0.16525	0.211885	0.149522	0.152928	0.091311	0.13802	0.143445	0.149201	0.124563	0.127493	0.092541	0.134575	0.149063	0.112153	0.119861	0.141397	0.139515	0.086425	0.073751	0.065012	0.099148	0.119776	0.120334	0.112378	0.114935	0.095898	0.131544	0.098953	0.090826	0.016894	-0.03824	0.002278	0.020961
0.281748	0.266168	0.230324	0.236019	0.229392	0.241436	0.222322	0.292325	0.220095	0.21402	0.170455	0.156352	0.229849	0.150925	0.158692	0.161736	0.185379	0.152298	0.187603	0.132441	0.160805	0.084574	0.13228	0.115551	0.141677	0.103295	0.108575	0.084389	0.107726	0.115653	0.094782	0.105641	0.123075	0.134728	0.0895	0.07125	0.05293	0.079874	0.097903	0.101207	0.110065	0.099558	0.086595	0.111742	0.087939	0.074577	0.014352	-0.02319	0.039309	0.05331
0.2881	0.269369	0.211925	0.20256	0.184138	0.217596	0.237414	0.270944	0.219849	0.205709	0.170043	0.164989	0.240352	0.138916	0.152138	0.158203	0.197424	0.155507	0.186745	0.144881	0.176578	0.100803	0.147918	0.135158	0.16172	0.129905	0.136587	0.106479	0.14193	0.144783	0.120337	0.132094	0.147694	0.145078	0.099469	0.095684	0.07097	0.114855	0.126243	0.135817	0.140321	0.123153	0.105061	0.148655	0.112959	0.084489	0.022473	-0.00778	0.051524	0.076345
0.266285	0.244689	0.166678	0.241118	0.194071	0.227294	0.193983	0.238112	0.186694	0.227916	0.164131	0.175467	0.252736	0.155725	0.177627	0.170372	0.192438	0.15013	0.220063	0.1401	0.187481	0.085083	0.159984	0.136737	0.18098	0.132345	0.146463	0.110082	0.137821	0.148929	0.124936	0.13443	0.136542	0.157502	0.10725	0.091947	0.071672	0.105818	0.123136	0.130918	0.136111	0.128529	0.110857	0.141129	0.106601	0.092079	0.032527	-0.00027	0.063543	0.080072
[truncated: 121 more rows]
[truncated: 288 more columns]

## Sheet: AB compartments
CHP-212 Hi-C	CHP-212 ec3D	GM12878 Hi-C
[truncated: 338 more rows]
